# Supplementary material for: Detection of germline CNVs from gene panel data: benchmarking the state of the art
Source: Brief Bioinform. 2024 Dec 12;26(1):bbae645. doi: 10.1093/bib/bbae645 (PMC11637760; doi:10.1093/bib/bbae645)
Supplement: Supplementary_data_bbae645 [file supplementary_data_bbae645.zip]

Archive with 10 entries (10 files):
- Supplementary Figure 1.jpg
- Supplementary Figure 2.jpg
- Supplementary File 1.pdf
- Supplementary Table 1.xlsx
- Supplementary Table 2.xlsx
- Supplementary Table 3.xlsx
- Supplementary Table 4.xlsx
- Supplementary Table 5.xlsx
- Supplementary Table 6.xlsx
- Supplementary Table 7.xlsx
