# Supplementary material for: Detection of germline CNVs from gene panel data: benchmarking the state of the art
Source: Brief Bioinform. 2024 Dec 12;26(1):bbae645. doi: 10.1093/bib/bbae645 (PMC11637760; doi:10.1093/bib/bbae645)
Supplement: Supplementary_data_bbae645 [file supplementary_data_bbae645.zip › Supplementary Table 2.xlsx]

## Sheet: Target bed file used for the In
ST2: Target bed file used for the in-house datasets. Genomic coordinates are mapped to the GRCh37 human genome assembly.
chr	start	end	gene
1	17345375	17345453	SDHB
1	17349102	17349225	SDHB
1	17350467	17350569	SDHB
1	17354243	17354360	SDHB
1	17355094	17355231	SDHB
1	17359554	17359640	SDHB
1	17371255	17371383	SDHB
1	17380442	17380514	SDHB
1	45794977	45795109	MUTYH
1	45796187	45796229	MUTYH
1	45796853	45797006	MUTYH
1	45797091	45797228	MUTYH
1	45797332	45797521	MUTYH
1	45797694	45797758	MUTYH
1	45797837	45797982	MUTYH
1	45798062	45798160	MUTYH
1	45798245	45798359	MUTYH
1	45798434	45798506	MUTYH
1	45798589	45798631	MUTYH
1	45798768	45798842	MUTYH
1	45798956	45798996	MUTYH
1	45799084	45799266	MUTYH
1	45800062	45800183	MUTYH
1	45805890	45805926	MUTYH
1	51436040	51436169	CDKN2C
1	51439564	51439942	CDKN2C
1	115251155	115251275	NRAS
1	115252189	115252349	NRAS
1	115256420	115256599	NRAS
1	115258670	115258781	NRAS
1	161284195	161284215	SDHC
1	161293403	161293460	SDHC
1	161298185	161298287	SDHC
1	161310383	161310445	SDHC
1	161326466	161326630	SDHC
1	161332118	161332330	SDHC
1	182544526	182544713	RNASEL
1	182545390	182545524	RNASEL
1	182550359	182550492	RNASEL
1	182551187	182551393	RNASEL
1	182553215	182553301	RNASEL
1	182554461	182555941	RNASEL
1	193091330	193091461	CDC73
1	193094241	193094347	CDC73
1	193099303	193099373	CDC73
1	193104520	193104583	CDC73
1	193104666	193104719	CDC73
1	193107214	193107303	CDC73
1	193110979	193111196	CDC73
1	193116996	193117095	CDC73
1	193119433	193119512	CDC73
1	193121509	193121574	CDC73
1	193172924	193172982	CDC73
1	193181194	193181230	CDC73
1	193181519	193181607	CDC73
1	193202122	193202284	CDC73
1	193205385	193205486	CDC73
1	193218859	193219001	CDC73
1	193219805	193219842	CDC73
1	241661127	241661270	FH
1	241663736	241663890	FH
1	241665742	241665870	FH
1	241667341	241667545	FH
1	241669302	241669468	FH
1	241671902	241672085	FH
1	241675266	241675443	FH
1	241676902	241677013	FH
1	241680481	241680616	FH
1	241682890	241683022	FH
1	242013727	242013888	EXO1
1	242015593	242015713	EXO1
1	242016659	242016783	EXO1
1	242020646	242020784	EXO1
1	242021807	242022020	EXO1
1	242023818	242024006	EXO1
1	242024707	242024804	EXO1
1	242030131	242030357	EXO1
1	242035333	242035580	EXO1
1	242042050	242042645	EXO1
1	242045217	242045319	EXO1
1	242048615	242048809	EXO1
1	242052766	242052902	EXO1
2	29416089	29416788	ALK
2	29419635	29419726	ALK
2	29420407	29420542	ALK
2	29430036	29430138	ALK
2	29432651	29432744	ALK
2	29436849	29436947	ALK
2	29443571	29443701	ALK
2	29445209	29445274	ALK
2	29445382	29445473	ALK
2	29446207	29446394	ALK
2	29448326	29448431	ALK
2	29449787	29449940	ALK
2	29450439	29450538	ALK
2	29451749	29451932	ALK
2	29455169	29455314	ALK
2	29456430	29456562	ALK
2	29462545	29462696	ALK
2	29473970	29474133	ALK
2	29497964	29498093	ALK
2	29498267	29498362	ALK
2	29519753	29519923	ALK
2	29541169	29541270	ALK
2	29543616	29543748	ALK
2	29551215	29551347	ALK
2	29606597	29606725	ALK
2	29754780	29754982	ALK
2	29917715	29917880	ALK
2	29940443	29940563	ALK
2	30142858	30143525	ALK
2	39212964	39213456	SOS1
2	39214613	39214732	SOS1
2	39216410	39216455	SOS1
2	39222263	39222528	SOS1
2	39224062	39224179	SOS1
2	39224393	39224566	SOS1
2	39233552	39233670	SOS1
2	39234171	39234334	SOS1
2	39237724	39237844	SOS1
2	39239266	39239489	SOS1
2	39240600	39240704	SOS1
2	39241007	39241130	SOS1
2	39241905	39241987	SOS1
2	39249710	39250366	SOS1
2	39251150	39251278	SOS1
2	39262352	39262451	SOS1
2	39262530	39262641	SOS1
2	39278284	39278428	SOS1
2	39281754	39281964	SOS1
2	39283842	39284007	SOS1
2	39285813	39285945	SOS1
2	39294768	39294894	SOS1
2	39347476	39347563	SOS1
2	47596644	47596720	EPCAM
2	47600601	47600709	EPCAM
2	47600946	47601187	EPCAM
2	47602372	47602438	EPCAM
2	47604152	47604216	EPCAM
2	47606091	47606193	EPCAM
2	47606907	47607108	EPCAM
2	47612304	47612349	EPCAM
2	47613710	47613752	EPCAM
2	47630330	47630541	MSH2
2	47635539	47635694	MSH2
2	47637232	47637511	MSH2
2	47639552	47639699	MSH2
2	47641407	47641557	MSH2
2	47643434	47643568	MSH2
2	47656880	47657080	MSH2
2	47672686	47672796	MSH2
2	47690169	47690293	MSH2
2	47693796	47693947	MSH2
2	47698103	47698201	MSH2
2	47702163	47702409	MSH2
2	47703505	47703710	MSH2
2	47705410	47705658	MSH2
2	47707834	47708010	MSH2
2	47709917	47710088	MSH2
2	48010372	48010632	MSH6
2	48018065	48018262	MSH6
2	48023032	48023202	MSH6
2	48025749	48028294	MSH6
2	48030558	48030824	MSH6
2	48032048	48032166	MSH6
2	48032756	48032846	MSH6
2	48033342	48033497	MSH6
2	48033590	48033790	MSH6
2	48033917	48033999	MSH6
2	58386899	58386935	FANCL
2	58387242	58387314	FANCL
2	58388656	58388773	FANCL
2	58390000	58390082	FANCL
2	58390163	58390209	FANCL
2	58390568	58390652	FANCL
2	58392858	58393009	FANCL
2	58425713	58425797	FANCL
2	58431264	58431361	FANCL
2	58449076	58449177	FANCL
2	58453862	58453919	FANCL
2	58456948	58457009	FANCL
2	58459188	58459247	FANCL
2	58468352	58468448	FANCL
2	96919545	96919853	TMEM127
2	96920570	96920735	TMEM127
2	96930875	96931119	TMEM127
2	128015171	128015303	ERCC3
2	128016871	128017024	ERCC3
2	128018803	128018922	ERCC3
2	128028911	128029029	ERCC3
2	128030440	128030537	ERCC3
2	128036748	128036951	ERCC3
2	128038022	128038207	ERCC3
2	128044278	128044593	ERCC3
2	128046235	128046440	ERCC3
2	128046912	128047077	ERCC3
2	128047264	128047400	ERCC3
2	128047799	128047849	ERCC3
2	128050185	128050422	ERCC3
2	128051088	128051294	ERCC3
2	128051629	128051657	ERCC3
2	190656535	190656667	PMS1
2	190660494	190660677	PMS1
2	190670377	190670480	PMS1
2	190682742	190682906	PMS1
2	190708689	190708806	PMS1
2	190717380	190717503	PMS1
2	190718664	190718808	PMS1
2	190718964	190719854	PMS1
2	190728468	190728954	PMS1
2	190732524	190732655	PMS1
2	190738221	190738382	PMS1
2	190741997	190742162	PMS1
2	215593399	215593732	BARD1
2	215595134	215595232	BARD1
2	215609790	215609883	BARD1
2	215610445	215610578	BARD1
2	215617170	215617279	BARD1
2	215632205	215632378	BARD1
2	215633955	215634036	BARD1
2	215645283	215646233	BARD1
2	215657020	215657169	BARD1
2	215661784	215661841	BARD1
2	215674135	215674293	BARD1
3	10070341	10070405	FANCD2
3	10074515	10074656	FANCD2
3	10076152	10076220	FANCD2
3	10076378	10076482	FANCD2
3	10076856	10076917	FANCD2
3	10077970	10078023	FANCD2
3	10080962	10081041	FANCD2
3	10081404	10081529	FANCD2
3	10083306	10083394	FANCD2
3	10084242	10084347	FANCD2
3	10084733	10084834	FANCD2
3	10085167	10085276	FANCD2
3	10085512	10085548	FANCD2
3	10088263	10088407	FANCD2
3	10089600	10089735	FANCD2
3	10091057	10091189	FANCD2
3	10094070	10094181	FANCD2
3	10101977	10102087	FANCD2
3	10103834	10103895	FANCD2
3	10105475	10105595	FANCD2
3	10106039	10106113	FANCD2
3	10106412	10106559	FANCD2
3	10107077	10107178	FANCD2
3	10107547	10107663	FANCD2
3	10108892	10109001	FANCD2
3	10114554	10114665	FANCD2
3	10114936	10115046	FANCD2
3	10116213	10116357	FANCD2
3	10119764	10119881	FANCD2
3	10122783	10122912	FANCD2
3	10123029	10123148	FANCD2
3	10127495	10127606	FANCD2
3	10128817	10128948	FANCD2
3	10130132	10130226	FANCD2
3	10130511	10130634	FANCD2
3	10131975	10132069	FANCD2
3	10133864	10133936	FANCD2
3	10134968	10135007	FANCD2
3	10135972	10136047	FANCD2
3	10136883	10136958	FANCD2
3	10138009	10138156	FANCD2
3	10140403	10140634	FANCD2
3	10142871	10142946	FANCD2
3	10183531	10183871	VHL
3	10188197	10188320	VHL
3	10191470	10191649	VHL
3	12626012	12626156	RAF1
3	12626345	12626480	RAF1
3	12626620	12626752	RAF1
3	12627179	12627298	RAF1
3	12629089	12629136	RAF1
3	12632296	12632473	RAF1
3	12633206	12633291	RAF1
3	12641189	12641307	RAF1
3	12641650	12641778	RAF1
3	12641886	12641914	RAF1
3	12645634	12645788	RAF1
3	12647699	12647798	RAF1
3	12650264	12650422	RAF1
3	12650731	12650834	RAF1
3	12653448	12653561	RAF1
3	12660013	12660220	RAF1
3	14187440	14187659	XPC
3	14188789	14188879	XPC
3	14189407	14189501	XPC
3	14190061	14190231	XPC
3	14190313	14190448	XPC
3	14193834	14193916	XPC
3	14197834	14197995	XPC
3	14199510	14200392	XPC
3	14201240	14201330	XPC
3	14206312	14206433	XPC
3	14206927	14207085	XPC
3	14208668	14208753	XPC
3	14209756	14209880	XPC
3	14211937	14212050	XPC
3	14214366	14214562	XPC
3	14219965	14220068	XPC
3	30648375	30648469	TGFBR2
3	30664690	30664765	TGFBR2
3	30686238	30686407	TGFBR2
3	30691761	30691952	TGFBR2
3	30713129	30713929	TGFBR2
3	30715596	30715738	TGFBR2
3	30729875	30730003	TGFBR2
3	30732911	30733091	TGFBR2
3	37035038	37035154	MLH1
3	37038109	37038200	MLH1
3	37042445	37042544	MLH1
3	37045891	37045965	MLH1
3	37048481	37048554	MLH1
3	37050304	37050396	MLH1
3	37053310	37053353	MLH1
3	37053501	37053590	MLH1
3	37055922	37056035	MLH1
3	37058996	37059090	MLH1
3	37061800	37061954	MLH1
3	37067127	37067498	MLH1
3	37070274	37070423	MLH1
3	37081676	37081785	MLH1
3	37083758	37083822	MLH1
3	37089009	37089174	MLH1
3	37090007	37090100	MLH1
3	37090394	37090508	MLH1
3	37091976	37092144	MLH1
3	52436303	52436437	BAP1
3	52436617	52436690	BAP1
3	52436794	52436887	BAP1
3	52437153	52437314	BAP1
3	52437431	52437910	BAP1
3	52438468	52438602	BAP1
3	52439125	52439310	BAP1
3	52439780	52439928	BAP1
3	52440268	52440392	BAP1
3	52440844	52440923	BAP1
3	52441189	52441332	BAP1
3	52441414	52441476	BAP1
3	52441973	52442093	BAP1
3	52442489	52442622	BAP1
3	52443569	52443624	BAP1
3	52443729	52443759	BAP1
3	52443857	52443894	BAP1
3	141205925	141206058	RASA2
3	141231004	141231122	RASA2
3	141235169	141235273	RASA2
3	141248549	141248644	RASA2
3	141259374	141259451	RASA2
3	141272698	141272782	RASA2
3	141274681	141274754	RASA2
3	141277727	141277804	RASA2
3	141278735	141278837	RASA2
3	141289753	141289910	RASA2
3	141290247	141290396	RASA2
3	141291450	141291565	RASA2
3	141291988	141292063	RASA2
3	141292785	141292909	RASA2
3	141295841	141295948	RASA2
3	141299209	141299293	RASA2
3	141299941	141300019	RASA2
3	141304866	141304940	RASA2
3	141305487	141305594	RASA2
3	141326519	141326602	RASA2
3	141327330	141327539	RASA2
3	141328261	141328365	RASA2
3	141328718	141328908	RASA2
3	141331124	141331155	RASA2
3	178916613	178916965	PIK3CA
3	178917477	178917687	PIK3CA
3	178919077	178919328	PIK3CA
3	178921331	178921577	PIK3CA
3	178922290	178922376	PIK3CA
3	178927382	178927488	PIK3CA
3	178927973	178928126	PIK3CA
3	178928218	178928353	PIK3CA
3	178935997	178936122	PIK3CA
3	178936983	178937065	PIK3CA
3	178937358	178937523	PIK3CA
3	178937736	178937840	PIK3CA
3	178938773	178938945	PIK3CA
3	178941868	178941975	PIK3CA
3	178942487	178942609	PIK3CA
3	178943749	178943828	PIK3CA
3	178947059	178947230	PIK3CA
3	178947791	178947909	PIK3CA
3	178948012	178948164	PIK3CA
3	178951881	178952152	PIK3CA
4	41747823	41748339	PHOX2B
4	41749365	41749553	PHOX2B
4	41750386	41750627	PHOX2B
4	55124935	55124984	PDGFRA
4	55127261	55127579	PDGFRA
4	55129833	55130094	PDGFRA
4	55131085	55131216	PDGFRA
4	55133455	55133627	PDGFRA
4	55133718	55133908	PDGFRA
4	55136799	55136915	PDGFRA
4	55138560	55138687	PDGFRA
4	55139703	55139897	PDGFRA
4	55140697	55140792	PDGFRA
4	55141007	55141140	PDGFRA
4	55143554	55143659	PDGFRA
4	55144062	55144173	PDGFRA
4	55144528	55144682	PDGFRA
4	55146482	55146649	PDGFRA
4	55151537	55151653	PDGFRA
4	55152007	55152130	PDGFRA
4	55153596	55153708	PDGFRA
4	55154965	55155065	PDGFRA
4	55155175	55155281	PDGFRA
4	55156479	55156721	PDGFRA
4	55161291	55161439	PDGFRA
4	55524181	55524248	KIT
4	55561677	55561947	KIT
4	55564449	55564731	KIT
4	55565795	55565932	KIT
4	55569889	55570058	KIT
4	55573263	55573453	KIT
4	55575589	55575705	KIT
4	55589749	55589864	KIT
4	55592022	55592216	KIT
4	55593383	55593490	KIT
4	55593581	55593708	KIT
4	55593988	55594093	KIT
4	55594176	55594287	KIT
4	55595500	55595651	KIT
4	55597493	55597585	KIT
4	55598036	55598164	KIT
4	55599235	55599358	KIT
4	55602663	55602775	KIT
4	55602886	55602986	KIT
4	55603340	55603446	KIT
4	55604594	55604723	KIT
5	60170441	60170510	ERCC8
5	60183266	60183347	ERCC8
5	60186715	60186913	ERCC8
5	60194102	60194227	ERCC8
5	60195453	60195554	ERCC8
5	60198268	60198335	ERCC8
5	60199474	60199543	ERCC8
5	60200618	60200700	ERCC8
5	60214091	60214215	ERCC8
5	60217880	60217982	ERCC8
5	60224690	60224786	ERCC8
5	60240758	60240835	ERCC8
5	79950546	79950783	MSH3
5	79952229	79952350	MSH3
5	79960961	79961182	MSH3
5	79965915	79966128	MSH3
5	79968062	79968179	MSH3
5	79968559	79968677	MSH3
5	79970801	79970947	MSH3
5	79974745	79974912	MSH3
5	80021271	80021384	MSH3
5	80024669	80024784	MSH3
5	80037282	80037367	MSH3
5	80040324	80040434	MSH3
5	80057364	80057497	MSH3
5	80063751	80063939	MSH3
5	80064653	80064822	MSH3
5	80071512	80071577	MSH3
5	80074538	80074655	MSH3
5	80083383	80083491	MSH3
5	80088551	80088663	MSH3
5	80109402	80109560	MSH3
5	80149948	80150135	MSH3
5	80160631	80160761	MSH3
5	80168934	80169106	MSH3
5	80171569	80171681	MSH3
5	86564268	86564807	RASA1
5	86564864	86564872	RASA1
5	86627164	86627317	RASA1
5	86628323	86628459	RASA1
5	86629083	86629154	RASA1
5	86633790	86633908	RASA1
5	86637106	86637138	RASA1
5	86642488	86642541	RASA1
5	86645030	86645181	RASA1
5	86648973	86649052	RASA1
5	86658367	86658488	RASA1
5	86659164	86659321	RASA1
5	86665629	86665717	RASA1
5	86667934	86668012	RASA1
5	86669979	86670137	RASA1
5	86670656	86670733	RASA1
5	86672209	86672382	RASA1
5	86672697	86672857	RASA1
5	86674212	86674355	RASA1
5	86675551	86675667	RASA1
5	86676325	86676412	RASA1
5	86679529	86679597	RASA1
5	86681117	86681206	RASA1
5	86682642	86682720	RASA1
5	86685209	86685344	RASA1
5	86686616	86686700	RASA1
5	112090587	112090722	APC
5	112102022	112102107	APC
5	112102885	112103087	APC
5	112111325	112111434	APC
5	112116486	112116600	APC
5	112128142	112128226	APC
5	112136975	112137080	APC
5	112151191	112151290	APC
5	112154662	112155041	APC
5	112157592	112157688	APC
5	112162804	112162944	APC
5	112163625	112163703	APC
5	112164552	112164669	APC
5	112170647	112170862	APC
5	112173249	112179823	APC
5	131893016	131893145	RAD50
5	131894975	131895059	RAD50
5	131911468	131911620	RAD50
5	131915008	131915194	RAD50
5	131915553	131915758	RAD50
5	131923253	131923382	RAD50
5	131923615	131923781	RAD50
5	131924378	131924572	RAD50
5	131925322	131925529	RAD50
5	131926915	131927098	RAD50
5	131927568	131927726	RAD50
5	131930560	131930736	RAD50
5	131931264	131931502	RAD50
5	131938991	131939181	RAD50
5	131939611	131939738	RAD50
5	131940497	131940691	RAD50
5	131944306	131944417	RAD50
5	131944808	131944901	RAD50
5	131944974	131945088	RAD50
5	131951694	131951822	RAD50
5	131953761	131953986	RAD50
5	131972806	131972892	RAD50
5	131973772	131973915	RAD50
5	131976363	131976497	RAD50
5	131977869	131978056	RAD50
6	35420322	35420570	FANCE
6	35423523	35424130	FANCE
6	35425332	35425377	FANCE
6	35425692	35425761	FANCE
6	35426073	35426217	FANCE
6	35427107	35427231	FANCE
6	35427458	35427537	FANCE
6	35428328	35428395	FANCE
6	35430565	35430691	FANCE
6	35434020	35434122	FANCE
6	43550056	43550193	POLH
6	43550743	43550878	POLH
6	43555008	43555226	POLH
6	43565432	43565602	POLH
6	43568724	43568828	POLH
6	43571628	43571748	POLH
6	43572351	43572475	POLH
6	43572990	43573056	POLH
6	43578290	43578460	POLH
6	43581396	43582294	POLH
7	6013029	6013173	PMS2
7	6017218	6017388	PMS2
7	6018226	6018327	PMS2
7	6022454	6022622	PMS2
7	6026389	6027251	PMS2
7	6029430	6029586	PMS2
7	6031603	6031688	PMS2
7	6035164	6035264	PMS2
7	6036956	6037054	PMS2
7	6038738	6038906	PMS2
7	6042083	6042267	PMS2
7	6043320	6043423	PMS2
7	6043602	6043689	PMS2
7	6045522	6045662	PMS2
7	6048627	6048650	PMS2
7	66453357	66453486	SBDS
7	66456123	66456288	SBDS
7	66458203	66458404	SBDS
7	66459198	66459328	SBDS
7	66460276	66460404	SBDS
7	116339138	116340338	MET
7	116371721	116371913	MET
7	116380003	116380138	MET
7	116380905	116381079	MET
7	116395408	116395569	MET
7	116397490	116397593	MET
7	116397691	116397828	MET
7	116398512	116398674	MET
7	116399390	116399544	MET
7	116403103	116403322	MET
7	116409698	116409845	MET
7	116411551	116411708	MET
7	116411902	116412043	MET
7	116414934	116415165	MET
7	116417442	116417523	MET
7	116418829	116419011	MET
7	116422041	116422151	MET
7	116423357	116423523	MET
7	116435708	116435845	MET
7	116435940	116436178	MET
7	140434396	140434570	BRAF
7	140439611	140439746	BRAF
7	140449086	140449218	BRAF
7	140453074	140453193	BRAF
7	140453986	140454033	BRAF
7	140476711	140476888	BRAF
7	140477790	140477875	BRAF
7	140481375	140481493	BRAF
7	140482820	140482957	BRAF
7	140487347	140487384	BRAF
7	140494107	140494267	BRAF
7	140500161	140500281	BRAF
7	140501211	140501360	BRAF
7	140507759	140507862	BRAF
7	140508691	140508795	BRAF
7	140534408	140534672	BRAF
7	140549910	140550012	BRAF
7	140624365	140624503	BRAF
7	142457335	142457375	PRSS1
7	142458405	142458565	PRSS1
7	142459624	142459878	PRSS1
7	142460281	142460418	PRSS1
7	142460718	142460871	PRSS1
7	152345726	152346448	XRCC2
7	152357785	152357867	XRCC2
7	152373125	152373164	XRCC2
8	30915963	30916059	WRN
8	30916668	30916781	WRN
8	30921804	30921950	WRN
8	30922430	30922579	WRN
8	30924548	30924698	WRN
8	30925773	30925843	WRN
8	30933688	30933803	WRN
8	30938382	30938812	WRN
8	30941214	30941295	WRN
8	30942681	30942762	WRN
8	30945291	30945436	WRN
8	30946405	30946481	WRN
8	30947980	30948048	WRN
8	30948349	30948458	WRN
8	30949345	30949414	WRN
8	30954283	30954366	WRN
8	30958364	30958471	WRN
8	30969130	30969315	WRN
8	30973869	30974044	WRN
8	30977758	30977940	WRN
8	30982037	30982139	WRN
8	30982423	30982516	WRN
8	30989880	30990022	WRN
8	30998945	30999116	WRN
8	30999196	30999291	WRN
8	31000141	31000217	WRN
8	31001065	31001139	WRN
8	31004568	31004644	WRN
8	31004879	31004992	WRN
8	31007856	31007971	WRN
8	31012139	31012271	WRN
8	31014883	31015046	WRN
8	31024537	31024746	WRN
8	31030510	31030618	WRN
8	90947809	90947840	NBN
8	90949253	90949303	NBN
8	90955480	90955594	NBN
8	90958367	90958523	NBN
8	90960051	90960120	NBN
8	90965471	90965919	NBN
8	90967510	90967783	NBN
8	90970952	90971082	NBN
8	90976637	90976735	NBN
8	90982591	90982785	NBN
8	90983400	90983518	NBN
8	90990447	90990551	NBN
8	90992961	90993121	NBN
8	90993602	90993751	NBN
8	90994949	90995083	NBN
8	90996752	90996789	NBN
8	118811950	118812136	EXT1
8	118816960	118817132	EXT1
8	118819455	118819616	EXT1
8	118825110	118825200	EXT1
8	118830673	118830769	EXT1
8	118831914	118832033	EXT1
8	118834703	118834836	EXT1
8	118842468	118842588	EXT1
8	118847682	118847790	EXT1
8	118849346	118849440	EXT1
8	119122323	119123285	EXT1
9	21968227	21968241	CDKN2A
9	21968723	21968770	CDKN2A
9	21970900	21971207	CDKN2A
9	21974676	21974826	CDKN2A
9	21994137	21994330	CDKN2A
9	35074104	35074213	FANCG
9	35074367	35074491	FANCG
9	35074923	35075079	FANCG
9	35075275	35075322	FANCG
9	35075461	35075751	FANCG
9	35075958	35076025	FANCG
9	35076428	35076580	FANCG
9	35076720	35076867	FANCG
9	35076967	35077098	FANCG
9	35077260	35077396	FANCG
9	35078137	35078340	FANCG
9	35078601	35078733	FANCG
9	35079147	35079238	FANCG
9	35079437	35079521	FANCG
9	97863988	97864132	FANCC
9	97869347	97869551	FANCC
9	97873744	97873919	FANCC
9	97876910	97876992	FANCC
9	97879596	97879672	FANCC
9	97887367	97887467	FANCC
9	97888810	97888863	FANCC
9	97897627	97897784	FANCC
9	97912204	97912369	FANCC
9	97933360	97933425	FANCC
9	97934318	97934429	FANCC
9	98002930	98003025	FANCC
9	98009713	98009798	FANCC
9	98011408	98011573	FANCC
9	98209193	98209733	PTCH1
9	98211350	98211605	PTCH1
9	98212122	98212222	PTCH1
9	98215759	98215902	PTCH1
9	98218557	98218695	PTCH1
9	98220294	98220575	PTCH1
9	98221881	98222065	PTCH1
9	98224137	98224280	PTCH1
9	98229397	98229707	PTCH1
9	98231032	98231435	PTCH1
9	98232094	98232213	PTCH1
9	98238315	98238441	PTCH1
9	98239040	98239139	PTCH1
9	98239828	98239984	PTCH1
9	98240336	98240468	PTCH1
9	98241281	98241429	PTCH1
9	98242250	98242372	PTCH1
9	98242671	98242870	PTCH1
9	98244230	98244322	PTCH1
9	98244415	98244485	PTCH1
9	98247966	98248156	PTCH1
9	98268688	98268881	PTCH1
9	98270442	98270643	PTCH1
9	98278750	98278753	PTCH1
9	98278904	98279102	PTCH1
9	100437720	100437869	XPA
9	100447204	100447322	XPA
9	100449377	100449543	XPA
9	100451815	100451921	XPA
9	100455930	100456041	XPA
9	100459402	100459574	XPA
9	135771621	135772141	TSC1
9	135772570	135772732	TSC1
9	135772809	135772997	TSC1
9	135776101	135776224	TSC1
9	135776975	135777086	TSC1
9	135777991	135778174	TSC1
9	135779037	135779204	TSC1
9	135779797	135779841	TSC1
9	135780967	135781526	TSC1
9	135782117	135782222	TSC1
9	135782687	135782757	TSC1
9	135785957	135786079	TSC1
9	135786388	135786500	TSC1
9	135786839	135786955	TSC1
9	135787668	135787844	TSC1
9	135796749	135796823	TSC1
9	135797205	135797360	TSC1
9	135798734	135798879	TSC1
9	135800973	135801126	TSC1
9	135802587	135802691	TSC1
9	135804153	135804259	TSC1
10	43572706	43572779	RET
10	43595906	43596170	RET
10	43597789	43598077	RET
10	43600399	43600641	RET
10	43601823	43602019	RET
10	43604478	43604678	RET
10	43606654	43606913	RET
10	43607546	43607672	RET
10	43608300	43608411	RET
10	43609003	43609123	RET
10	43609927	43610184	RET
10	43612031	43612179	RET
10	43613820	43613928	RET
10	43614978	43615193	RET
10	43615528	43615651	RET
10	43617393	43617464	RET
10	43619118	43619256	RET
10	43620330	43620430	RET
10	43622022	43622202	RET
10	43623559	43623717	RET
10	50666860	50667280	ERCC6
10	50668418	50668497	ERCC6
10	50669397	50669602	ERCC6
10	50678227	50678935	ERCC6
10	50679020	50679166	ERCC6
10	50680421	50680516	ERCC6
10	50680954	50681074	ERCC6
10	50681522	50681633	ERCC6
10	50682072	50682288	ERCC6
10	50684260	50684356	ERCC6
10	50686399	50686516	ERCC6
10	50690732	50690909	ERCC6
10	50691391	50691562	ERCC6
10	50701162	50701298	ERCC6
10	50708583	50708742	ERCC6
10	50713929	50714058	ERCC6
10	50732078	50732823	ERCC6
10	50736462	50736571	ERCC6
10	50738765	50738886	ERCC6
10	50740588	50741010	ERCC6
10	88635775	88635842	BMPR1A
10	88649818	88649981	BMPR1A
10	88651883	88651986	BMPR1A
10	88659550	88659647	BMPR1A
10	88659783	88659883	BMPR1A
10	88671996	88672141	BMPR1A
10	88676890	88677083	BMPR1A
10	88678928	88679226	BMPR1A
10	88681276	88681452	BMPR1A
10	88683132	88683263	BMPR1A
10	88683350	88683476	BMPR1A
10	89621707	89622244	KLLN
10	89624226	89624305	PTEN
10	89653781	89653866	PTEN
10	89685269	89685314	PTEN
10	89690802	89690846	PTEN
10	89692769	89693008	PTEN
10	89711874	89712016	PTEN
10	89717609	89717776	PTEN
10	89720650	89720875	PTEN
10	89725043	89725229	PTEN
10	104263909	104264091	SUFU
10	104268925	104269060	SUFU
10	104309726	104309863	SUFU
10	104352338	104352481	SUFU
10	104353392	104353478	SUFU
10	104353749	104353822	SUFU
10	104356896	104357050	SUFU
10	104359189	104359301	SUFU
10	104375024	104375159	SUFU
10	104377046	104377185	SUFU
10	104378822	104378828	SUFU
10	104386931	104387000	SUFU
10	104389822	104389912	SUFU
10	112724116	112724819	SHOC2
10	112745385	112745523	SHOC2
10	112760172	112760303	SHOC2
10	112764363	112764552	SHOC2
10	112767288	112767411	SHOC2
10	112769005	112769143	SHOC2
10	112769470	112769588	SHOC2
10	112771367	112771576	SHOC2
11	532635	532755	HRAS
11	533295	533358	HRAS
11	533452	533612	HRAS
11	533765	533944	HRAS
11	534211	534322	HRAS
11	2905233	2905364	CDKN1C
11	2905899	2906719	CDKN1C
11	22646231	22647356	FANCF
11	32410603	32410725	WT1
11	32413517	32413610	WT1
11	32414211	32414301	WT1
11	32417802	32417953	WT1
11	32421493	32421590	WT1
11	32438035	32438086	WT1
11	32439122	32439200	WT1
11	32449501	32449604	WT1
11	32450042	32450165	WT1
11	32452075	32452085	WT1
11	32456245	32456891	WT1
11	44117802	44117871	EXT2
11	44129232	44129798	EXT2
11	44130743	44130833	EXT2
11	44135734	44135851	EXT2
11	44146338	44146534	EXT2
11	44148365	44148505	EXT2
11	44151594	44151688	EXT2
11	44165796	44165889	EXT2
11	44193160	44193292	EXT2
11	44219378	44219568	EXT2
11	44228342	44228509	EXT2
11	44253902	44254046	EXT2
11	44255664	44255793	EXT2
11	44257842	44257925	EXT2
11	44265698	44265837	EXT2
11	47236687	47236814	DDB2
11	47237886	47238023	DDB2
11	47238408	47238600	DDB2
11	47254364	47254510	DDB2
11	47256123	47256223	DDB2
11	47256307	47256485	DDB2
11	47256820	47256963	DDB2
11	47259387	47259552	DDB2
11	47259688	47259734	DDB2
11	47260350	47260400	DDB2
11	61067607	61067691	DDB1
11	61068280	61068404	DDB1
11	61069728	61069831	DDB1
11	61070053	61070223	DDB1
11	61070517	61070627	DDB1
11	61071336	61071507	DDB1
11	61076454	61076549	DDB1
11	61077267	61077432	DDB1
11	61077766	61077890	DDB1
11	61079255	61079367	DDB1
11	61079460	61079556	DDB1
11	61080970	61081178	DDB1
11	61081333	61081441	DDB1
11	61081518	61081682	DDB1
11	61081779	61081958	DDB1
11	61083756	61083865	DDB1
11	61083963	61084039	DDB1
11	61089066	61089169	DDB1
11	61089767	61089884	DDB1
11	61090482	61090566	DDB1
11	61091450	61091609	DDB1
11	61093082	61093180	DDB1
11	61094250	61094365	DDB1
11	61096834	61097056	DDB1
11	61097429	61097546	DDB1
11	61099014	61099163	DDB1
11	61100379	61100440	DDB1
11	61197618	61197654	SDHAF2
11	61205096	61205320	SDHAF2
11	61205475	61205585	SDHAF2
11	61213412	61213543	SDHAF2
11	64571805	64572288	MEN1
11	64572505	64572670	MEN1
11	64573106	64573242	MEN1
11	64573703	64573840	MEN1
11	64574482	64574570	MEN1
11	64574650	64574691	MEN1
11	64575023	64575152	MEN1
11	64575362	64575571	MEN1
11	64577121	64577581	MEN1
11	67250629	67250728	AIP
11	67254476	67254656	AIP
11	67256737	67256926	AIP
11	67257508	67257685	AIP
11	67257786	67257928	AIP
11	67258258	67258464	AIP
11	94153290	94153347	MRE11A
11	94163076	94163152	MRE11A
11	94168997	94169065	MRE11A
11	94170342	94170401	MRE11A
11	94178975	94179059	MRE11A
11	94180384	94180604	MRE11A
11	94189441	94189504	MRE11A
11	94192573	94192747	MRE11A
11	94194101	94194202	MRE11A
11	94197278	94197405	MRE11A
11	94200978	94201059	MRE11A
11	94203636	94203808	MRE11A
11	94204739	94204925	MRE11A
11	94209454	94209569	MRE11A
11	94211900	94212042	MRE11A
11	94212839	94212927	MRE11A
11	94219089	94219250	MRE11A
11	94223998	94224131	MRE11A
11	94225947	94225967	MRE11A
11	108098351	108098423	ATM
11	108098502	108098615	ATM
11	108099904	108100050	ATM
11	108106396	108106561	ATM
11	108114679	108114845	ATM
11	108115514	108115753	ATM
11	108117690	108117854	ATM
11	108119659	108119829	ATM
11	108121427	108121799	ATM
11	108122563	108122758	ATM
11	108123543	108123639	ATM
11	108124540	108124766	ATM
11	108126941	108127067	ATM
11	108128207	108128333	ATM
11	108129712	108129802	ATM
11	108137897	108138069	ATM
11	108139136	108139336	ATM
11	108141790	108141873	ATM
11	108141977	108142133	ATM
11	108143258	108143334	ATM
11	108143448	108143579	ATM
11	108150217	108150335	ATM
11	108151721	108151895	ATM
11	108153436	108153606	ATM
11	108154953	108155200	ATM
11	108158326	108158442	ATM
11	108159703	108159830	ATM
11	108160328	108160528	ATM
11	108163345	108163520	ATM
11	108164039	108164204	ATM
11	108165653	108165786	ATM
11	108168013	108168109	ATM
11	108170440	108170612	ATM
11	108172374	108172516	ATM
11	108173579	108173756	ATM
11	108175401	108175579	ATM
11	108178623	108178711	ATM
11	108180886	108181042	ATM
11	108183137	108183225	ATM
11	108186549	108186638	ATM
11	108186737	108186840	ATM
11	108188099	108188248	ATM
11	108190680	108190785	ATM
11	108192027	108192147	ATM
11	108196036	108196271	ATM
11	108196784	108196952	ATM
11	108198371	108198485	ATM
11	108199747	108199965	ATM
11	108200940	108201148	ATM
11	108202170	108202284	ATM
11	108202605	108202764	ATM
11	108203488	108203627	ATM
11	108204612	108204695	ATM
11	108205695	108205836	ATM
11	108206571	108206688	ATM
11	108213948	108214098	ATM
11	108216469	108216635	ATM
11	108218005	108218092	ATM
11	108224492	108224607	ATM
11	108225537	108225601	ATM
11	108235808	108235945	ATM
11	108236051	108236235	ATM
11	111957631	111957683	SDHD
11	111958580	111958697	SDHD
11	111959590	111959735	SDHD
11	111965528	111965694	SDHD
11	119077127	119077322	CBL
11	119103157	119103405	CBL
11	119142444	119142591	CBL
11	119144577	119144734	CBL
11	119145541	119145663	CBL
11	119146706	119146844	CBL
11	119148466	119148554	CBL
11	119148875	119149007	CBL
11	119149219	119149423	CBL
11	119155678	119155810	CBL
11	119155898	119156276	CBL
11	119158561	119158656	CBL
11	119167627	119167744	CBL
11	119168093	119168191	CBL
11	119169067	119169250	CBL
11	119170204	119170491	CBL
12	25362728	25362845	KRAS
12	25368374	25368494	KRAS
12	25378547	25378707	KRAS
12	25380167	25380346	KRAS
12	25398207	25398318	KRAS
12	58142307	58142400	CDK4
12	58142964	58143100	CDK4
12	58143236	58143287	CDK4
12	58144438	58144548	CDK4
12	58144705	58144873	CDK4
12	58144989	58145125	CDK4
12	58145282	58145500	CDK4
12	112856915	112856929	PTPN11
12	112884079	112884202	PTPN11
12	112888121	112888316	PTPN11
12	112890998	112891191	PTPN11
12	112892367	112892484	PTPN11
12	112893753	112893867	PTPN11
12	112910747	112910844	PTPN11
12	112915454	112915534	PTPN11
12	112915660	112915819	PTPN11
12	112919877	112920009	PTPN11
12	112924278	112924433	PTPN11
12	112926246	112926314	PTPN11
12	112926827	112926979	PTPN11
12	112939947	112940060	PTPN11
12	112942498	112942568	PTPN11
12	121416571	121416897	HNF1A
12	121426635	121426835	HNF1A
12	121431322	121431509	HNF1A
12	121431966	121432208	HNF1A
12	121434064	121434216	HNF1A
12	121434343	121434545	HNF1A
12	121435276	121435468	HNF1A
12	121437070	121437192	HNF1A
12	121437285	121437430	HNF1A
12	121438867	121438995	HNF1A
12	133201282	133201396	POLE
12	133201490	133201580	POLE
12	133202230	133202356	POLE
12	133202702	133202903	POLE
12	133208900	133209094	POLE
12	133209249	133209381	POLE
12	133210771	133210964	POLE
12	133212477	133212610	POLE
12	133214599	133214725	POLE
12	133215710	133215884	POLE
12	133218232	133218437	POLE
12	133218762	133218983	POLE
12	133219091	133219315	POLE
12	133219405	133219582	POLE
12	133219809	133219916	POLE
12	133219992	133220146	POLE
12	133220422	133220563	POLE
12	133225514	133225658	POLE
12	133225891	133226101	POLE
12	133226262	133226475	POLE
12	133233721	133233844	POLE
12	133233934	133234015	POLE
12	133234453	133234556	POLE
12	133235880	133236095	POLE
12	133237554	133237750	POLE
12	133238112	133238270	POLE
12	133240589	133240734	POLE
12	133240955	133241048	POLE
12	133241887	133242036	POLE
12	133244088	133244234	POLE
12	133244941	133245088	POLE
12	133245220	133245323	POLE
12	133245396	133245525	POLE
12	133248800	133248908	POLE
12	133249212	133249425	POLE
12	133249749	133249863	POLE
12	133250160	133250293	POLE
12	133251983	133252103	POLE
12	133252320	133252406	POLE
12	133252679	133252790	POLE
12	133253131	133253239	POLE
12	133253948	133254029	POLE
12	133254163	133254305	POLE
12	133256082	133256237	POLE
12	133256539	133256632	POLE
12	133256763	133256808	POLE
12	133257192	133257273	POLE
12	133257723	133257865	POLE
12	133263839	133263901	POLE
13	32890597	32890664	BRCA2
13	32893213	32893462	BRCA2
13	32899212	32899321	BRCA2
13	32900237	32900287	BRCA2
13	32900378	32900419	BRCA2
13	32900635	32900750	BRCA2
13	32903579	32903629	BRCA2
13	32905055	32905167	BRCA2
13	32906408	32907524	BRCA2
13	32910401	32915333	BRCA2
13	32918694	32918790	BRCA2
13	32920963	32921033	BRCA2
13	32928997	32929425	BRCA2
13	32930564	32930746	BRCA2
13	32931878	32932066	BRCA2
13	32936659	32936830	BRCA2
13	32937315	32937670	BRCA2
13	32944538	32944694	BRCA2
13	32945092	32945237	BRCA2
13	32950806	32950928	BRCA2
13	32953453	32953652	BRCA2
13	32953886	32954050	BRCA2
13	32954143	32954282	BRCA2
13	32968825	32969070	BRCA2
13	32971034	32971181	BRCA2
13	32972298	32972907	BRCA2
13	48878048	48878185	RB1
13	48881415	48881542	RB1
13	48916734	48916850	RB1
13	48919215	48919335	RB1
13	48921960	48921999	RB1
13	48923091	48923159	RB1
13	48934152	48934263	RB1
13	48936950	48937093	RB1
13	48939029	48939107	RB1
13	48941629	48941739	RB1
13	48942662	48942740	RB1
13	48947540	48947628	RB1
13	48951053	48951170	RB1
13	48953729	48953786	RB1
13	48954188	48954220	RB1
13	48954300	48954377	RB1
13	48955382	48955579	RB1
13	49027128	49027247	RB1
13	49030339	49030485	RB1
13	49033823	49033969	RB1
13	49037866	49037971	RB1
13	49039133	49039247	RB1
13	49039340	49039504	RB1
13	49047495	49047526	RB1
13	49050836	49050979	RB1
13	49051490	49051540	RB1
13	49054133	49054207	RB1
13	103498616	103498704	ERCC5
13	103504467	103504643	ERCC5
13	103506106	103506222	ERCC5
13	103506637	103506724	ERCC5
13	103508401	103508462	ERCC5
13	103510624	103510768	ERCC5
13	103513856	103514064	ERCC5
13	103514379	103515453	ERCC5
13	103518016	103518261	ERCC5
13	103518611	103518731	ERCC5
13	103518981	103519195	ERCC5
13	103520462	103520607	ERCC5
13	103524547	103524748	ERCC5
13	103525608	103525693	ERCC5
13	103527656	103528253	ERCC5
14	45605234	45605742	FANCM
14	45606271	45606444	FANCM
14	45609834	45609912	FANCM
14	45618039	45618198	FANCM
14	45620599	45620731	FANCM
14	45623122	45623255	FANCM
14	45623899	45624025	FANCM
14	45624575	45624662	FANCM
14	45628298	45628483	FANCM
14	45633561	45633768	FANCM
14	45636152	45636366	FANCM
14	45639791	45639949	FANCM
14	45642257	45642413	FANCM
14	45644273	45646179	FANCM
14	45650632	45650727	FANCM
14	45650839	45650908	FANCM
14	45652976	45653105	FANCM
14	45654419	45654576	FANCM
14	45656983	45657090	FANCM
14	45658004	45658565	FANCM
14	45665374	45665750	FANCM
14	45667846	45668138	FANCM
14	45669072	45669211	FANCM
14	65472921	65473002	MAX
14	65543193	65543381	MAX
14	65544129	65544146	MAX
14	65544520	65544754	MAX
14	65550897	65551017	MAX
14	65560425	65560533	MAX
14	65568263	65568290	MAX
14	65569021	65569057	MAX
14	75483784	75483904	MLH3
14	75485531	75485683	MLH3
14	75489516	75489595	MLH3
14	75489697	75489721	MLH3
14	75497245	75497405	MLH3
14	75498770	75498882	MLH3
14	75500121	75500193	MLH3
14	75505042	75505115	MLH3
14	75506613	75506718	MLH3
14	75508317	75508403	MLH3
14	75509081	75509180	MLH3
14	75513078	75516358	MLH3
14	81422024	81422194	TSHR
14	81528491	81528563	TSHR
14	81534597	81534672	TSHR
14	81554297	81554372	TSHR
14	81557412	81557487	TSHR
14	81558874	81558952	TSHR
14	81562982	81563051	TSHR
14	81574718	81574796	TSHR
14	81574892	81575025	TSHR
14	81606022	81606211	TSHR
14	81609283	81610697	TSHR
14	95556834	95557000	DICER1
14	95557370	95557446	DICER1
14	95557539	95557702	DICER1
14	95560224	95560493	DICER1
14	95562161	95563050	DICER1
14	95566116	95566272	DICER1
14	95569682	95570463	DICER1
14	95571407	95571583	DICER1
14	95572014	95572120	DICER1
14	95572377	95572560	DICER1
14	95573944	95574098	DICER1
14	95574216	95574430	DICER1
14	95574660	95574840	DICER1
14	95577653	95577793	DICER1
14	95578508	95578584	DICER1
14	95579428	95579561	DICER1
14	95582003	95582158	DICER1
14	95582789	95583032	DICER1
14	95583958	95584091	DICER1
14	95590532	95591005	DICER1
14	95592916	95593085	DICER1
14	95595808	95595969	DICER1
14	95596394	95596529	DICER1
14	95597845	95597976	DICER1
14	95598851	95599014	DICER1
14	95599651	95599795	DICER1
15	38545386	38545418	SPRED1
15	38591573	38591748	SPRED1
15	38614441	38614610	SPRED1
15	38616963	38617010	SPRED1
15	38631937	38632096	SPRED1
15	38641622	38641724	SPRED1
15	38643214	38643865	SPRED1
15	40453421	40453456	BUB1B
15	40457253	40457397	BUB1B
15	40462262	40462322	BUB1B
15	40462737	40462882	BUB1B
15	40468677	40468874	BUB1B
15	40475914	40476084	BUB1B
15	40477365	40477580	BUB1B
15	40477751	40477843	BUB1B
15	40488745	40488975	BUB1B
15	40491815	40491928	BUB1B
15	40492444	40492560	BUB1B
15	40493131	40493181	BUB1B
15	40494605	40494666	BUB1B
15	40494789	40494895	BUB1B
15	40498384	40498659	BUB1B
15	40500837	40500971	BUB1B
15	40501835	40501976	BUB1B
15	40502310	40502411	BUB1B
15	40504699	40504849	BUB1B
15	40505532	40505675	BUB1B
15	40509696	40509868	BUB1B
15	40510656	40510763	BUB1B
15	40512764	40512960	BUB1B
15	40990956	40991043	RAD51
15	40993261	40993399	RAD51
15	40994003	40994124	RAD51
15	40998374	40998492	RAD51
15	41001222	41001314	RAD51
15	41011002	41011097	RAD51
15	41020908	41021022	RAD51
15	41021702	41021832	RAD51
15	41022050	41022172	RAD51
15	41023252	41023376	RAD51
15	66679685	66679765	MAP2K1
15	66727364	66727575	MAP2K1
15	66729083	66729230	MAP2K1
15	66735617	66735695	MAP2K1
15	66736993	66737045	MAP2K1
15	66774092	66774217	MAP2K1
15	66777327	66777529	MAP2K1
15	66779565	66779630	MAP2K1
15	66781552	66781614	MAP2K1
15	66782055	66782101	MAP2K1
15	66782839	66782953	MAP2K1
15	89790878	89790962	FANCI
15	89801934	89802007	FANCI
15	89803943	89804074	FANCI
15	89804815	89804972	FANCI
15	89805051	89805109	FANCI
15	89806649	89806691	FANCI
15	89807133	89807257	FANCI
15	89807752	89807838	FANCI
15	89811629	89811756	FANCI
15	89816607	89816700	FANCI
15	89817398	89817535	FANCI
15	89819941	89820122	FANCI
15	89821917	89822005	FANCI
15	89824400	89824531	FANCI
15	89824995	89825066	FANCI
15	89826366	89826481	FANCI
15	89828326	89828449	FANCI
15	89833443	89833512	FANCI
15	89834843	89834945	FANCI
15	89835918	89836095	FANCI
15	89836172	89836294	FANCI
15	89837063	89837228	FANCI
15	89838145	89838325	FANCI
15	89843030	89843197	FANCI
15	89843530	89843616	FANCI
15	89844556	89844673	FANCI
15	89847094	89847146	FANCI
15	89848345	89848473	FANCI
15	89848571	89848640	FANCI
15	89848835	89848929	FANCI
15	89849237	89849425	FANCI
15	89850706	89850760	FANCI
15	89850843	89850903	FANCI
15	89856134	89856203	FANCI
15	89857842	89857938	FANCI
15	89858512	89858620	FANCI
15	89859627	89859690	FANCI
15	91290622	91290720	BLM
15	91292596	91293297	BLM
15	91295016	91295176	BLM
15	91298040	91298168	BLM
15	91303376	91303509	BLM
15	91303823	91304485	BLM
15	91306195	91306387	BLM
15	91308525	91308644	BLM
15	91310139	91310253	BLM
15	91312362	91312461	BLM
15	91312667	91312816	BLM
15	91326051	91326158	BLM
15	91328150	91328311	BLM
15	91333878	91334074	BLM
15	91337396	91337587	BLM
15	91341419	91341567	BLM
15	91346750	91346950	BLM
15	91347396	91347589	BLM
15	91352366	91352489	BLM
15	91354434	91354636	BLM
15	91358331	91358509	BLM
16	2098616	2098754	TSC2
16	2100400	2100487	TSC2
16	2103342	2103453	TSC2
16	2104296	2104441	TSC2
16	2105402	2105520	TSC2
16	2106196	2106245	TSC2
16	2106644	2106770	TSC2
16	2107105	2107179	TSC2
16	2108747	2108874	TSC2
16	2110670	2110814	TSC2
16	2111871	2112009	TSC2
16	2112497	2112601	TSC2
16	2112972	2113054	TSC2
16	2114272	2114428	TSC2
16	2115519	2115636	TSC2
16	2120456	2120579	TSC2
16	2121510	2121617	TSC2
16	2121784	2121935	TSC2
16	2122241	2122364	TSC2
16	2122849	2122984	TSC2
16	2124200	2124390	TSC2
16	2125799	2125893	TSC2
16	2126068	2126171	TSC2
16	2126491	2126586	TSC2
16	2127598	2127727	TSC2
16	2129032	2129197	TSC2
16	2129276	2129429	TSC2
16	2129557	2129670	TSC2
16	2130165	2130378	TSC2
16	2131595	2131799	TSC2
16	2132436	2132505	TSC2
16	2133695	2133817	TSC2
16	2134228	2134716	TSC2
16	2134951	2135027	TSC2
16	2135230	2135323	TSC2
16	2136193	2136380	TSC2
16	2136732	2136872	TSC2
16	2137863	2137942	TSC2
16	2138048	2138140	TSC2
16	2138227	2138326	TSC2
16	2138446	2138611	TSC2
16	3632342	3632694	SLX4
16	3633097	3633511	SLX4
16	3634769	3634872	SLX4
16	3639002	3641311	SLX4
16	3642699	3642866	SLX4
16	3644453	3644600	SLX4
16	3645605	3645694	SLX4
16	3646153	3646394	SLX4
16	3647379	3647696	SLX4
16	3647797	3648000	SLX4
16	3650979	3651192	SLX4
16	3652118	3652308	SLX4
16	3656474	3656699	SLX4
16	3658430	3658965	SLX4
16	14014022	14014229	ERCC4
16	14015887	14016068	ERCC4
16	14020417	14020613	ERCC4
16	14021884	14022092	ERCC4
16	14024566	14024747	ERCC4
16	14026013	14026142	ERCC4
16	14028048	14028159	ERCC4
16	14029002	14029600	ERCC4
16	14031622	14031715	ERCC4
16	14038579	14038692	ERCC4
16	14041470	14042204	ERCC4
16	23614779	23614990	PALB2
16	23619184	23619333	PALB2
16	23625324	23625412	PALB2
16	23632682	23632799	PALB2
16	23634289	23634451	PALB2
16	23635329	23635415	PALB2
16	23637556	23637718	PALB2
16	23640524	23640596	PALB2
16	23640960	23641790	PALB2
16	23646182	23647655	PALB2
16	23649170	23649273	PALB2
16	23649390	23649450	PALB2
16	23652430	23652478	PALB2
16	50783609	50784113	CYLD
16	50785514	50785817	CYLD
16	50788229	50788335	CYLD
16	50809076	50809085	CYLD
16	50810089	50810188	CYLD
16	50811735	50811852	CYLD
16	50813575	50813955	CYLD
16	50815156	50815322	CYLD
16	50816235	50816377	CYLD
16	50818239	50818362	CYLD
16	50820765	50820857	CYLD
16	50821696	50821763	CYLD
16	50825468	50825601	CYLD
16	50826507	50826616	CYLD
16	50827456	50827575	CYLD
16	50828122	50828339	CYLD
16	50830234	50830419	CYLD
16	68771318	68771366	CDH1
16	68772199	68772314	CDH1
16	68835572	68835796	CDH1
16	68842326	68842470	CDH1
16	68842595	68842751	CDH1
16	68844099	68844244	CDH1
16	68845586	68845762	CDH1
16	68846037	68846166	CDH1
16	68847215	68847398	CDH1
16	68849417	68849662	CDH1
16	68853182	68853328	CDH1
16	68855903	68856128	CDH1
16	68857301	68857529	CDH1
16	68862076	68862207	CDH1
16	68863556	68863700	CDH1
16	68867192	68867402	CDH1
16	89805008	89805116	FANCA
16	89805289	89805382	FANCA
16	89805540	89805697	FANCA
16	89805885	89805961	FANCA
16	89806401	89806507	FANCA
16	89807211	89807274	FANCA
16	89809207	89809346	FANCA
16	89811366	89811479	FANCA
16	89812991	89813096	FANCA
16	89813238	89813298	FANCA
16	89815066	89815175	FANCA
16	89816137	89816310	FANCA
16	89818545	89818630	FANCA
16	89824984	89825113	FANCA
16	89828356	89828430	FANCA
16	89831297	89831474	FANCA
16	89833548	89833645	FANCA
16	89836244	89836432	FANCA
16	89836573	89836667	FANCA
16	89836971	89837042	FANCA
16	89838085	89838222	FANCA
16	89839678	89839792	FANCA
16	89842149	89842223	FANCA
16	89845208	89845258	FANCA
16	89845350	89845411	FANCA
16	89846276	89846365	FANCA
16	89849266	89849326	FANCA
16	89849414	89849510	FANCA
16	89851261	89851372	FANCA
16	89857810	89857944	FANCA
16	89858334	89858476	FANCA
16	89858878	89858955	FANCA
16	89862313	89862426	FANCA
16	89865486	89865487	FANCA
16	89865573	89865640	FANCA
16	89866012	89866046	FANCA
16	89869666	89869749	FANCA
16	89871687	89871800	FANCA
16	89874701	89874775	FANCA
16	89877114	89877210	FANCA
16	89877336	89877479	FANCA
16	89880927	89881021	FANCA
16	89882284	89882394	FANCA
16	89882944	89883023	FANCA
17	7572926	7573008	TP53
17	7573926	7574033	TP53
17	7576536	7576584	TP53
17	7576624	7576657	TP53
17	7576852	7576926	TP53
17	7577018	7577155	TP53
17	7577498	7577608	TP53
17	7578176	7578289	TP53
17	7578370	7578554	TP53
17	7579311	7579590	TP53
17	7579699	7579721	TP53
17	7579838	7579912	TP53
17	12896134	12896362	ELAC2
17	12897003	12897148	ELAC2
17	12897741	12897820	ELAC2
17	12898080	12898201	ELAC2
17	12898279	12898379	ELAC2
17	12899019	12899129	ELAC2
17	12899256	12899295	ELAC2
17	12899863	12900002	ELAC2
17	12901728	12901825	ELAC2
17	12903472	12903591	ELAC2
17	12905590	12905676	ELAC2
17	12905757	12905896	ELAC2
17	12906795	12906891	ELAC2
17	12908305	12908418	ELAC2
17	12909069	12909142	ELAC2
17	12909237	12909296	ELAC2
17	12913929	12913988	ELAC2
17	12914979	12915099	ELAC2
17	12916523	12916592	ELAC2
17	12917755	12917813	ELAC2
17	12919084	12919149	ELAC2
17	12920178	12920249	ELAC2
17	12920387	12920438	ELAC2
17	12921019	12921264	ELAC2
17	17116968	17117170	FLCN
17	17118298	17118404	FLCN
17	17118498	17118630	FLCN
17	17119693	17119817	FLCN
17	17120382	17120496	FLCN
17	17122332	17122523	FLCN
17	17124692	17124942	FLCN
17	17125814	17125975	FLCN
17	17127235	17127457	FLCN
17	17129489	17129636	FLCN
17	17131202	17131451	FLCN
17	29422327	29422387	NF1
17	29483000	29483144	NF1
17	29486027	29486111	NF1
17	29490203	29490394	NF1
17	29496908	29497015	NF1
17	29508439	29508507	NF1
17	29508727	29508803	NF1
17	29509525	29509683	NF1
17	29527439	29527613	NF1
17	29528054	29528177	NF1
17	29528428	29528503	NF1
17	29533257	29533389	NF1
17	29541468	29541603	NF1
17	29546022	29546136	NF1
17	29548867	29549008	NF1
17	29550461	29550585	NF1
17	29552112	29552268	NF1
17	29553452	29553702	NF1
17	29554235	29554309	NF1
17	29554540	29554624	NF1
17	29556042	29556483	NF1
17	29556852	29556992	NF1
17	29557277	29557400	NF1
17	29557859	29557943	NF1
17	29559090	29559207	NF1
17	29559717	29559899	NF1
17	29560019	29560231	NF1
17	29562628	29562790	NF1
17	29562935	29563039	NF1
17	29576001	29576137	NF1
17	29579955	29580018	NF1
17	29585361	29585520	NF1
17	29586049	29586147	NF1
17	29587386	29587533	NF1
17	29588728	29588875	NF1
17	29592246	29592357	NF1
17	29652837	29653270	NF1
17	29654516	29654857	NF1
17	29657313	29657516	NF1
17	29661855	29662049	NF1
17	29663350	29663491	NF1
17	29663652	29663932	NF1
17	29664385	29664600	NF1
17	29664836	29664898	NF1
17	29665042	29665157	NF1
17	29665721	29665823	NF1
17	29667522	29667663	NF1
17	29670026	29670153	NF1
17	29676137	29676269	NF1
17	29677200	29677336	NF1
17	29679274	29679432	NF1
17	29683477	29683600	NF1
17	29683977	29684108	NF1
17	29684286	29684387	NF1
17	29685497	29685640	NF1
17	29685986	29686033	NF1
17	29687504	29687721	NF1
17	29701030	29701173	NF1
17	33427971	33428055	RAD51D
17	33428219	33428384	RAD51D
17	33430272	33430343	RAD51D
17	33430472	33430563	RAD51D
17	33433404	33433500	RAD51D
17	33434006	33434141	RAD51D
17	33434384	33434466	RAD51D
17	33443877	33444056	RAD51D
17	33445519	33445638	RAD51D
17	33446129	33446191	RAD51D
17	33446550	33446632	RAD51D
17	38785036	38785245	SMARCE1
17	38786965	38787176	SMARCE1
17	38787843	38787945	SMARCE1
17	38788446	38788619	SMARCE1
17	38792182	38792354	SMARCE1
17	38792646	38792778	SMARCE1
17	38793743	38793824	SMARCE1
17	38798706	38798811	SMARCE1
17	38801827	38801871	SMARCE1
17	38802047	38802054	SMARCE1
17	41197694	41197819	BRCA1
17	41199659	41199720	BRCA1
17	41201137	41201211	BRCA1
17	41203079	41203134	BRCA1
17	41209068	41209152	BRCA1
17	41215349	41215390	BRCA1
17	41215890	41215968	BRCA1
17	41219624	41219712	BRCA1
17	41222944	41223255	BRCA1
17	41226347	41226538	BRCA1
17	41228504	41228631	BRCA1
17	41231350	41231416	BRCA1
17	41234420	41234592	BRCA1
17	41242960	41243049	BRCA1
17	41243451	41246877	BRCA1
17	41247862	41247939	BRCA1
17	41249260	41249306	BRCA1
17	41251791	41251897	BRCA1
17	41256138	41256278	BRCA1
17	41256884	41256973	BRCA1
17	41258472	41258550	BRCA1
17	41267742	41267796	BRCA1
17	41276033	41276113	BRCA1
17	56770004	56770149	RAD51C
17	56772291	56772554	RAD51C
17	56774053	56774220	RAD51C
17	56780556	56780690	RAD51C
17	56787219	56787351	RAD51C
17	56798106	56798173	RAD51C
17	56801400	56801461	RAD51C
17	56809844	56809905	RAD51C
17	56811478	56811583	RAD51C
17	58677775	58678247	PPM1D
17	58700881	58701110	PPM1D
17	58711213	58711338	PPM1D
17	58725252	58725443	PPM1D
17	58733959	58734202	PPM1D
17	58740355	58740913	PPM1D
17	59760656	59761501	BRIP1
17	59763196	59763526	BRIP1
17	59770790	59770873	BRIP1
17	59793311	59793424	BRIP1
17	59820373	59820495	BRIP1
17	59821792	59821952	BRIP1
17	59853761	59853923	BRIP1
17	59857621	59857762	BRIP1
17	59858200	59858366	BRIP1
17	59861630	59861785	BRIP1
17	59870957	59871090	BRIP1
17	59876460	59876660	BRIP1
17	59878613	59878835	BRIP1
17	59885827	59886118	BRIP1
17	59924461	59924581	BRIP1
17	59926489	59926617	BRIP1
17	59934418	59934592	BRIP1
17	59937156	59937268	BRIP1
17	59938807	59938900	BRIP1
17	66511540	66511717	PRKAR1A
17	66518896	66519067	PRKAR1A
17	66519865	66519957	PRKAR1A
17	66520156	66520218	PRKAR1A
17	66521052	66521099	PRKAR1A
17	66521894	66522053	PRKAR1A
17	66523980	66524041	PRKAR1A
17	66525010	66525132	PRKAR1A
17	66526060	66526142	PRKAR1A
17	66526417	66526590	PRKAR1A
17	73316448	73316634	GRB2
17	73317739	73317908	GRB2
17	73321978	73322101	GRB2
17	73328780	73328878	GRB2
17	73389631	73389709	GRB2
18	48573416	48573665	SMAD4
18	48575055	48575230	SMAD4
18	48575664	48575694	SMAD4
18	48581150	48581363	SMAD4
18	48584494	48584614	SMAD4
18	48584709	48584826	SMAD4
18	48586235	48586286	SMAD4
18	48591792	48591976	SMAD4
18	48593388	48593557	SMAD4
18	48603007	48603146	SMAD4
18	48604625	48604837	SMAD4
19	1206912	1207202	STK11
19	1218415	1218499	STK11
19	1219322	1219412	STK11
19	1220371	1220504	STK11
19	1220579	1220716	STK11
19	1221211	1221339	STK11
19	1221947	1222005	STK11
19	1222983	1223171	STK11
19	1226452	1226646	STK11
19	4090595	4090706	MAP2K2
19	4094450	4094496	MAP2K2
19	4095385	4095447	MAP2K2
19	4097276	4097341	MAP2K2
19	4099198	4099412	MAP2K2
19	4101016	4101141	MAP2K2
19	4101226	4101278	MAP2K2
19	4102373	4102451	MAP2K2
19	4110506	4110653	MAP2K2
19	4117416	4117627	MAP2K2
19	4123780	4123872	MAP2K2
19	45854886	45854979	ERCC2
19	45855466	45855610	ERCC2
19	45855763	45855907	ERCC2
19	45856003	45856074	ERCC2
19	45856340	45856413	ERCC2
19	45856499	45856592	ERCC2
19	45857987	45858109	ERCC2
19	45858922	45858986	ERCC2
19	45860527	45860629	ERCC2
19	45860731	45860801	ERCC2
19	45860887	45860957	ERCC2
19	45862117	45862170	ERCC2
19	45864781	45864900	ERCC2
19	45867000	45867169	ERCC2
19	45867243	45867377	ERCC2
19	45867492	45867589	ERCC2
19	45867681	45867805	ERCC2
19	45868095	45868212	ERCC2
19	45868299	45868416	ERCC2
19	45871887	45872001	ERCC2
19	45872187	45872250	ERCC2
19	45872327	45872405	ERCC2
19	45873390	45873490	ERCC2
19	45873793	45873798	ERCC2
19	50902108	50902310	POLD1
19	50902627	50902741	POLD1
19	50905034	50905181	POLD1
19	50905255	50905381	POLD1
19	50905461	50905630	POLD1
19	50905710	50905792	POLD1
19	50905868	50905998	POLD1
19	50906309	50906476	POLD1
19	50906749	50906854	POLD1
19	50909438	50909579	POLD1
19	50909663	50909774	POLD1
19	50910239	50910431	POLD1
19	50910583	50910672	POLD1
19	50912041	50912158	POLD1
19	50912378	50912492	POLD1
19	50912775	50912923	POLD1
19	50916682	50916778	POLD1
19	50916998	50917136	POLD1
19	50918071	50918247	POLD1
19	50918694	50918847	POLD1
19	50918980	50919083	POLD1
19	50919652	50919785	POLD1
19	50919866	50919980	POLD1
19	50920301	50920354	POLD1
19	50920428	50920526	POLD1
19	50921098	50921204	POLD1
22	21336660	21336860	LZTR1
22	21337315	21337378	LZTR1
22	21340129	21340186	LZTR1
22	21341792	21341872	LZTR1
22	21342298	21342407	LZTR1
22	21343077	21343161	LZTR1
22	21343913	21343971	LZTR1
22	21344674	21344814	LZTR1
22	21345916	21346118	LZTR1
22	21346502	21346658	LZTR1
22	21347082	21347193	LZTR1
22	21347950	21348043	LZTR1
22	21348212	21348308	LZTR1
22	21348392	21348558	LZTR1
22	21348846	21349016	LZTR1
22	21349158	21349315	LZTR1
22	21350034	21350161	LZTR1
22	21350251	21350401	LZTR1
22	21350984	21351090	LZTR1
22	21351174	21351255	LZTR1
22	21351520	21351637	LZTR1
22	24129356	24129449	SMARCB1
22	24133942	24134081	SMARCB1
22	24135745	24135875	SMARCB1
22	24143130	24143268	SMARCB1
22	24145481	24145609	SMARCB1
22	24158956	24159123	SMARCB1
22	24167411	24167602	SMARCB1
22	24175758	24175890	SMARCB1
22	24176327	24176367	SMARCB1
22	28146902	28147084	MN1
22	28192750	28196531	MN1
22	29083884	29083974	CHEK2
22	29085122	29085203	CHEK2
22	29090019	29090105	CHEK2
22	29091114	29091230	CHEK2
22	29091697	29091861	CHEK2
22	29092888	29092975	CHEK2
22	29095825	29095925	CHEK2
22	29099492	29099554	CHEK2
22	29105993	29106047	CHEK2
22	29107896	29108005	CHEK2
22	29115382	29115473	CHEK2
22	29120964	29121112	CHEK2
22	29121230	29121355	CHEK2
22	29126407	29126536	CHEK2
22	29130390	29130709	CHEK2
22	29999987	30000101	NF2
22	30032739	30032865	NF2
22	30035078	30035201	NF2
22	30038190	30038274	NF2
22	30050645	30050714	NF2
22	30051582	30051665	NF2
22	30054177	30054253	NF2
22	30057193	30057328	NF2
22	30060978	30061053	NF2
22	30064321	30064435	NF2
22	30067814	30067937	NF2
22	30069257	30069475	NF2
22	30070824	30070930	NF2
22	30074184	30074312	NF2
22	30077427	30077590	NF2
22	30079008	30079044	NF2
22	30090740	30090791	NF2
22	39621727	39621852	PDGFB
22	39626088	39626233	PDGFB
22	39627626	39627832	PDGFB
22	39629439	39629529	PDGFB
22	39631782	39631879	PDGFB
22	39636859	39636877	PDGFB
22	39639905	39639968	PDGFB
X	14861688	14862103	FANCB
X	14862624	14862862	FANCB
X	14862977	14863408	FANCB
X	14868626	14868796	FANCB
X	14871160	14871289	FANCB
X	14875983	14876076	FANCB
X	14877303	14877456	FANCB
X	14882681	14883632	FANCB
X	47422366	47422462	ARAF
X	47422624	47422728	ARAF
X	47424195	47424298	ARAF
X	47424383	47424538	ARAF
X	47424650	47424749	ARAF
X	47426037	47426179	ARAF
X	47426282	47426310	ARAF
X	47426384	47426530	ARAF
X	47426628	47426831	ARAF
X	47428116	47428293	ARAF
X	47428385	47428432	ARAF
X	47428937	47429056	ARAF
X	47429291	47429423	ARAF
X	47430276	47430411	ARAF
X	47430721	47430856	ARAF
X	132670151	132670321	GPC3
X	132730467	132730627	GPC3
X	132795757	132795878	GPC3
X	132826396	132826522	GPC3
X	132833922	132834056	GPC3
X	132838232	132838301	GPC3
X	132887508	132888203	GPC3
X	133087076	133087238	GPC3
X	133119301	133119476	GPC3
