# Supplementary material for: Detection of germline CNVs from gene panel data: benchmarking the state of the art
Source: Brief Bioinform. 2024 Dec 12;26(1):bbae645. doi: 10.1093/bib/bbae645 (PMC11637760; doi:10.1093/bib/bbae645)
Supplement: Supplementary_data_bbae645 [file supplementary_data_bbae645.zip › Supplementary Table 3.xlsx]

## Sheet: ICR96
ST3: MLPA results for ICR96 dataset. This table displays both single and multi-exon CNVs detected in the ICR96 dataset, specifying the type of each CNV. Negative results are labeled as 'Normal' in the MLPAResult column.
SampleID	ICR96Pool	Gene	MLPAResult	ResultType	ExonCNVType	ExonCNVSize	Chromosome	5PrimeExon37	3PrimeExon37	5PrimeExon38	3PrimeExon38	ENST65
17327	1	APC	Normal	Normal			5	112073585	112179823	111409282	111515520	ENST00000257430
17327	1	ATM	Normal	Normal			11	108093559	108236235	107964286	108106962	ENST00000278616
17327	1	BAP1	Normal	Normal			3	52436304	52443894	52470320	52477910	ENST00000460680
17327	1	BARD1	Normal	Normal			2	215593400	215674293	216458123	216539016	ENST00000260947
17327	1	BMPR1A	Normal	Normal			10	88516396	88683476	90276153	90443233	ENST00000224764
17327	1	BRCA1	Normal	Normal			17	41197695	41277387	39353947	39433639	ENST00000357654
17327	1	BRCA2	Normal	Normal			13	32889611	32972907	33463749	33547045	ENST00000380152
17327	1	BRIP1	Normal	Normal			17	59760657	59940755	57838018	58018116	ENST00000259008
17327	1	CDH1	Normal	Normal			16	68771319	68867402	68805222	68901305	ENST00000261769
17327	1	CDK4	Normal	Normal			12	58142308	58146304	58536091	58540087	ENST00000257904
17327	1	CDKN2A	Normal	Normal			9	21968228	21994330	21968227	21994329	ENST00000530628,ENST00000304494
17327	1	CHEK2	Normal	Normal			22	29083885	29137832	29479873	29533820	ENST00000328354
17327	1	EPCAM	Normal	Normal			2	47596645	47613752	47823784	47840891	ENST00000263735
17327	1	MLH1	Normal	Normal			3	37035039	37092144	37076530	37133635	ENST00000231790
17327	1	MSH2	Normal	Normal			2	47630331	47710088	47857470	47937227	ENST00000233146
17327	1	MSH6	Normal	Normal			2	48010373	48033999	48237512	48261138	ENST00000234420
17327	1	MUTYH	Normal	Normal			1	45794978	45805926	46260650	46271598	ENST00000450313
17327	1	NBN	Normal	Normal			8	90947810	90996789	91960038	92009017	ENST00000265433
17327	1	PALB2	Normal	Normal			16	23614780	23652478	23626101	23663799	ENST00000261584
17327	1	PMS2	Normal	Normal			7	6026390	6048650	6066021	6088281	ENST00000265849
17327	1	PTEN	Normal	Normal			10	89624227	89725229	91383984	91484986	ENST00000371953
17327	1	RAD51C	Normal	Normal			17	56770005	56811583	54847366	54888944	ENST00000337432
17327	1	RAD51D	Normal	Normal			17	33427972	33446632	31754990	31773650	ENST00000345365
17327	1	SMAD4	Normal	Normal			18	48556583	48604837	46082954	46131208	ENST00000342988
17327	1	STK11	Normal	Normal			19	1206913	1228434	1206912	1228433	ENST00000326873
17327	1	TP53	Normal	Normal			17	7572927	7590856	7476245	7494174	ENST00000269305
17328	1	APC	Normal	Normal			5	112073585	112179823	111409282	111515520	ENST00000257430
17328	1	ATM	Normal	Normal			11	108093559	108236235	107964286	108106962	ENST00000278616
17328	1	BAP1	Normal	Normal			3	52436304	52443894	52470320	52477910	ENST00000460680
17328	1	BARD1	Normal	Normal			2	215593400	215674293	216458123	216539016	ENST00000260947
17328	1	BMPR1A	Normal	Normal			10	88516396	88683476	90276153	90443233	ENST00000224764
17328	1	BRCA1	Normal	Normal			17	41197695	41277387	39353947	39433639	ENST00000357654
17328	1	BRCA2	Normal	Normal			13	32889611	32972907	33463749	33547045	ENST00000380152
17328	1	BRIP1	Normal	Normal			17	59760657	59940755	57838018	58018116	ENST00000259008
17328	1	CDH1	Normal	Normal			16	68771319	68867402	68805222	68901305	ENST00000261769
17328	1	CDK4	Normal	Normal			12	58142308	58146304	58536091	58540087	ENST00000257904
17328	1	CDKN2A	Normal	Normal			9	21968228	21994330	21968227	21994329	ENST00000530628,ENST00000304494
17328	1	CHEK2	Normal	Normal			22	29083885	29137832	29479873	29533820	ENST00000328354
17328	1	EPCAM	Normal	Normal			2	47596645	47613752	47823784	47840891	ENST00000263735
17328	1	MLH1	Normal	Normal			3	37035039	37092144	37076530	37133635	ENST00000231790
17328	1	MSH2	Normal	Normal			2	47630331	47710088	47857470	47937227	ENST00000233146
17328	1	MSH6	Normal	Normal			2	48010373	48033999	48237512	48261138	ENST00000234420
17328	1	MUTYH	Normal	Normal			1	45794978	45805926	46260650	46271598	ENST00000450313
17328	1	NBN	Normal	Normal			8	90947810	90996789	91960038	92009017	ENST00000265433
17328	1	PALB2	Normal	Normal			16	23614780	23652478	23626101	23663799	ENST00000261584
17328	1	PMS2	Normal	Normal			7	6026390	6048650	6066021	6088281	ENST00000265849
17328	1	PTEN	Normal	Normal			10	89624227	89725229	91383984	91484986	ENST00000371953
17328	1	RAD51C	Normal	Normal			17	56770005	56811583	54847366	54888944	ENST00000337432
17328	1	RAD51D	Normal	Normal			17	33427972	33446632	31754990	31773650	ENST00000345365
17328	1	SMAD4	Normal	Normal			18	48556583	48604837	46082954	46131208	ENST00000342988
17328	1	STK11	Normal	Normal			19	1206913	1228434	1206912	1228433	ENST00000326873
17328	1	TP53	Normal	Normal			17	7572927	7590856	7476245	7494174	ENST00000269305
17329	1	APC	Normal	Normal			5	112073585	112179823	111409282	111515520	ENST00000257430
17329	1	ATM	Normal	Normal			11	108093559	108236235	107964286	108106962	ENST00000278616
17329	1	BAP1	Normal	Normal			3	52436304	52443894	52470320	52477910	ENST00000460680
17329	1	BARD1	Normal	Normal			2	215593400	215674293	216458123	216539016	ENST00000260947
17329	1	BMPR1A	Normal	Normal			10	88516396	88683476	90276153	90443233	ENST00000224764
17329	1	BRCA1	Normal	Normal			17	41197695	41277387	39353947	39433639	ENST00000357654
17329	1	BRCA2	Normal	Normal			13	32889611	32972907	33463749	33547045	ENST00000380152
17329	1	BRIP1	Normal	Normal			17	59760657	59940755	57838018	58018116	ENST00000259008
17329	1	CDH1	Normal	Normal			16	68771319	68867402	68805222	68901305	ENST00000261769
17329	1	CDK4	Normal	Normal			12	58142308	58146304	58536091	58540087	ENST00000257904
17329	1	CDKN2A	Normal	Normal			9	21968228	21994330	21968227	21994329	ENST00000530628,ENST00000304494
17329	1	CHEK2	Normal	Normal			22	29083885	29137832	29479873	29533820	ENST00000328354
17329	1	EPCAM	Normal	Normal			2	47596645	47613752	47823784	47840891	ENST00000263735
17329	1	MLH1	Normal	Normal			3	37035039	37092144	37076530	37133635	ENST00000231790
17329	1	MSH2	Normal	Normal			2	47630331	47710088	47857470	47937227	ENST00000233146
17329	1	MSH6	Normal	Normal			2	48010373	48033999	48237512	48261138	ENST00000234420
17329	1	MUTYH	Normal	Normal			1	45794978	45805926	46260650	46271598	ENST00000450313
17329	1	NBN	Normal	Normal			8	90947810	90996789	91960038	92009017	ENST00000265433
17329	1	PALB2	Normal	Normal			16	23614780	23652478	23626101	23663799	ENST00000261584
17329	1	PMS2	Normal	Normal			7	6026390	6048650	6066021	6088281	ENST00000265849
17329	1	PTEN	Normal	Normal			10	89624227	89725229	91383984	91484986	ENST00000371953
17329	1	RAD51C	Normal	Normal			17	56770005	56811583	54847366	54888944	ENST00000337432
17329	1	RAD51D	Normal	Normal			17	33427972	33446632	31754990	31773650	ENST00000345365
17329	1	SMAD4	Normal	Normal			18	48556583	48604837	46082954	46131208	ENST00000342988
17329	1	STK11	Normal	Normal			19	1206913	1228434	1206912	1228433	ENST00000326873
17329	1	TP53	Normal	Normal			17	7572927	7590856	7476245	7494174	ENST00000269305
17330	1	APC	Normal	Normal			5	112073585	112179823	111409282	111515520	ENST00000257430
17330	1	ATM	Normal	Normal			11	108093559	108236235	107964286	108106962	ENST00000278616
17330	1	BAP1	Normal	Normal			3	52436304	52443894	52470320	52477910	ENST00000460680
17330	1	BARD1	Normal	Normal			2	215593400	215674293	216458123	216539016	ENST00000260947
17330	1	BMPR1A	Normal	Normal			10	88516396	88683476	90276153	90443233	ENST00000224764
17330	1	BRCA1	Normal	Normal			17	41197695	41277387	39353947	39433639	ENST00000357654
17330	1	BRCA2	Normal	Normal			13	32889611	32972907	33463749	33547045	ENST00000380152
17330	1	BRIP1	Normal	Normal			17	59760657	59940755	57838018	58018116	ENST00000259008
17330	1	CDH1	Normal	Normal			16	68771319	68867402	68805222	68901305	ENST00000261769
17330	1	CDK4	Normal	Normal			12	58142308	58146304	58536091	58540087	ENST00000257904
17330	1	CDKN2A	Normal	Normal			9	21968228	21994330	21968227	21994329	ENST00000530628,ENST00000304494
17330	1	CHEK2	Normal	Normal			22	29083885	29137832	29479873	29533820	ENST00000328354
17330	1	EPCAM	Normal	Normal			2	47596645	47613752	47823784	47840891	ENST00000263735
17330	1	MLH1	Normal	Normal			3	37035039	37092144	37076530	37133635	ENST00000231790
17330	1	MSH2	Normal	Normal			2	47630331	47710088	47857470	47937227	ENST00000233146
17330	1	MSH6	Normal	Normal			2	48010373	48033999	48237512	48261138	ENST00000234420
17330	1	MUTYH	Normal	Normal			1	45794978	45805926	46260650	46271598	ENST00000450313
17330	1	NBN	Normal	Normal			8	90947810	90996789	91960038	92009017	ENST00000265433
17330	1	PALB2	Normal	Normal			16	23614780	23652478	23626101	23663799	ENST00000261584
17330	1	PMS2	Normal	Normal			7	6026390	6048650	6066021	6088281	ENST00000265849
17330	1	PTEN	Normal	Normal			10	89624227	89725229	91383984	91484986	ENST00000371953
17330	1	RAD51C	Normal	Normal			17	56770005	56811583	54847366	54888944	ENST00000337432
17330	1	RAD51D	Normal	Normal			17	33427972	33446632	31754990	31773650	ENST00000345365
17330	1	SMAD4	Normal	Normal			18	48556583	48604837	46082954	46131208	ENST00000342988
17330	1	STK11	Normal	Normal			19	1206913	1228434	1206912	1228433	ENST00000326873
17330	1	TP53	Normal	Normal			17	7572927	7590856	7476245	7494174	ENST00000269305
17325	1	NSD1	Exon 9-13 deletion	ExonCNV	Deletion	Multi	5	176671196	176684152	176098197	176111153	ENST00000439151
17316	1	MSH2	Exon 8 duplication	ExonCNV	Duplication	Single	2	47672687	47672796	47899826	47899935	ENST00000233146
17296	1	SDHB	Exon 1 deletion	ExonCNV	Deletion	Single	1	17380443	17380514	17706938	17707009	ENST00000375499
17297	1	FH	Exon 1-10 deletion	ExonCNV	Deletion	Multi	1	241661128	241683022	241824430	241846324	ENST00000366560
17372	2	EZH2	Exon 1-20 deletion	ExonCNV	Deletion	Multi	7	148504738	148504798	148201830	148201890	ENST00000320356
17321	1	NSD1	Exon 19-21 deletion	ExonCNV	Deletion	Multi	5	176709466	176715926	176136467	176142927	ENST00000439151
17398	2	BRCA1	Exon 13 duplication	ExonCNV	Duplication	Single	17	41234421	41234592	39390673	39390844	ENST00000357654
17398	2	APC	Normal	Normal			5	112073585	112179823	111409282	111515520	ENST00000257430
17398	2	ATM	Normal	Normal			11	108093559	108236235	107964286	108106962	ENST00000278616
17398	2	BAP1	Normal	Normal			3	52436304	52443894	52470320	52477910	ENST00000460680
17398	2	BARD1	Normal	Normal			2	215593400	215674293	216458123	216539016	ENST00000260947
17398	2	BMPR1A	Normal	Normal			10	88516396	88683476	90276153	90443233	ENST00000224764
17398	2	BRCA2	Normal	Normal			13	32889611	32972907	33463749	33547045	ENST00000380152
17398	2	BRIP1	Normal	Normal			17	59760657	59940755	57838018	58018116	ENST00000259008
17398	2	CDH1	Normal	Normal			16	68771319	68867402	68805222	68901305	ENST00000261769
17398	2	CDK4	Normal	Normal			12	58142308	58146304	58536091	58540087	ENST00000257904
17398	2	CDKN2A	Normal	Normal			9	21968228	21994330	21968227	21994329	ENST00000530628,ENST00000304494
17398	2	CHEK2	Normal	Normal			22	29083885	29137832	29479873	29533820	ENST00000328354
17398	2	EPCAM	Normal	Normal			2	47596645	47613752	47823784	47840891	ENST00000263735
17398	2	MLH1	Normal	Normal			3	37035039	37092144	37076530	37133635	ENST00000231790
17398	2	MSH2	Normal	Normal			2	47630331	47710088	47857470	47937227	ENST00000233146
17398	2	MSH6	Normal	Normal			2	48010373	48033999	48237512	48261138	ENST00000234420
17398	2	MUTYH	Normal	Normal			1	45794978	45805926	46260650	46271598	ENST00000450313
17398	2	NBN	Normal	Normal			8	90947810	90996789	91960038	92009017	ENST00000265433
17398	2	PALB2	Normal	Normal			16	23614780	23652478	23626101	23663799	ENST00000261584
17398	2	PMS2	Normal	Normal			7	6026390	6048650	6066021	6088281	ENST00000265849
17398	2	PTEN	Normal	Normal			10	89624227	89725229	91383984	91484986	ENST00000371953
17398	2	RAD51C	Normal	Normal			17	56770005	56811583	54847366	54888944	ENST00000337432
17398	2	RAD51D	Normal	Normal			17	33427972	33446632	31754990	31773650	ENST00000345365
17398	2	SMAD4	Normal	Normal			18	48556583	48604837	46082954	46131208	ENST00000342988
17398	2	STK11	Normal	Normal			19	1206913	1228434	1206912	1228433	ENST00000326873
17398	2	TP53	Normal	Normal			17	7572927	7590856	7476245	7494174	ENST00000269305
17323	1	NSD1	Exon 1-23 deletion	ExonCNV	Deletion	Multi	5	176560926	176722460	175987927	176149461	ENST00000439151
17334	1	ATM	Exon 62-63 duplication	ExonCNV	Duplication	Multi	11	108235809	108236235	108106536	108106962	ENST00000278616
17334	1	APC	Normal	Normal			5	112073585	112179823	111409282	111515520	ENST00000257430
17334	1	BAP1	Normal	Normal			3	52436304	52443894	52470320	52477910	ENST00000460680
17334	1	BARD1	Normal	Normal			2	215593400	215674293	216458123	216539016	ENST00000260947
17334	1	BMPR1A	Normal	Normal			10	88516396	88683476	90276153	90443233	ENST00000224764
17334	1	BRCA1	Normal	Normal			17	41197695	41277387	39353947	39433639	ENST00000357654
17334	1	BRCA2	Normal	Normal			13	32889611	32972907	33463749	33547045	ENST00000380152
17334	1	BRIP1	Normal	Normal			17	59760657	59940755	57838018	58018116	ENST00000259008
17334	1	CDH1	Normal	Normal			16	68771319	68867402	68805222	68901305	ENST00000261769
17334	1	CDK4	Normal	Normal			12	58142308	58146304	58536091	58540087	ENST00000257904
17334	1	CDKN2A	Normal	Normal			9	21968228	21994330	21968227	21994329	ENST00000530628,ENST00000304494
17334	1	CHEK2	Normal	Normal			22	29083885	29137832	29479873	29533820	ENST00000328354
17334	1	EPCAM	Normal	Normal			2	47596645	47613752	47823784	47840891	ENST00000263735
17334	1	MLH1	Normal	Normal			3	37035039	37092144	37076530	37133635	ENST00000231790
17334	1	MSH2	Normal	Normal			2	47630331	47710088	47857470	47937227	ENST00000233146
17334	1	MSH6	Normal	Normal			2	48010373	48033999	48237512	48261138	ENST00000234420
17334	1	MUTYH	Normal	Normal			1	45794978	45805926	46260650	46271598	ENST00000450313
17334	1	NBN	Normal	Normal			8	90947810	90996789	91960038	92009017	ENST00000265433
17334	1	PALB2	Normal	Normal			16	23614780	23652478	23626101	23663799	ENST00000261584
17334	1	PMS2	Normal	Normal			7	6026390	6048650	6066021	6088281	ENST00000265849
17334	1	PTEN	Normal	Normal			10	89624227	89725229	91383984	91484986	ENST00000371953
17334	1	RAD51C	Normal	Normal			17	56770005	56811583	54847366	54888944	ENST00000337432
17334	1	RAD51D	Normal	Normal			17	33427972	33446632	31754990	31773650	ENST00000345365
17334	1	SMAD4	Normal	Normal			18	48556583	48604837	46082954	46131208	ENST00000342988
17334	1	STK11	Normal	Normal			19	1206913	1228434	1206912	1228433	ENST00000326873
17334	1	TP53	Normal	Normal			17	7572927	7590856	7476245	7494174	ENST00000269305
17341	1	PMS2	Exon 9-10 deletion	ExonCNV	Deletion	Multi	7	6029431	6031688	6069062	6071319	ENST00000265849
17341	1	APC	Normal	Normal			5	112073585	112179823	111409282	111515520	ENST00000257430
17341	1	ATM	Normal	Normal			11	108093559	108236235	107964286	108106962	ENST00000278616
17341	1	BAP1	Normal	Normal			3	52436304	52443894	52470320	52477910	ENST00000460680
17341	1	BARD1	Normal	Normal			2	215593400	215674293	216458123	216539016	ENST00000260947
17341	1	BMPR1A	Normal	Normal			10	88516396	88683476	90276153	90443233	ENST00000224764
17341	1	BRCA1	Normal	Normal			17	41197695	41277387	39353947	39433639	ENST00000357654
17341	1	BRCA2	Normal	Normal			13	32889611	32972907	33463749	33547045	ENST00000380152
17341	1	BRIP1	Normal	Normal			17	59760657	59940755	57838018	58018116	ENST00000259008
17341	1	CDH1	Normal	Normal			16	68771319	68867402	68805222	68901305	ENST00000261769
17341	1	CDK4	Normal	Normal			12	58142308	58146304	58536091	58540087	ENST00000257904
17341	1	CDKN2A	Normal	Normal			9	21968228	21994330	21968227	21994329	ENST00000530628,ENST00000304494
17341	1	CHEK2	Normal	Normal			22	29083885	29137832	29479873	29533820	ENST00000328354
17341	1	EPCAM	Normal	Normal			2	47596645	47613752	47823784	47840891	ENST00000263735
17341	1	MLH1	Normal	Normal			3	37035039	37092144	37076530	37133635	ENST00000231790
17341	1	MSH2	Normal	Normal			2	47630331	47710088	47857470	47937227	ENST00000233146
17341	1	MSH6	Normal	Normal			2	48010373	48033999	48237512	48261138	ENST00000234420
17341	1	MUTYH	Normal	Normal			1	45794978	45805926	46260650	46271598	ENST00000450313
17341	1	NBN	Normal	Normal			8	90947810	90996789	91960038	92009017	ENST00000265433
17341	1	PALB2	Normal	Normal			16	23614780	23652478	23626101	23663799	ENST00000261584
17341	1	PTEN	Normal	Normal			10	89624227	89725229	91383984	91484986	ENST00000371953
17341	1	RAD51C	Normal	Normal			17	56770005	56811583	54847366	54888944	ENST00000337432
17341	1	RAD51D	Normal	Normal			17	33427972	33446632	31754990	31773650	ENST00000345365
17341	1	SMAD4	Normal	Normal			18	48556583	48604837	46082954	46131208	ENST00000342988
17341	1	STK11	Normal	Normal			19	1206913	1228434	1206912	1228433	ENST00000326873
17341	1	TP53	Normal	Normal			17	7572927	7590856	7476245	7494174	ENST00000269305
17375	2	CHEK2	Exon 3-15 duplication	ExonCNV	Duplication	Multi	22	29083885	29121355	29479873	29517343	ENST00000328354
17375	2	APC	Normal	Normal			5	112073585	112179823	111409282	111515520	ENST00000257430
17375	2	ATM	Normal	Normal			11	108093559	108236235	107964286	108106962	ENST00000278616
17375	2	BAP1	Normal	Normal			3	52436304	52443894	52470320	52477910	ENST00000460680
17375	2	BARD1	Normal	Normal			2	215593400	215674293	216458123	216539016	ENST00000260947
17375	2	BMPR1A	Normal	Normal			10	88516396	88683476	90276153	90443233	ENST00000224764
17375	2	BRCA1	Normal	Normal			17	41197695	41277387	39353947	39433639	ENST00000357654
17375	2	BRCA2	Normal	Normal			13	32889611	32972907	33463749	33547045	ENST00000380152
17375	2	BRIP1	Normal	Normal			17	59760657	59940755	57838018	58018116	ENST00000259008
17375	2	CDH1	Normal	Normal			16	68771319	68867402	68805222	68901305	ENST00000261769
17375	2	CDK4	Normal	Normal			12	58142308	58146304	58536091	58540087	ENST00000257904
17375	2	CDKN2A	Normal	Normal			9	21968228	21994330	21968227	21994329	ENST00000530628,ENST00000304494
17375	2	EPCAM	Normal	Normal			2	47596645	47613752	47823784	47840891	ENST00000263735
17375	2	MLH1	Normal	Normal			3	37035039	37092144	37076530	37133635	ENST00000231790
17375	2	MSH2	Normal	Normal			2	47630331	47710088	47857470	47937227	ENST00000233146
17375	2	MSH6	Normal	Normal			2	48010373	48033999	48237512	48261138	ENST00000234420
17375	2	MUTYH	Normal	Normal			1	45794978	45805926	46260650	46271598	ENST00000450313
17375	2	NBN	Normal	Normal			8	90947810	90996789	91960038	92009017	ENST00000265433
17375	2	PALB2	Normal	Normal			16	23614780	23652478	23626101	23663799	ENST00000261584
17375	2	PMS2	Normal	Normal			7	6026390	6048650	6066021	6088281	ENST00000265849
17375	2	PTEN	Normal	Normal			10	89624227	89725229	91383984	91484986	ENST00000371953
17375	2	RAD51C	Normal	Normal			17	56770005	56811583	54847366	54888944	ENST00000337432
17375	2	RAD51D	Normal	Normal			17	33427972	33446632	31754990	31773650	ENST00000345365
17375	2	SMAD4	Normal	Normal			18	48556583	48604837	46082954	46131208	ENST00000342988
17375	2	STK11	Normal	Normal			19	1206913	1228434	1206912	1228433	ENST00000326873
17375	2	TP53	Normal	Normal			17	7572927	7590856	7476245	7494174	ENST00000269305
17299	1	APC	Normal	Normal			5	112073585	112179823	111409282	111515520	ENST00000257430
17299	1	ATM	Normal	Normal			11	108093559	108236235	107964286	108106962	ENST00000278616
17299	1	BAP1	Normal	Normal			3	52436304	52443894	52470320	52477910	ENST00000460680
17299	1	BARD1	Normal	Normal			2	215593400	215674293	216458123	216539016	ENST00000260947
17299	1	BMPR1A	Normal	Normal			10	88516396	88683476	90276153	90443233	ENST00000224764
17299	1	BRCA1	Normal	Normal			17	41197695	41277387	39353947	39433639	ENST00000357654
17299	1	BRCA2	Normal	Normal			13	32889611	32972907	33463749	33547045	ENST00000380152
17299	1	BRIP1	Normal	Normal			17	59760657	59940755	57838018	58018116	ENST00000259008
17299	1	CDH1	Normal	Normal			16	68771319	68867402	68805222	68901305	ENST00000261769
17299	1	CDK4	Normal	Normal			12	58142308	58146304	58536091	58540087	ENST00000257904
17299	1	CDKN2A	Normal	Normal			9	21968228	21994330	21968227	21994329	ENST00000530628,ENST00000304494
17299	1	CHEK2	Normal	Normal			22	29083885	29137832	29479873	29533820	ENST00000328354
17299	1	EPCAM	Normal	Normal			2	47596645	47613752	47823784	47840891	ENST00000263735
17299	1	MLH1	Normal	Normal			3	37035039	37092144	37076530	37133635	ENST00000231790
17299	1	MSH2	Normal	Normal			2	47630331	47710088	47857470	47937227	ENST00000233146
17299	1	MSH6	Normal	Normal			2	48010373	48033999	48237512	48261138	ENST00000234420
17299	1	MUTYH	Normal	Normal			1	45794978	45805926	46260650	46271598	ENST00000450313
17299	1	NBN	Normal	Normal			8	90947810	90996789	91960038	92009017	ENST00000265433
17299	1	PALB2	Normal	Normal			16	23614780	23652478	23626101	23663799	ENST00000261584
17299	1	PMS2	Normal	Normal			7	6026390	6048650	6066021	6088281	ENST00000265849
17299	1	PTEN	Normal	Normal			10	89624227	89725229	91383984	91484986	ENST00000371953
17299	1	RAD51C	Normal	Normal			17	56770005	56811583	54847366	54888944	ENST00000337432
17299	1	RAD51D	Normal	Normal			17	33427972	33446632	31754990	31773650	ENST00000345365
17299	1	SMAD4	Normal	Normal			18	48556583	48604837	46082954	46131208	ENST00000342988
17299	1	STK11	Normal	Normal			19	1206913	1228434	1206912	1228433	ENST00000326873
17299	1	TP53	Normal	Normal			17	7572927	7590856	7476245	7494174	ENST00000269305
17308	1	APC	Normal	Normal			5	112073585	112179823	111409282	111515520	ENST00000257430
17308	1	ATM	Normal	Normal			11	108093559	108236235	107964286	108106962	ENST00000278616
17308	1	BAP1	Normal	Normal			3	52436304	52443894	52470320	52477910	ENST00000460680
17308	1	BARD1	Normal	Normal			2	215593400	215674293	216458123	216539016	ENST00000260947
17308	1	BMPR1A	Normal	Normal			10	88516396	88683476	90276153	90443233	ENST00000224764
17308	1	BRCA1	Normal	Normal			17	41197695	41277387	39353947	39433639	ENST00000357654
17308	1	BRCA2	Normal	Normal			13	32889611	32972907	33463749	33547045	ENST00000380152
17308	1	BRIP1	Normal	Normal			17	59760657	59940755	57838018	58018116	ENST00000259008
17308	1	CDH1	Normal	Normal			16	68771319	68867402	68805222	68901305	ENST00000261769
17308	1	CDK4	Normal	Normal			12	58142308	58146304	58536091	58540087	ENST00000257904
17308	1	CDKN2A	Normal	Normal			9	21968228	21994330	21968227	21994329	ENST00000530628,ENST00000304494
17308	1	CHEK2	Normal	Normal			22	29083885	29137832	29479873	29533820	ENST00000328354
17308	1	EPCAM	Normal	Normal			2	47596645	47613752	47823784	47840891	ENST00000263735
17308	1	MLH1	Normal	Normal			3	37035039	37092144	37076530	37133635	ENST00000231790
17308	1	MSH2	Normal	Normal			2	47630331	47710088	47857470	47937227	ENST00000233146
17308	1	MSH6	Normal	Normal			2	48010373	48033999	48237512	48261138	ENST00000234420
17308	1	MUTYH	Normal	Normal			1	45794978	45805926	46260650	46271598	ENST00000450313
17308	1	NBN	Normal	Normal			8	90947810	90996789	91960038	92009017	ENST00000265433
17308	1	PALB2	Normal	Normal			16	23614780	23652478	23626101	23663799	ENST00000261584
17308	1	PMS2	Normal	Normal			7	6026390	6048650	6066021	6088281	ENST00000265849
17308	1	PTEN	Normal	Normal			10	89624227	89725229	91383984	91484986	ENST00000371953
17308	1	RAD51C	Normal	Normal			17	56770005	56811583	54847366	54888944	ENST00000337432
17308	1	RAD51D	Normal	Normal			17	33427972	33446632	31754990	31773650	ENST00000345365
17308	1	SMAD4	Normal	Normal			18	48556583	48604837	46082954	46131208	ENST00000342988
17308	1	STK11	Normal	Normal			19	1206913	1228434	1206912	1228433	ENST00000326873
17308	1	TP53	Normal	Normal			17	7572927	7590856	7476245	7494174	ENST00000269305
17304	1	PALB2	Exon 13 deletion	ExonCNV	Deletion	Single	16	23614780	23614990	23626101	23626311	ENST00000261584
17304	1	APC	Normal	Normal			5	112073585	112179823	111409282	111515520	ENST00000257430
17304	1	ATM	Normal	Normal			11	108093559	108236235	107964286	108106962	ENST00000278616
17304	1	BAP1	Normal	Normal			3	52436304	52443894	52470320	52477910	ENST00000460680
17304	1	BARD1	Normal	Normal			2	215593400	215674293	216458123	216539016	ENST00000260947
17304	1	BMPR1A	Normal	Normal			10	88516396	88683476	90276153	90443233	ENST00000224764
17304	1	BRCA1	Normal	Normal			17	41197695	41277387	39353947	39433639	ENST00000357654
17304	1	BRCA2	Normal	Normal			13	32889611	32972907	33463749	33547045	ENST00000380152
17304	1	BRIP1	Normal	Normal			17	59760657	59940755	57838018	58018116	ENST00000259008
17304	1	CDH1	Normal	Normal			16	68771319	68867402	68805222	68901305	ENST00000261769
17304	1	CDK4	Normal	Normal			12	58142308	58146304	58536091	58540087	ENST00000257904
17304	1	CDKN2A	Normal	Normal			9	21968228	21994330	21968227	21994329	ENST00000530628,ENST00000304494
17304	1	CHEK2	Normal	Normal			22	29083885	29137832	29479873	29533820	ENST00000328354
17304	1	EPCAM	Normal	Normal			2	47596645	47613752	47823784	47840891	ENST00000263735
17304	1	MLH1	Normal	Normal			3	37035039	37092144	37076530	37133635	ENST00000231790
17304	1	MSH2	Normal	Normal			2	47630331	47710088	47857470	47937227	ENST00000233146
17304	1	MSH6	Normal	Normal			2	48010373	48033999	48237512	48261138	ENST00000234420
17304	1	MUTYH	Normal	Normal			1	45794978	45805926	46260650	46271598	ENST00000450313
17304	1	NBN	Normal	Normal			8	90947810	90996789	91960038	92009017	ENST00000265433
17304	1	PMS2	Normal	Normal			7	6026390	6048650	6066021	6088281	ENST00000265849
17304	1	PTEN	Normal	Normal			10	89624227	89725229	91383984	91484986	ENST00000371953
17304	1	RAD51C	Normal	Normal			17	56770005	56811583	54847366	54888944	ENST00000337432
17304	1	RAD51D	Normal	Normal			17	33427972	33446632	31754990	31773650	ENST00000345365
17304	1	SMAD4	Normal	Normal			18	48556583	48604837	46082954	46131208	ENST00000342988
17304	1	STK11	Normal	Normal			19	1206913	1228434	1206912	1228433	ENST00000326873
17304	1	TP53	Normal	Normal			17	7572927	7590856	7476245	7494174	ENST00000269305
17343	1	MSH2	Exon 9-10 deletion	ExonCNV	Deletion	Multi	2	47690170	47693947	47917309	47921086	ENST00000233146
17343	1	APC	Normal	Normal			5	112073585	112179823	111409282	111515520	ENST00000257430
17343	1	ATM	Normal	Normal			11	108093559	108236235	107964286	108106962	ENST00000278616
17343	1	BAP1	Normal	Normal			3	52436304	52443894	52470320	52477910	ENST00000460680
17343	1	BARD1	Normal	Normal			2	215593400	215674293	216458123	216539016	ENST00000260947
17343	1	BMPR1A	Normal	Normal			10	88516396	88683476	90276153	90443233	ENST00000224764
17343	1	BRCA1	Normal	Normal			17	41197695	41277387	39353947	39433639	ENST00000357654
17343	1	BRCA2	Normal	Normal			13	32889611	32972907	33463749	33547045	ENST00000380152
17343	1	BRIP1	Normal	Normal			17	59760657	59940755	57838018	58018116	ENST00000259008
17343	1	CDH1	Normal	Normal			16	68771319	68867402	68805222	68901305	ENST00000261769
17343	1	CDK4	Normal	Normal			12	58142308	58146304	58536091	58540087	ENST00000257904
17343	1	CDKN2A	Normal	Normal			9	21968228	21994330	21968227	21994329	ENST00000530628,ENST00000304494
17343	1	CHEK2	Normal	Normal			22	29083885	29137832	29479873	29533820	ENST00000328354
17343	1	EPCAM	Normal	Normal			2	47596645	47613752	47823784	47840891	ENST00000263735
17343	1	MLH1	Normal	Normal			3	37035039	37092144	37076530	37133635	ENST00000231790
17343	1	MSH6	Normal	Normal			2	48010373	48033999	48237512	48261138	ENST00000234420
17343	1	MUTYH	Normal	Normal			1	45794978	45805926	46260650	46271598	ENST00000450313
17343	1	NBN	Normal	Normal			8	90947810	90996789	91960038	92009017	ENST00000265433
17343	1	PALB2	Normal	Normal			16	23614780	23652478	23626101	23663799	ENST00000261584
17343	1	PMS2	Normal	Normal			7	6026390	6048650	6066021	6088281	ENST00000265849
17343	1	PTEN	Normal	Normal			10	89624227	89725229	91383984	91484986	ENST00000371953
17343	1	RAD51C	Normal	Normal			17	56770005	56811583	54847366	54888944	ENST00000337432
17343	1	RAD51D	Normal	Normal			17	33427972	33446632	31754990	31773650	ENST00000345365
17343	1	SMAD4	Normal	Normal			18	48556583	48604837	46082954	46131208	ENST00000342988
17343	1	STK11	Normal	Normal			19	1206913	1228434	1206912	1228433	ENST00000326873
17343	1	TP53	Normal	Normal			17	7572927	7590856	7476245	7494174	ENST00000269305
17364	2	BRCA2	Exon 21 duplication	ExonCNV	Duplication	Single	13	32950807	32950928	33524945	33525066	ENST00000380152
17305	1	BRCA2	Exon 3 deletion	ExonCNV	Deletion	Single	13	32893214	32893462	33467352	33467600	ENST00000380152
17305	1	APC	Normal	Normal			5	112073585	112179823	111409282	111515520	ENST00000257430
17305	1	ATM	Normal	Normal			11	108093559	108236235	107964286	108106962	ENST00000278616
17305	1	BAP1	Normal	Normal			3	52436304	52443894	52470320	52477910	ENST00000460680
17305	1	BARD1	Normal	Normal			2	215593400	215674293	216458123	216539016	ENST00000260947
17305	1	BMPR1A	Normal	Normal			10	88516396	88683476	90276153	90443233	ENST00000224764
17305	1	BRCA1	Normal	Normal			17	41197695	41277387	39353947	39433639	ENST00000357654
17305	1	BRIP1	Normal	Normal			17	59760657	59940755	57838018	58018116	ENST00000259008
17305	1	CDH1	Normal	Normal			16	68771319	68867402	68805222	68901305	ENST00000261769
17305	1	CDK4	Normal	Normal			12	58142308	58146304	58536091	58540087	ENST00000257904
17305	1	CDKN2A	Normal	Normal			9	21968228	21994330	21968227	21994329	ENST00000530628,ENST00000304494
17305	1	CHEK2	Normal	Normal			22	29083885	29137832	29479873	29533820	ENST00000328354
17305	1	EPCAM	Normal	Normal			2	47596645	47613752	47823784	47840891	ENST00000263735
17305	1	MLH1	Normal	Normal			3	37035039	37092144	37076530	37133635	ENST00000231790
17305	1	MSH2	Normal	Normal			2	47630331	47710088	47857470	47937227	ENST00000233146
17305	1	MSH6	Normal	Normal			2	48010373	48033999	48237512	48261138	ENST00000234420
17305	1	MUTYH	Normal	Normal			1	45794978	45805926	46260650	46271598	ENST00000450313
17305	1	NBN	Normal	Normal			8	90947810	90996789	91960038	92009017	ENST00000265433
17305	1	PALB2	Normal	Normal			16	23614780	23652478	23626101	23663799	ENST00000261584
17305	1	PMS2	Normal	Normal			7	6026390	6048650	6066021	6088281	ENST00000265849
17305	1	PTEN	Normal	Normal			10	89624227	89725229	91383984	91484986	ENST00000371953
17305	1	RAD51C	Normal	Normal			17	56770005	56811583	54847366	54888944	ENST00000337432
17305	1	RAD51D	Normal	Normal			17	33427972	33446632	31754990	31773650	ENST00000345365
17305	1	SMAD4	Normal	Normal			18	48556583	48604837	46082954	46131208	ENST00000342988
17305	1	STK11	Normal	Normal			19	1206913	1228434	1206912	1228433	ENST00000326873
17305	1	TP53	Normal	Normal			17	7572927	7590856	7476245	7494174	ENST00000269305
17306	1	BRCA1	Exon 20 deletion	ExonCNV	Deletion	Single	17	41209069	41209152	39365321	39365404	ENST00000357654
17306	1	APC	Normal	Normal			5	112073585	112179823	111409282	111515520	ENST00000257430
17306	1	ATM	Normal	Normal			11	108093559	108236235	107964286	108106962	ENST00000278616
17306	1	BAP1	Normal	Normal			3	52436304	52443894	52470320	52477910	ENST00000460680
17306	1	BARD1	Normal	Normal			2	215593400	215674293	216458123	216539016	ENST00000260947
17306	1	BMPR1A	Normal	Normal			10	88516396	88683476	90276153	90443233	ENST00000224764
17306	1	BRCA2	Normal	Normal			13	32889611	32972907	33463749	33547045	ENST00000380152
17306	1	BRIP1	Normal	Normal			17	59760657	59940755	57838018	58018116	ENST00000259008
17306	1	CDH1	Normal	Normal			16	68771319	68867402	68805222	68901305	ENST00000261769
17306	1	CDK4	Normal	Normal			12	58142308	58146304	58536091	58540087	ENST00000257904
17306	1	CDKN2A	Normal	Normal			9	21968228	21994330	21968227	21994329	ENST00000530628,ENST00000304494
17306	1	CHEK2	Normal	Normal			22	29083885	29137832	29479873	29533820	ENST00000328354
17306	1	EPCAM	Normal	Normal			2	47596645	47613752	47823784	47840891	ENST00000263735
17306	1	MLH1	Normal	Normal			3	37035039	37092144	37076530	37133635	ENST00000231790
17306	1	MSH2	Normal	Normal			2	47630331	47710088	47857470	47937227	ENST00000233146
17306	1	MSH6	Normal	Normal			2	48010373	48033999	48237512	48261138	ENST00000234420
17306	1	MUTYH	Normal	Normal			1	45794978	45805926	46260650	46271598	ENST00000450313
17306	1	NBN	Normal	Normal			8	90947810	90996789	91960038	92009017	ENST00000265433
17306	1	PALB2	Normal	Normal			16	23614780	23652478	23626101	23663799	ENST00000261584
17306	1	PMS2	Normal	Normal			7	6026390	6048650	6066021	6088281	ENST00000265849
17306	1	PTEN	Normal	Normal			10	89624227	89725229	91383984	91484986	ENST00000371953
17306	1	RAD51C	Normal	Normal			17	56770005	56811583	54847366	54888944	ENST00000337432
17306	1	RAD51D	Normal	Normal			17	33427972	33446632	31754990	31773650	ENST00000345365
17306	1	SMAD4	Normal	Normal			18	48556583	48604837	46082954	46131208	ENST00000342988
17306	1	STK11	Normal	Normal			19	1206913	1228434	1206912	1228433	ENST00000326873
17306	1	TP53	Normal	Normal			17	7572927	7590856	7476245	7494174	ENST00000269305
17339	1	APC	Normal	Normal			5	112073585	112179823	111409282	111515520	ENST00000257430
17339	1	ATM	Normal	Normal			11	108093559	108236235	107964286	108106962	ENST00000278616
17339	1	BAP1	Normal	Normal			3	52436304	52443894	52470320	52477910	ENST00000460680
17339	1	BARD1	Normal	Normal			2	215593400	215674293	216458123	216539016	ENST00000260947
17339	1	BMPR1A	Normal	Normal			10	88516396	88683476	90276153	90443233	ENST00000224764
17339	1	BRCA1	Normal	Normal			17	41197695	41277387	39353947	39433639	ENST00000357654
17339	1	BRCA2	Normal	Normal			13	32889611	32972907	33463749	33547045	ENST00000380152
17339	1	BRIP1	Normal	Normal			17	59760657	59940755	57838018	58018116	ENST00000259008
17339	1	CDH1	Normal	Normal			16	68771319	68867402	68805222	68901305	ENST00000261769
17339	1	CDK4	Normal	Normal			12	58142308	58146304	58536091	58540087	ENST00000257904
17339	1	CDKN2A	Normal	Normal			9	21968228	21994330	21968227	21994329	ENST00000530628,ENST00000304494
17339	1	CHEK2	Normal	Normal			22	29083885	29137832	29479873	29533820	ENST00000328354
17339	1	EPCAM	Normal	Normal			2	47596645	47613752	47823784	47840891	ENST00000263735
17339	1	MLH1	Normal	Normal			3	37035039	37092144	37076530	37133635	ENST00000231790
17339	1	MSH2	Normal	Normal			2	47630331	47710088	47857470	47937227	ENST00000233146
17339	1	MSH6	Normal	Normal			2	48010373	48033999	48237512	48261138	ENST00000234420
17339	1	MUTYH	Normal	Normal			1	45794978	45805926	46260650	46271598	ENST00000450313
17339	1	NBN	Normal	Normal			8	90947810	90996789	91960038	92009017	ENST00000265433
17339	1	PALB2	Normal	Normal			16	23614780	23652478	23626101	23663799	ENST00000261584
17339	1	PMS2	Normal	Normal			7	6026390	6048650	6066021	6088281	ENST00000265849
17339	1	PTEN	Normal	Normal			10	89624227	89725229	91383984	91484986	ENST00000371953
17339	1	RAD51C	Normal	Normal			17	56770005	56811583	54847366	54888944	ENST00000337432
17339	1	RAD51D	Normal	Normal			17	33427972	33446632	31754990	31773650	ENST00000345365
17339	1	SMAD4	Normal	Normal			18	48556583	48604837	46082954	46131208	ENST00000342988
17339	1	STK11	Normal	Normal			19	1206913	1228434	1206912	1228433	ENST00000326873
17339	1	TP53	Normal	Normal			17	7572927	7590856	7476245	7494174	ENST00000269305
17336	1	RB1	Exon 24-27 deletion	ExonCNV	Deletion	Multi	13	49047496	49054207	49621632	49628343	ENST00000267163
17337	1	MLH1	Exon 1-19 duplication	ExonCNV	Duplication	Multi	3	37035039	37092144	37076530	37133635	ENST00000231790
17337	1	APC	Normal	Normal			5	112073585	112179823	111409282	111515520	ENST00000257430
17337	1	ATM	Normal	Normal			11	108093559	108236235	107964286	108106962	ENST00000278616
17337	1	BAP1	Normal	Normal			3	52436304	52443894	52470320	52477910	ENST00000460680
17337	1	BARD1	Normal	Normal			2	215593400	215674293	216458123	216539016	ENST00000260947
17337	1	BMPR1A	Normal	Normal			10	88516396	88683476	90276153	90443233	ENST00000224764
17337	1	BRCA1	Normal	Normal			17	41197695	41277387	39353947	39433639	ENST00000357654
17337	1	BRCA2	Normal	Normal			13	32889611	32972907	33463749	33547045	ENST00000380152
17337	1	BRIP1	Normal	Normal			17	59760657	59940755	57838018	58018116	ENST00000259008
17337	1	CDH1	Normal	Normal			16	68771319	68867402	68805222	68901305	ENST00000261769
17337	1	CDK4	Normal	Normal			12	58142308	58146304	58536091	58540087	ENST00000257904
17337	1	CDKN2A	Normal	Normal			9	21968228	21994330	21968227	21994329	ENST00000530628,ENST00000304494
17337	1	CHEK2	Normal	Normal			22	29083885	29137832	29479873	29533820	ENST00000328354
17337	1	EPCAM	Normal	Normal			2	47596645	47613752	47823784	47840891	ENST00000263735
17337	1	MSH2	Normal	Normal			2	47630331	47710088	47857470	47937227	ENST00000233146
17337	1	MSH6	Normal	Normal			2	48010373	48033999	48237512	48261138	ENST00000234420
17337	1	MUTYH	Normal	Normal			1	45794978	45805926	46260650	46271598	ENST00000450313
17337	1	NBN	Normal	Normal			8	90947810	90996789	91960038	92009017	ENST00000265433
17337	1	PALB2	Normal	Normal			16	23614780	23652478	23626101	23663799	ENST00000261584
17337	1	PMS2	Normal	Normal			7	6026390	6048650	6066021	6088281	ENST00000265849
17337	1	PTEN	Normal	Normal			10	89624227	89725229	91383984	91484986	ENST00000371953
17337	1	RAD51C	Normal	Normal			17	56770005	56811583	54847366	54888944	ENST00000337432
17337	1	RAD51D	Normal	Normal			17	33427972	33446632	31754990	31773650	ENST00000345365
17337	1	SMAD4	Normal	Normal			18	48556583	48604837	46082954	46131208	ENST00000342988
17337	1	STK11	Normal	Normal			19	1206913	1228434	1206912	1228433	ENST00000326873
17337	1	TP53	Normal	Normal			17	7572927	7590856	7476245	7494174	ENST00000269305
17310	1	APC	Normal	Normal			5	112073585	112179823	111409282	111515520	ENST00000257430
17310	1	ATM	Normal	Normal			11	108093559	108236235	107964286	108106962	ENST00000278616
17310	1	BAP1	Normal	Normal			3	52436304	52443894	52470320	52477910	ENST00000460680
17310	1	BARD1	Normal	Normal			2	215593400	215674293	216458123	216539016	ENST00000260947
17310	1	BMPR1A	Normal	Normal			10	88516396	88683476	90276153	90443233	ENST00000224764
17310	1	BRCA1	Normal	Normal			17	41197695	41277387	39353947	39433639	ENST00000357654
17310	1	BRCA2	Normal	Normal			13	32889611	32972907	33463749	33547045	ENST00000380152
17310	1	BRIP1	Normal	Normal			17	59760657	59940755	57838018	58018116	ENST00000259008
17310	1	CDH1	Normal	Normal			16	68771319	68867402	68805222	68901305	ENST00000261769
17310	1	CDK4	Normal	Normal			12	58142308	58146304	58536091	58540087	ENST00000257904
17310	1	CDKN2A	Normal	Normal			9	21968228	21994330	21968227	21994329	ENST00000530628,ENST00000304494
17310	1	CHEK2	Normal	Normal			22	29083885	29137832	29479873	29533820	ENST00000328354
17310	1	EPCAM	Normal	Normal			2	47596645	47613752	47823784	47840891	ENST00000263735
17310	1	MLH1	Normal	Normal			3	37035039	37092144	37076530	37133635	ENST00000231790
17310	1	MSH2	Normal	Normal			2	47630331	47710088	47857470	47937227	ENST00000233146
17310	1	MSH6	Normal	Normal			2	48010373	48033999	48237512	48261138	ENST00000234420
17310	1	MUTYH	Normal	Normal			1	45794978	45805926	46260650	46271598	ENST00000450313
17310	1	NBN	Normal	Normal			8	90947810	90996789	91960038	92009017	ENST00000265433
17310	1	PALB2	Normal	Normal			16	23614780	23652478	23626101	23663799	ENST00000261584
17310	1	PMS2	Normal	Normal			7	6026390	6048650	6066021	6088281	ENST00000265849
17310	1	PTEN	Normal	Normal			10	89624227	89725229	91383984	91484986	ENST00000371953
17310	1	RAD51C	Normal	Normal			17	56770005	56811583	54847366	54888944	ENST00000337432
17310	1	RAD51D	Normal	Normal			17	33427972	33446632	31754990	31773650	ENST00000345365
17310	1	SMAD4	Normal	Normal			18	48556583	48604837	46082954	46131208	ENST00000342988
17310	1	STK11	Normal	Normal			19	1206913	1228434	1206912	1228433	ENST00000326873
17310	1	TP53	Normal	Normal			17	7572927	7590856	7476245	7494174	ENST00000269305
17332	1	CHEK2	Exon 3-15 duplication	ExonCNV	Duplication	Multi	22	29083885	29121355	29479873	29517343	ENST00000328354
17332	1	APC	Normal	Normal			5	112073585	112179823	111409282	111515520	ENST00000257430
17332	1	ATM	Normal	Normal			11	108093559	108236235	107964286	108106962	ENST00000278616
17332	1	BAP1	Normal	Normal			3	52436304	52443894	52470320	52477910	ENST00000460680
17332	1	BARD1	Normal	Normal			2	215593400	215674293	216458123	216539016	ENST00000260947
17332	1	BMPR1A	Normal	Normal			10	88516396	88683476	90276153	90443233	ENST00000224764
17332	1	BRCA1	Normal	Normal			17	41197695	41277387	39353947	39433639	ENST00000357654
17332	1	BRCA2	Normal	Normal			13	32889611	32972907	33463749	33547045	ENST00000380152
17332	1	BRIP1	Normal	Normal			17	59760657	59940755	57838018	58018116	ENST00000259008
17332	1	CDH1	Normal	Normal			16	68771319	68867402	68805222	68901305	ENST00000261769
17332	1	CDK4	Normal	Normal			12	58142308	58146304	58536091	58540087	ENST00000257904
17332	1	CDKN2A	Normal	Normal			9	21968228	21994330	21968227	21994329	ENST00000530628,ENST00000304494
17332	1	EPCAM	Normal	Normal			2	47596645	47613752	47823784	47840891	ENST00000263735
17332	1	MLH1	Normal	Normal			3	37035039	37092144	37076530	37133635	ENST00000231790
17332	1	MSH2	Normal	Normal			2	47630331	47710088	47857470	47937227	ENST00000233146
17332	1	MSH6	Normal	Normal			2	48010373	48033999	48237512	48261138	ENST00000234420
17332	1	MUTYH	Normal	Normal			1	45794978	45805926	46260650	46271598	ENST00000450313
17332	1	NBN	Normal	Normal			8	90947810	90996789	91960038	92009017	ENST00000265433
17332	1	PALB2	Normal	Normal			16	23614780	23652478	23626101	23663799	ENST00000261584
17332	1	PMS2	Normal	Normal			7	6026390	6048650	6066021	6088281	ENST00000265849
17332	1	PTEN	Normal	Normal			10	89624227	89725229	91383984	91484986	ENST00000371953
17332	1	RAD51C	Normal	Normal			17	56770005	56811583	54847366	54888944	ENST00000337432
17332	1	RAD51D	Normal	Normal			17	33427972	33446632	31754990	31773650	ENST00000345365
17332	1	SMAD4	Normal	Normal			18	48556583	48604837	46082954	46131208	ENST00000342988
17332	1	STK11	Normal	Normal			19	1206913	1228434	1206912	1228433	ENST00000326873
17332	1	TP53	Normal	Normal			17	7572927	7590856	7476245	7494174	ENST00000269305
17311	1	APC	Normal	Normal			5	112073585	112179823	111409282	111515520	ENST00000257430
17311	1	ATM	Normal	Normal			11	108093559	108236235	107964286	108106962	ENST00000278616
17311	1	BAP1	Normal	Normal			3	52436304	52443894	52470320	52477910	ENST00000460680
17311	1	BARD1	Normal	Normal			2	215593400	215674293	216458123	216539016	ENST00000260947
17311	1	BMPR1A	Normal	Normal			10	88516396	88683476	90276153	90443233	ENST00000224764
17311	1	BRCA1	Normal	Normal			17	41197695	41277387	39353947	39433639	ENST00000357654
17311	1	BRCA2	Normal	Normal			13	32889611	32972907	33463749	33547045	ENST00000380152
17311	1	BRIP1	Normal	Normal			17	59760657	59940755	57838018	58018116	ENST00000259008
17311	1	CDH1	Normal	Normal			16	68771319	68867402	68805222	68901305	ENST00000261769
17311	1	CDK4	Normal	Normal			12	58142308	58146304	58536091	58540087	ENST00000257904
17311	1	CDKN2A	Normal	Normal			9	21968228	21994330	21968227	21994329	ENST00000530628,ENST00000304494
17311	1	CHEK2	Normal	Normal			22	29083885	29137832	29479873	29533820	ENST00000328354
17311	1	EPCAM	Normal	Normal			2	47596645	47613752	47823784	47840891	ENST00000263735
17311	1	MLH1	Normal	Normal			3	37035039	37092144	37076530	37133635	ENST00000231790
17311	1	MSH2	Normal	Normal			2	47630331	47710088	47857470	47937227	ENST00000233146
17311	1	MSH6	Normal	Normal			2	48010373	48033999	48237512	48261138	ENST00000234420
17311	1	MUTYH	Normal	Normal			1	45794978	45805926	46260650	46271598	ENST00000450313
17311	1	NBN	Normal	Normal			8	90947810	90996789	91960038	92009017	ENST00000265433
17311	1	PALB2	Normal	Normal			16	23614780	23652478	23626101	23663799	ENST00000261584
17311	1	PMS2	Normal	Normal			7	6026390	6048650	6066021	6088281	ENST00000265849
17311	1	PTEN	Normal	Normal			10	89624227	89725229	91383984	91484986	ENST00000371953
17311	1	RAD51C	Normal	Normal			17	56770005	56811583	54847366	54888944	ENST00000337432
17311	1	RAD51D	Normal	Normal			17	33427972	33446632	31754990	31773650	ENST00000345365
17311	1	SMAD4	Normal	Normal			18	48556583	48604837	46082954	46131208	ENST00000342988
17311	1	STK11	Normal	Normal			19	1206913	1228434	1206912	1228433	ENST00000326873
17311	1	TP53	Normal	Normal			17	7572927	7590856	7476245	7494174	ENST00000269305
17312	1	APC	Normal	Normal			5	112073585	112179823	111409282	111515520	ENST00000257430
17312	1	ATM	Normal	Normal			11	108093559	108236235	107964286	108106962	ENST00000278616
17312	1	BAP1	Normal	Normal			3	52436304	52443894	52470320	52477910	ENST00000460680
17312	1	BARD1	Normal	Normal			2	215593400	215674293	216458123	216539016	ENST00000260947
17312	1	BMPR1A	Normal	Normal			10	88516396	88683476	90276153	90443233	ENST00000224764
17312	1	BRCA1	Normal	Normal			17	41197695	41277387	39353947	39433639	ENST00000357654
17312	1	BRCA2	Normal	Normal			13	32889611	32972907	33463749	33547045	ENST00000380152
17312	1	BRIP1	Normal	Normal			17	59760657	59940755	57838018	58018116	ENST00000259008
17312	1	CDH1	Normal	Normal			16	68771319	68867402	68805222	68901305	ENST00000261769
17312	1	CDK4	Normal	Normal			12	58142308	58146304	58536091	58540087	ENST00000257904
17312	1	CDKN2A	Normal	Normal			9	21968228	21994330	21968227	21994329	ENST00000530628,ENST00000304494
17312	1	CHEK2	Normal	Normal			22	29083885	29137832	29479873	29533820	ENST00000328354
17312	1	EPCAM	Normal	Normal			2	47596645	47613752	47823784	47840891	ENST00000263735
17312	1	MLH1	Normal	Normal			3	37035039	37092144	37076530	37133635	ENST00000231790
17312	1	MSH2	Normal	Normal			2	47630331	47710088	47857470	47937227	ENST00000233146
17312	1	MSH6	Normal	Normal			2	48010373	48033999	48237512	48261138	ENST00000234420
17312	1	MUTYH	Normal	Normal			1	45794978	45805926	46260650	46271598	ENST00000450313
17312	1	NBN	Normal	Normal			8	90947810	90996789	91960038	92009017	ENST00000265433
17312	1	PALB2	Normal	Normal			16	23614780	23652478	23626101	23663799	ENST00000261584
17312	1	PMS2	Normal	Normal			7	6026390	6048650	6066021	6088281	ENST00000265849
17312	1	PTEN	Normal	Normal			10	89624227	89725229	91383984	91484986	ENST00000371953
17312	1	RAD51C	Normal	Normal			17	56770005	56811583	54847366	54888944	ENST00000337432
17312	1	RAD51D	Normal	Normal			17	33427972	33446632	31754990	31773650	ENST00000345365
17312	1	SMAD4	Normal	Normal			18	48556583	48604837	46082954	46131208	ENST00000342988
17312	1	STK11	Normal	Normal			19	1206913	1228434	1206912	1228433	ENST00000326873
17312	1	TP53	Normal	Normal			17	7572927	7590856	7476245	7494174	ENST00000269305
17313	1	APC	Normal	Normal			5	112073585	112179823	111409282	111515520	ENST00000257430
17313	1	ATM	Normal	Normal			11	108093559	108236235	107964286	108106962	ENST00000278616
17313	1	BAP1	Normal	Normal			3	52436304	52443894	52470320	52477910	ENST00000460680
17313	1	BARD1	Normal	Normal			2	215593400	215674293	216458123	216539016	ENST00000260947
17313	1	BMPR1A	Normal	Normal			10	88516396	88683476	90276153	90443233	ENST00000224764
17313	1	BRCA1	Normal	Normal			17	41197695	41277387	39353947	39433639	ENST00000357654
17313	1	BRCA2	Normal	Normal			13	32889611	32972907	33463749	33547045	ENST00000380152
17313	1	BRIP1	Normal	Normal			17	59760657	59940755	57838018	58018116	ENST00000259008
17313	1	CDH1	Normal	Normal			16	68771319	68867402	68805222	68901305	ENST00000261769
17313	1	CDK4	Normal	Normal			12	58142308	58146304	58536091	58540087	ENST00000257904
17313	1	CDKN2A	Normal	Normal			9	21968228	21994330	21968227	21994329	ENST00000530628,ENST00000304494
17313	1	CHEK2	Normal	Normal			22	29083885	29137832	29479873	29533820	ENST00000328354
17313	1	EPCAM	Normal	Normal			2	47596645	47613752	47823784	47840891	ENST00000263735
17313	1	MLH1	Normal	Normal			3	37035039	37092144	37076530	37133635	ENST00000231790
17313	1	MSH2	Normal	Normal			2	47630331	47710088	47857470	47937227	ENST00000233146
17313	1	MSH6	Normal	Normal			2	48010373	48033999	48237512	48261138	ENST00000234420
17313	1	MUTYH	Normal	Normal			1	45794978	45805926	46260650	46271598	ENST00000450313
17313	1	NBN	Normal	Normal			8	90947810	90996789	91960038	92009017	ENST00000265433
17313	1	PALB2	Normal	Normal			16	23614780	23652478	23626101	23663799	ENST00000261584
17313	1	PMS2	Normal	Normal			7	6026390	6048650	6066021	6088281	ENST00000265849
17313	1	PTEN	Normal	Normal			10	89624227	89725229	91383984	91484986	ENST00000371953
17313	1	RAD51C	Normal	Normal			17	56770005	56811583	54847366	54888944	ENST00000337432
17313	1	RAD51D	Normal	Normal			17	33427972	33446632	31754990	31773650	ENST00000345365
17313	1	SMAD4	Normal	Normal			18	48556583	48604837	46082954	46131208	ENST00000342988
17313	1	STK11	Normal	Normal			19	1206913	1228434	1206912	1228433	ENST00000326873
17313	1	TP53	Normal	Normal			17	7572927	7590856	7476245	7494174	ENST00000269305
17314	1	APC	Normal	Normal			5	112073585	112179823	111409282	111515520	ENST00000257430
17314	1	ATM	Normal	Normal			11	108093559	108236235	107964286	108106962	ENST00000278616
17314	1	BAP1	Normal	Normal			3	52436304	52443894	52470320	52477910	ENST00000460680
17314	1	BARD1	Normal	Normal			2	215593400	215674293	216458123	216539016	ENST00000260947
17314	1	BMPR1A	Normal	Normal			10	88516396	88683476	90276153	90443233	ENST00000224764
17314	1	BRCA1	Normal	Normal			17	41197695	41277387	39353947	39433639	ENST00000357654
17314	1	BRCA2	Normal	Normal			13	32889611	32972907	33463749	33547045	ENST00000380152
17314	1	BRIP1	Normal	Normal			17	59760657	59940755	57838018	58018116	ENST00000259008
17314	1	CDH1	Normal	Normal			16	68771319	68867402	68805222	68901305	ENST00000261769
17314	1	CDK4	Normal	Normal			12	58142308	58146304	58536091	58540087	ENST00000257904
17314	1	CDKN2A	Normal	Normal			9	21968228	21994330	21968227	21994329	ENST00000530628,ENST00000304494
17314	1	CHEK2	Normal	Normal			22	29083885	29137832	29479873	29533820	ENST00000328354
17314	1	EPCAM	Normal	Normal			2	47596645	47613752	47823784	47840891	ENST00000263735
17314	1	MLH1	Normal	Normal			3	37035039	37092144	37076530	37133635	ENST00000231790
17314	1	MSH2	Normal	Normal			2	47630331	47710088	47857470	47937227	ENST00000233146
17314	1	MSH6	Normal	Normal			2	48010373	48033999	48237512	48261138	ENST00000234420
17314	1	MUTYH	Normal	Normal			1	45794978	45805926	46260650	46271598	ENST00000450313
17314	1	NBN	Normal	Normal			8	90947810	90996789	91960038	92009017	ENST00000265433
17314	1	PALB2	Normal	Normal			16	23614780	23652478	23626101	23663799	ENST00000261584
17314	1	PMS2	Normal	Normal			7	6026390	6048650	6066021	6088281	ENST00000265849
17314	1	PTEN	Normal	Normal			10	89624227	89725229	91383984	91484986	ENST00000371953
17314	1	RAD51C	Normal	Normal			17	56770005	56811583	54847366	54888944	ENST00000337432
17314	1	RAD51D	Normal	Normal			17	33427972	33446632	31754990	31773650	ENST00000345365
17314	1	SMAD4	Normal	Normal			18	48556583	48604837	46082954	46131208	ENST00000342988
17314	1	STK11	Normal	Normal			19	1206913	1228434	1206912	1228433	ENST00000326873
17314	1	TP53	Normal	Normal			17	7572927	7590856	7476245	7494174	ENST00000269305
17318	1	MSH6	Exon 1-8 deletion	ExonCNV	Deletion	Multi	2	48010373	48033497	48237512	48260636	ENST00000234420
17318	1	APC	Normal	Normal			5	112073585	112179823	111409282	111515520	ENST00000257430
17318	1	ATM	Normal	Normal			11	108093559	108236235	107964286	108106962	ENST00000278616
17318	1	BAP1	Normal	Normal			3	52436304	52443894	52470320	52477910	ENST00000460680
17318	1	BARD1	Normal	Normal			2	215593400	215674293	216458123	216539016	ENST00000260947
17318	1	BMPR1A	Normal	Normal			10	88516396	88683476	90276153	90443233	ENST00000224764
17318	1	BRCA1	Normal	Normal			17	41197695	41277387	39353947	39433639	ENST00000357654
17318	1	BRCA2	Normal	Normal			13	32889611	32972907	33463749	33547045	ENST00000380152
17318	1	BRIP1	Normal	Normal			17	59760657	59940755	57838018	58018116	ENST00000259008
17318	1	CDH1	Normal	Normal			16	68771319	68867402	68805222	68901305	ENST00000261769
17318	1	CDK4	Normal	Normal			12	58142308	58146304	58536091	58540087	ENST00000257904
17318	1	CDKN2A	Normal	Normal			9	21968228	21994330	21968227	21994329	ENST00000530628,ENST00000304494
17318	1	CHEK2	Normal	Normal			22	29083885	29137832	29479873	29533820	ENST00000328354
17318	1	EPCAM	Normal	Normal			2	47596645	47613752	47823784	47840891	ENST00000263735
17318	1	MLH1	Normal	Normal			3	37035039	37092144	37076530	37133635	ENST00000231790
17318	1	MSH2	Normal	Normal			2	47630331	47710088	47857470	47937227	ENST00000233146
17318	1	MUTYH	Normal	Normal			1	45794978	45805926	46260650	46271598	ENST00000450313
17318	1	NBN	Normal	Normal			8	90947810	90996789	91960038	92009017	ENST00000265433
17318	1	PALB2	Normal	Normal			16	23614780	23652478	23626101	23663799	ENST00000261584
17318	1	PMS2	Normal	Normal			7	6026390	6048650	6066021	6088281	ENST00000265849
17318	1	PTEN	Normal	Normal			10	89624227	89725229	91383984	91484986	ENST00000371953
17318	1	RAD51C	Normal	Normal			17	56770005	56811583	54847366	54888944	ENST00000337432
17318	1	RAD51D	Normal	Normal			17	33427972	33446632	31754990	31773650	ENST00000345365
17318	1	SMAD4	Normal	Normal			18	48556583	48604837	46082954	46131208	ENST00000342988
17318	1	STK11	Normal	Normal			19	1206913	1228434	1206912	1228433	ENST00000326873
17318	1	TP53	Normal	Normal			17	7572927	7590856	7476245	7494174	ENST00000269305
17315	1	APC	Normal	Normal			5	112073585	112179823	111409282	111515520	ENST00000257430
17315	1	ATM	Normal	Normal			11	108093559	108236235	107964286	108106962	ENST00000278616
17315	1	BAP1	Normal	Normal			3	52436304	52443894	52470320	52477910	ENST00000460680
17315	1	BARD1	Normal	Normal			2	215593400	215674293	216458123	216539016	ENST00000260947
17315	1	BMPR1A	Normal	Normal			10	88516396	88683476	90276153	90443233	ENST00000224764
17315	1	BRCA1	Normal	Normal			17	41197695	41277387	39353947	39433639	ENST00000357654
17315	1	BRCA2	Normal	Normal			13	32889611	32972907	33463749	33547045	ENST00000380152
17315	1	BRIP1	Normal	Normal			17	59760657	59940755	57838018	58018116	ENST00000259008
17315	1	CDH1	Normal	Normal			16	68771319	68867402	68805222	68901305	ENST00000261769
17315	1	CDK4	Normal	Normal			12	58142308	58146304	58536091	58540087	ENST00000257904
17315	1	CDKN2A	Normal	Normal			9	21968228	21994330	21968227	21994329	ENST00000530628,ENST00000304494
17315	1	CHEK2	Normal	Normal			22	29083885	29137832	29479873	29533820	ENST00000328354
17315	1	EPCAM	Normal	Normal			2	47596645	47613752	47823784	47840891	ENST00000263735
17315	1	MLH1	Normal	Normal			3	37035039	37092144	37076530	37133635	ENST00000231790
17315	1	MSH2	Normal	Normal			2	47630331	47710088	47857470	47937227	ENST00000233146
17315	1	MSH6	Normal	Normal			2	48010373	48033999	48237512	48261138	ENST00000234420
17315	1	MUTYH	Normal	Normal			1	45794978	45805926	46260650	46271598	ENST00000450313
17315	1	NBN	Normal	Normal			8	90947810	90996789	91960038	92009017	ENST00000265433
17315	1	PALB2	Normal	Normal			16	23614780	23652478	23626101	23663799	ENST00000261584
17315	1	PMS2	Normal	Normal			7	6026390	6048650	6066021	6088281	ENST00000265849
17315	1	PTEN	Normal	Normal			10	89624227	89725229	91383984	91484986	ENST00000371953
17315	1	RAD51C	Normal	Normal			17	56770005	56811583	54847366	54888944	ENST00000337432
17315	1	RAD51D	Normal	Normal			17	33427972	33446632	31754990	31773650	ENST00000345365
17315	1	SMAD4	Normal	Normal			18	48556583	48604837	46082954	46131208	ENST00000342988
17315	1	STK11	Normal	Normal			19	1206913	1228434	1206912	1228433	ENST00000326873
17315	1	TP53	Normal	Normal			17	7572927	7590856	7476245	7494174	ENST00000269305
17340	1	BRCA1	Exon 5-8 duplication	ExonCNV	Duplication	Multi	17	41251792	41258550	39408044	39414802	ENST00000357654
17340	1	APC	Normal	Normal			5	112073585	112179823	111409282	111515520	ENST00000257430
17340	1	ATM	Normal	Normal			11	108093559	108236235	107964286	108106962	ENST00000278616
17340	1	BAP1	Normal	Normal			3	52436304	52443894	52470320	52477910	ENST00000460680
17340	1	BARD1	Normal	Normal			2	215593400	215674293	216458123	216539016	ENST00000260947
17340	1	BMPR1A	Normal	Normal			10	88516396	88683476	90276153	90443233	ENST00000224764
17340	1	BRCA2	Normal	Normal			13	32889611	32972907	33463749	33547045	ENST00000380152
17340	1	BRIP1	Normal	Normal			17	59760657	59940755	57838018	58018116	ENST00000259008
17340	1	CDH1	Normal	Normal			16	68771319	68867402	68805222	68901305	ENST00000261769
17340	1	CDK4	Normal	Normal			12	58142308	58146304	58536091	58540087	ENST00000257904
17340	1	CDKN2A	Normal	Normal			9	21968228	21994330	21968227	21994329	ENST00000530628,ENST00000304494
17340	1	CHEK2	Normal	Normal			22	29083885	29137832	29479873	29533820	ENST00000328354
17340	1	EPCAM	Normal	Normal			2	47596645	47613752	47823784	47840891	ENST00000263735
17340	1	MLH1	Normal	Normal			3	37035039	37092144	37076530	37133635	ENST00000231790
17340	1	MSH2	Normal	Normal			2	47630331	47710088	47857470	47937227	ENST00000233146
17340	1	MSH6	Normal	Normal			2	48010373	48033999	48237512	48261138	ENST00000234420
17340	1	MUTYH	Normal	Normal			1	45794978	45805926	46260650	46271598	ENST00000450313
17340	1	NBN	Normal	Normal			8	90947810	90996789	91960038	92009017	ENST00000265433
17340	1	PALB2	Normal	Normal			16	23614780	23652478	23626101	23663799	ENST00000261584
17340	1	PTEN	Normal	Normal			10	89624227	89725229	91383984	91484986	ENST00000371953
17340	1	RAD51C	Normal	Normal			17	56770005	56811583	54847366	54888944	ENST00000337432
17340	1	RAD51D	Normal	Normal			17	33427972	33446632	31754990	31773650	ENST00000345365
17340	1	SMAD4	Normal	Normal			18	48556583	48604837	46082954	46131208	ENST00000342988
17340	1	STK11	Normal	Normal			19	1206913	1228434	1206912	1228433	ENST00000326873
17340	1	TP53	Normal	Normal			17	7572927	7590856	7476245	7494174	ENST00000269305
17324	1	TP53	Exon 1-11 deletion	ExonCNV	Deletion	Multi	17	7572927	7590856	7476245	7494174	ENST00000269305
17324	1	APC	Normal	Normal			5	112073585	112179823	111409282	111515520	ENST00000257430
17324	1	ATM	Normal	Normal			11	108093559	108236235	107964286	108106962	ENST00000278616
17324	1	BAP1	Normal	Normal			3	52436304	52443894	52470320	52477910	ENST00000460680
17324	1	BARD1	Normal	Normal			2	215593400	215674293	216458123	216539016	ENST00000260947
17324	1	BMPR1A	Normal	Normal			10	88516396	88683476	90276153	90443233	ENST00000224764
17324	1	BRCA1	Normal	Normal			17	41197695	41277387	39353947	39433639	ENST00000357654
17324	1	BRCA2	Normal	Normal			13	32889611	32972907	33463749	33547045	ENST00000380152
17324	1	BRIP1	Normal	Normal			17	59760657	59940755	57838018	58018116	ENST00000259008
17324	1	CDH1	Normal	Normal			16	68771319	68867402	68805222	68901305	ENST00000261769
17324	1	CDK4	Normal	Normal			12	58142308	58146304	58536091	58540087	ENST00000257904
17324	1	CDKN2A	Normal	Normal			9	21968228	21994330	21968227	21994329	ENST00000530628,ENST00000304494
17324	1	CHEK2	Normal	Normal			22	29083885	29137832	29479873	29533820	ENST00000328354
17324	1	EPCAM	Normal	Normal			2	47596645	47613752	47823784	47840891	ENST00000263735
17324	1	MLH1	Normal	Normal			3	37035039	37092144	37076530	37133635	ENST00000231790
17324	1	MSH2	Normal	Normal			2	47630331	47710088	47857470	47937227	ENST00000233146
17324	1	MSH6	Normal	Normal			2	48010373	48033999	48237512	48261138	ENST00000234420
17324	1	MUTYH	Normal	Normal			1	45794978	45805926	46260650	46271598	ENST00000450313
17324	1	NBN	Normal	Normal			8	90947810	90996789	91960038	92009017	ENST00000265433
17324	1	PALB2	Normal	Normal			16	23614780	23652478	23626101	23663799	ENST00000261584
17324	1	PMS2	Normal	Normal			7	6026390	6048650	6066021	6088281	ENST00000265849
17324	1	PTEN	Normal	Normal			10	89624227	89725229	91383984	91484986	ENST00000371953
17324	1	RAD51C	Normal	Normal			17	56770005	56811583	54847366	54888944	ENST00000337432
17324	1	RAD51D	Normal	Normal			17	33427972	33446632	31754990	31773650	ENST00000345365
17324	1	SMAD4	Normal	Normal			18	48556583	48604837	46082954	46131208	ENST00000342988
17324	1	STK11	Normal	Normal			19	1206913	1228434	1206912	1228433	ENST00000326873
17335	1	BRCA2	Exon 14-16 deletion	ExonCNV	Deletion	Multi	13	32928998	32932066	33503136	33506204	ENST00000380152
17335	1	APC	Normal	Normal			5	112073585	112179823	111409282	111515520	ENST00000257430
17335	1	ATM	Normal	Normal			11	108093559	108236235	107964286	108106962	ENST00000278616
17335	1	BAP1	Normal	Normal			3	52436304	52443894	52470320	52477910	ENST00000460680
17335	1	BARD1	Normal	Normal			2	215593400	215674293	216458123	216539016	ENST00000260947
17335	1	BMPR1A	Normal	Normal			10	88516396	88683476	90276153	90443233	ENST00000224764
17335	1	BRCA1	Normal	Normal			17	41197695	41277387	39353947	39433639	ENST00000357654
17335	1	BRIP1	Normal	Normal			17	59760657	59940755	57838018	58018116	ENST00000259008
17335	1	CDH1	Normal	Normal			16	68771319	68867402	68805222	68901305	ENST00000261769
17335	1	CDK4	Normal	Normal			12	58142308	58146304	58536091	58540087	ENST00000257904
17335	1	CDKN2A	Normal	Normal			9	21968228	21994330	21968227	21994329	ENST00000530628,ENST00000304494
17335	1	CHEK2	Normal	Normal			22	29083885	29137832	29479873	29533820	ENST00000328354
17335	1	EPCAM	Normal	Normal			2	47596645	47613752	47823784	47840891	ENST00000263735
17335	1	MLH1	Normal	Normal			3	37035039	37092144	37076530	37133635	ENST00000231790
17335	1	MSH2	Normal	Normal			2	47630331	47710088	47857470	47937227	ENST00000233146
17335	1	MSH6	Normal	Normal			2	48010373	48033999	48237512	48261138	ENST00000234420
17335	1	MUTYH	Normal	Normal			1	45794978	45805926	46260650	46271598	ENST00000450313
17335	1	NBN	Normal	Normal			8	90947810	90996789	91960038	92009017	ENST00000265433
17335	1	PALB2	Normal	Normal			16	23614780	23652478	23626101	23663799	ENST00000261584
17335	1	PMS2	Normal	Normal			7	6026390	6048650	6066021	6088281	ENST00000265849
17335	1	PTEN	Normal	Normal			10	89624227	89725229	91383984	91484986	ENST00000371953
17335	1	RAD51C	Normal	Normal			17	56770005	56811583	54847366	54888944	ENST00000337432
17335	1	RAD51D	Normal	Normal			17	33427972	33446632	31754990	31773650	ENST00000345365
17335	1	SMAD4	Normal	Normal			18	48556583	48604837	46082954	46131208	ENST00000342988
17335	1	STK11	Normal	Normal			19	1206913	1228434	1206912	1228433	ENST00000326873
17335	1	TP53	Normal	Normal			17	7572927	7590856	7476245	7494174	ENST00000269305
17317	1	BRCA1	Exon 3 deletion	ExonCNV	Deletion	Single	17	41267743	41267796	39423995	39424048	ENST00000357654
17317	1	APC	Normal	Normal			5	112073585	112179823	111409282	111515520	ENST00000257430
17317	1	ATM	Normal	Normal			11	108093559	108236235	107964286	108106962	ENST00000278616
17317	1	BAP1	Normal	Normal			3	52436304	52443894	52470320	52477910	ENST00000460680
17317	1	BARD1	Normal	Normal			2	215593400	215674293	216458123	216539016	ENST00000260947
17317	1	BMPR1A	Normal	Normal			10	88516396	88683476	90276153	90443233	ENST00000224764
17317	1	BRCA2	Normal	Normal			13	32889611	32972907	33463749	33547045	ENST00000380152
17317	1	BRIP1	Normal	Normal			17	59760657	59940755	57838018	58018116	ENST00000259008
17317	1	CDH1	Normal	Normal			16	68771319	68867402	68805222	68901305	ENST00000261769
17317	1	CDK4	Normal	Normal			12	58142308	58146304	58536091	58540087	ENST00000257904
17317	1	CDKN2A	Normal	Normal			9	21968228	21994330	21968227	21994329	ENST00000530628,ENST00000304494
17317	1	CHEK2	Normal	Normal			22	29083885	29137832	29479873	29533820	ENST00000328354
17317	1	EPCAM	Normal	Normal			2	47596645	47613752	47823784	47840891	ENST00000263735
17317	1	MLH1	Normal	Normal			3	37035039	37092144	37076530	37133635	ENST00000231790
17317	1	MSH2	Normal	Normal			2	47630331	47710088	47857470	47937227	ENST00000233146
17317	1	MSH6	Normal	Normal			2	48010373	48033999	48237512	48261138	ENST00000234420
17317	1	MUTYH	Normal	Normal			1	45794978	45805926	46260650	46271598	ENST00000450313
17317	1	NBN	Normal	Normal			8	90947810	90996789	91960038	92009017	ENST00000265433
17317	1	PALB2	Normal	Normal			16	23614780	23652478	23626101	23663799	ENST00000261584
17317	1	PMS2	Normal	Normal			7	6026390	6048650	6066021	6088281	ENST00000265849
17317	1	PTEN	Normal	Normal			10	89624227	89725229	91383984	91484986	ENST00000371953
17317	1	RAD51C	Normal	Normal			17	56770005	56811583	54847366	54888944	ENST00000337432
17317	1	RAD51D	Normal	Normal			17	33427972	33446632	31754990	31773650	ENST00000345365
17317	1	SMAD4	Normal	Normal			18	48556583	48604837	46082954	46131208	ENST00000342988
17317	1	STK11	Normal	Normal			19	1206913	1228434	1206912	1228433	ENST00000326873
17317	1	TP53	Normal	Normal			17	7572927	7590856	7476245	7494174	ENST00000269305
17331	1	PMS2	Exon 6-8 deletion	ExonCNV	Deletion	Multi	7	6035165	6038906	6074796	6078537	ENST00000265849
17331	1	APC	Normal	Normal			5	112073585	112179823	111409282	111515520	ENST00000257430
17331	1	ATM	Normal	Normal			11	108093559	108236235	107964286	108106962	ENST00000278616
17331	1	BAP1	Normal	Normal			3	52436304	52443894	52470320	52477910	ENST00000460680
17331	1	BARD1	Normal	Normal			2	215593400	215674293	216458123	216539016	ENST00000260947
17331	1	BMPR1A	Normal	Normal			10	88516396	88683476	90276153	90443233	ENST00000224764
17331	1	BRCA1	Normal	Normal			17	41197695	41277387	39353947	39433639	ENST00000357654
17331	1	BRCA2	Normal	Normal			13	32889611	32972907	33463749	33547045	ENST00000380152
17331	1	BRIP1	Normal	Normal			17	59760657	59940755	57838018	58018116	ENST00000259008
17331	1	CDH1	Normal	Normal			16	68771319	68867402	68805222	68901305	ENST00000261769
17331	1	CDK4	Normal	Normal			12	58142308	58146304	58536091	58540087	ENST00000257904
17331	1	CDKN2A	Normal	Normal			9	21968228	21994330	21968227	21994329	ENST00000530628,ENST00000304494
17331	1	CHEK2	Normal	Normal			22	29083885	29137832	29479873	29533820	ENST00000328354
17331	1	EPCAM	Normal	Normal			2	47596645	47613752	47823784	47840891	ENST00000263735
17331	1	MLH1	Normal	Normal			3	37035039	37092144	37076530	37133635	ENST00000231790
17331	1	MSH2	Normal	Normal			2	47630331	47710088	47857470	47937227	ENST00000233146
17331	1	MSH6	Normal	Normal			2	48010373	48033999	48237512	48261138	ENST00000234420
17331	1	MUTYH	Normal	Normal			1	45794978	45805926	46260650	46271598	ENST00000450313
17331	1	NBN	Normal	Normal			8	90947810	90996789	91960038	92009017	ENST00000265433
17331	1	PALB2	Normal	Normal			16	23614780	23652478	23626101	23663799	ENST00000261584
17331	1	PTEN	Normal	Normal			10	89624227	89725229	91383984	91484986	ENST00000371953
17331	1	RAD51C	Normal	Normal			17	56770005	56811583	54847366	54888944	ENST00000337432
17331	1	RAD51D	Normal	Normal			17	33427972	33446632	31754990	31773650	ENST00000345365
17331	1	SMAD4	Normal	Normal			18	48556583	48604837	46082954	46131208	ENST00000342988
17331	1	STK11	Normal	Normal			19	1206913	1228434	1206912	1228433	ENST00000326873
17331	1	TP53	Normal	Normal			17	7572927	7590856	7476245	7494174	ENST00000269305
17303	1	MSH2	Exon 9-16 deletion	ExonCNV	Deletion	Multi	2	47690170	47710088	47917309	47937227	ENST00000233146
17303	1	APC	Normal	Normal			5	112073585	112179823	111409282	111515520	ENST00000257430
17303	1	ATM	Normal	Normal			11	108093559	108236235	107964286	108106962	ENST00000278616
17303	1	BAP1	Normal	Normal			3	52436304	52443894	52470320	52477910	ENST00000460680
17303	1	BARD1	Normal	Normal			2	215593400	215674293	216458123	216539016	ENST00000260947
17303	1	BMPR1A	Normal	Normal			10	88516396	88683476	90276153	90443233	ENST00000224764
17303	1	BRCA1	Normal	Normal			17	41197695	41277387	39353947	39433639	ENST00000357654
17303	1	BRCA2	Normal	Normal			13	32889611	32972907	33463749	33547045	ENST00000380152
17303	1	BRIP1	Normal	Normal			17	59760657	59940755	57838018	58018116	ENST00000259008
17303	1	CDH1	Normal	Normal			16	68771319	68867402	68805222	68901305	ENST00000261769
17303	1	CDK4	Normal	Normal			12	58142308	58146304	58536091	58540087	ENST00000257904
17303	1	CDKN2A	Normal	Normal			9	21968228	21994330	21968227	21994329	ENST00000530628,ENST00000304494
17303	1	CHEK2	Normal	Normal			22	29083885	29137832	29479873	29533820	ENST00000328354
17303	1	EPCAM	Normal	Normal			2	47596645	47613752	47823784	47840891	ENST00000263735
17303	1	MLH1	Normal	Normal			3	37035039	37092144	37076530	37133635	ENST00000231790
17303	1	MSH6	Normal	Normal			2	48010373	48033999	48237512	48261138	ENST00000234420
17303	1	MUTYH	Normal	Normal			1	45794978	45805926	46260650	46271598	ENST00000450313
17303	1	NBN	Normal	Normal			8	90947810	90996789	91960038	92009017	ENST00000265433
17303	1	PALB2	Normal	Normal			16	23614780	23652478	23626101	23663799	ENST00000261584
17303	1	PMS2	Normal	Normal			7	6026390	6048650	6066021	6088281	ENST00000265849
17303	1	PTEN	Normal	Normal			10	89624227	89725229	91383984	91484986	ENST00000371953
17303	1	RAD51C	Normal	Normal			17	56770005	56811583	54847366	54888944	ENST00000337432
17303	1	RAD51D	Normal	Normal			17	33427972	33446632	31754990	31773650	ENST00000345365
17303	1	SMAD4	Normal	Normal			18	48556583	48604837	46082954	46131208	ENST00000342988
17303	1	STK11	Normal	Normal			19	1206913	1228434	1206912	1228433	ENST00000326873
17303	1	TP53	Normal	Normal			17	7572927	7590856	7476245	7494174	ENST00000269305
17307	1	CHEK2	Exon 3-4 deletion	ExonCNV	Deletion	Multi	22	29120965	29121355	29516953	29517343	ENST00000328354
17307	1	APC	Normal	Normal			5	112073585	112179823	111409282	111515520	ENST00000257430
17307	1	ATM	Normal	Normal			11	108093559	108236235	107964286	108106962	ENST00000278616
17307	1	BAP1	Normal	Normal			3	52436304	52443894	52470320	52477910	ENST00000460680
17307	1	BARD1	Normal	Normal			2	215593400	215674293	216458123	216539016	ENST00000260947
17307	1	BMPR1A	Normal	Normal			10	88516396	88683476	90276153	90443233	ENST00000224764
17307	1	BRCA1	Normal	Normal			17	41197695	41277387	39353947	39433639	ENST00000357654
17307	1	BRCA2	Normal	Normal			13	32889611	32972907	33463749	33547045	ENST00000380152
17307	1	BRIP1	Normal	Normal			17	59760657	59940755	57838018	58018116	ENST00000259008
17307	1	CDH1	Normal	Normal			16	68771319	68867402	68805222	68901305	ENST00000261769
17307	1	CDK4	Normal	Normal			12	58142308	58146304	58536091	58540087	ENST00000257904
17307	1	CDKN2A	Normal	Normal			9	21968228	21994330	21968227	21994329	ENST00000530628,ENST00000304494
17307	1	EPCAM	Normal	Normal			2	47596645	47613752	47823784	47840891	ENST00000263735
17307	1	MLH1	Normal	Normal			3	37035039	37092144	37076530	37133635	ENST00000231790
17307	1	MSH2	Normal	Normal			2	47630331	47710088	47857470	47937227	ENST00000233146
17307	1	MSH6	Normal	Normal			2	48010373	48033999	48237512	48261138	ENST00000234420
17307	1	MUTYH	Normal	Normal			1	45794978	45805926	46260650	46271598	ENST00000450313
17307	1	NBN	Normal	Normal			8	90947810	90996789	91960038	92009017	ENST00000265433
17307	1	PALB2	Normal	Normal			16	23614780	23652478	23626101	23663799	ENST00000261584
17307	1	PMS2	Normal	Normal			7	6026390	6048650	6066021	6088281	ENST00000265849
17307	1	PTEN	Normal	Normal			10	89624227	89725229	91383984	91484986	ENST00000371953
17307	1	RAD51C	Normal	Normal			17	56770005	56811583	54847366	54888944	ENST00000337432
17307	1	RAD51D	Normal	Normal			17	33427972	33446632	31754990	31773650	ENST00000345365
17307	1	SMAD4	Normal	Normal			18	48556583	48604837	46082954	46131208	ENST00000342988
17307	1	STK11	Normal	Normal			19	1206913	1228434	1206912	1228433	ENST00000326873
17307	1	TP53	Normal	Normal			17	7572927	7590856	7476245	7494174	ENST00000269305
17301	1	MSH2	Exon 8 duplication	ExonCNV	Duplication	Single	2	47672687	47672796	47899826	47899935	ENST00000233146
17301	1	APC	Normal	Normal			5	112073585	112179823	111409282	111515520	ENST00000257430
17301	1	ATM	Normal	Normal			11	108093559	108236235	107964286	108106962	ENST00000278616
17301	1	BAP1	Normal	Normal			3	52436304	52443894	52470320	52477910	ENST00000460680
17301	1	BARD1	Normal	Normal			2	215593400	215674293	216458123	216539016	ENST00000260947
17301	1	BMPR1A	Normal	Normal			10	88516396	88683476	90276153	90443233	ENST00000224764
17301	1	BRCA1	Normal	Normal			17	41197695	41277387	39353947	39433639	ENST00000357654
17301	1	BRCA2	Normal	Normal			13	32889611	32972907	33463749	33547045	ENST00000380152
17301	1	BRIP1	Normal	Normal			17	59760657	59940755	57838018	58018116	ENST00000259008
17301	1	CDH1	Normal	Normal			16	68771319	68867402	68805222	68901305	ENST00000261769
17301	1	CDK4	Normal	Normal			12	58142308	58146304	58536091	58540087	ENST00000257904
17301	1	CDKN2A	Normal	Normal			9	21968228	21994330	21968227	21994329	ENST00000530628,ENST00000304494
17301	1	CHEK2	Normal	Normal			22	29083885	29137832	29479873	29533820	ENST00000328354
17301	1	EPCAM	Normal	Normal			2	47596645	47613752	47823784	47840891	ENST00000263735
17301	1	MLH1	Normal	Normal			3	37035039	37092144	37076530	37133635	ENST00000231790
17301	1	MSH6	Normal	Normal			2	48010373	48033999	48237512	48261138	ENST00000234420
17301	1	MUTYH	Normal	Normal			1	45794978	45805926	46260650	46271598	ENST00000450313
17301	1	NBN	Normal	Normal			8	90947810	90996789	91960038	92009017	ENST00000265433
17301	1	PALB2	Normal	Normal			16	23614780	23652478	23626101	23663799	ENST00000261584
17301	1	PMS2	Normal	Normal			7	6026390	6048650	6066021	6088281	ENST00000265849
17301	1	PTEN	Normal	Normal			10	89624227	89725229	91383984	91484986	ENST00000371953
17301	1	RAD51C	Normal	Normal			17	56770005	56811583	54847366	54888944	ENST00000337432
17301	1	RAD51D	Normal	Normal			17	33427972	33446632	31754990	31773650	ENST00000345365
17301	1	SMAD4	Normal	Normal			18	48556583	48604837	46082954	46131208	ENST00000342988
17301	1	STK11	Normal	Normal			19	1206913	1228434	1206912	1228433	ENST00000326873
17301	1	TP53	Normal	Normal			17	7572927	7590856	7476245	7494174	ENST00000269305
17309	1	APC	Normal	Normal			5	112073585	112179823	111409282	111515520	ENST00000257430
17309	1	ATM	Normal	Normal			11	108093559	108236235	107964286	108106962	ENST00000278616
17309	1	BAP1	Normal	Normal			3	52436304	52443894	52470320	52477910	ENST00000460680
17309	1	BARD1	Normal	Normal			2	215593400	215674293	216458123	216539016	ENST00000260947
17309	1	BMPR1A	Normal	Normal			10	88516396	88683476	90276153	90443233	ENST00000224764
17309	1	BRCA1	Normal	Normal			17	41197695	41277387	39353947	39433639	ENST00000357654
17309	1	BRCA2	Normal	Normal			13	32889611	32972907	33463749	33547045	ENST00000380152
17309	1	BRIP1	Normal	Normal			17	59760657	59940755	57838018	58018116	ENST00000259008
17309	1	CDH1	Normal	Normal			16	68771319	68867402	68805222	68901305	ENST00000261769
17309	1	CDK4	Normal	Normal			12	58142308	58146304	58536091	58540087	ENST00000257904
17309	1	CDKN2A	Normal	Normal			9	21968228	21994330	21968227	21994329	ENST00000530628,ENST00000304494
17309	1	CHEK2	Normal	Normal			22	29083885	29137832	29479873	29533820	ENST00000328354
17309	1	EPCAM	Normal	Normal			2	47596645	47613752	47823784	47840891	ENST00000263735
17309	1	MLH1	Normal	Normal			3	37035039	37092144	37076530	37133635	ENST00000231790
17309	1	MSH2	Normal	Normal			2	47630331	47710088	47857470	47937227	ENST00000233146
17309	1	MSH6	Normal	Normal			2	48010373	48033999	48237512	48261138	ENST00000234420
17309	1	MUTYH	Normal	Normal			1	45794978	45805926	46260650	46271598	ENST00000450313
17309	1	NBN	Normal	Normal			8	90947810	90996789	91960038	92009017	ENST00000265433
17309	1	PALB2	Normal	Normal			16	23614780	23652478	23626101	23663799	ENST00000261584
17309	1	PMS2	Normal	Normal			7	6026390	6048650	6066021	6088281	ENST00000265849
17309	1	PTEN	Normal	Normal			10	89624227	89725229	91383984	91484986	ENST00000371953
17309	1	RAD51C	Normal	Normal			17	56770005	56811583	54847366	54888944	ENST00000337432
17309	1	RAD51D	Normal	Normal			17	33427972	33446632	31754990	31773650	ENST00000345365
17309	1	SMAD4	Normal	Normal			18	48556583	48604837	46082954	46131208	ENST00000342988
17309	1	STK11	Normal	Normal			19	1206913	1228434	1206912	1228433	ENST00000326873
17309	1	TP53	Normal	Normal			17	7572927	7590856	7476245	7494174	ENST00000269305
17326	1	BRCA1	Exon 22 deletion	ExonCNV	Deletion	Single	17	41201138	41201211	39357390	39357463	ENST00000357654
17302	1	BRCA1	Exon 5-7 deletion	ExonCNV	Deletion	Multi	17	41256139	41258550	39412391	39414802	ENST00000357654
17302	1	APC	Normal	Normal			5	112073585	112179823	111409282	111515520	ENST00000257430
17302	1	ATM	Normal	Normal			11	108093559	108236235	107964286	108106962	ENST00000278616
17302	1	BAP1	Normal	Normal			3	52436304	52443894	52470320	52477910	ENST00000460680
17302	1	BARD1	Normal	Normal			2	215593400	215674293	216458123	216539016	ENST00000260947
17302	1	BMPR1A	Normal	Normal			10	88516396	88683476	90276153	90443233	ENST00000224764
17302	1	BRCA2	Normal	Normal			13	32889611	32972907	33463749	33547045	ENST00000380152
17302	1	BRIP1	Normal	Normal			17	59760657	59940755	57838018	58018116	ENST00000259008
17302	1	CDH1	Normal	Normal			16	68771319	68867402	68805222	68901305	ENST00000261769
17302	1	CDK4	Normal	Normal			12	58142308	58146304	58536091	58540087	ENST00000257904
17302	1	CDKN2A	Normal	Normal			9	21968228	21994330	21968227	21994329	ENST00000530628,ENST00000304494
17302	1	CHEK2	Normal	Normal			22	29083885	29137832	29479873	29533820	ENST00000328354
17302	1	EPCAM	Normal	Normal			2	47596645	47613752	47823784	47840891	ENST00000263735
17302	1	MLH1	Normal	Normal			3	37035039	37092144	37076530	37133635	ENST00000231790
17302	1	MSH2	Normal	Normal			2	47630331	47710088	47857470	47937227	ENST00000233146
17302	1	MSH6	Normal	Normal			2	48010373	48033999	48237512	48261138	ENST00000234420
17302	1	MUTYH	Normal	Normal			1	45794978	45805926	46260650	46271598	ENST00000450313
17302	1	NBN	Normal	Normal			8	90947810	90996789	91960038	92009017	ENST00000265433
17302	1	PALB2	Normal	Normal			16	23614780	23652478	23626101	23663799	ENST00000261584
17302	1	PMS2	Normal	Normal			7	6026390	6048650	6066021	6088281	ENST00000265849
17302	1	PTEN	Normal	Normal			10	89624227	89725229	91383984	91484986	ENST00000371953
17302	1	RAD51C	Normal	Normal			17	56770005	56811583	54847366	54888944	ENST00000337432
17302	1	RAD51D	Normal	Normal			17	33427972	33446632	31754990	31773650	ENST00000345365
17302	1	SMAD4	Normal	Normal			18	48556583	48604837	46082954	46131208	ENST00000342988
17302	1	STK11	Normal	Normal			19	1206913	1228434	1206912	1228433	ENST00000326873
17302	1	TP53	Normal	Normal			17	7572927	7590856	7476245	7494174	ENST00000269305
17320	1	BRCA1	Exon 24 deletion	ExonCNV	Deletion	Single	17	41197695	41197819	39353947	39354071	ENST00000357654
17338	1	NF1	Exon 37-57 deletion	ExonCNV	Deletion	Multi	17	29652838	29687721	27979856	28014739	ENST00000358273
17319	1	PMS2	Exon 11 duplication	ExonCNV	Duplication	Single	7	6026390	6027251	6066021	6066882	ENST00000265849
17300	1	APC	Normal	Normal			5	112073585	112179823	111409282	111515520	ENST00000257430
17300	1	ATM	Normal	Normal			11	108093559	108236235	107964286	108106962	ENST00000278616
17300	1	BAP1	Normal	Normal			3	52436304	52443894	52470320	52477910	ENST00000460680
17300	1	BARD1	Normal	Normal			2	215593400	215674293	216458123	216539016	ENST00000260947
17300	1	BMPR1A	Normal	Normal			10	88516396	88683476	90276153	90443233	ENST00000224764
17300	1	BRCA1	Normal	Normal			17	41197695	41277387	39353947	39433639	ENST00000357654
17300	1	BRCA2	Normal	Normal			13	32889611	32972907	33463749	33547045	ENST00000380152
17300	1	BRIP1	Normal	Normal			17	59760657	59940755	57838018	58018116	ENST00000259008
17300	1	CDH1	Normal	Normal			16	68771319	68867402	68805222	68901305	ENST00000261769
17300	1	CDK4	Normal	Normal			12	58142308	58146304	58536091	58540087	ENST00000257904
17300	1	CDKN2A	Normal	Normal			9	21968228	21994330	21968227	21994329	ENST00000530628,ENST00000304494
17300	1	CHEK2	Normal	Normal			22	29083885	29137832	29479873	29533820	ENST00000328354
17300	1	EPCAM	Normal	Normal			2	47596645	47613752	47823784	47840891	ENST00000263735
17300	1	MLH1	Normal	Normal			3	37035039	37092144	37076530	37133635	ENST00000231790
17300	1	MSH2	Normal	Normal			2	47630331	47710088	47857470	47937227	ENST00000233146
17300	1	MSH6	Normal	Normal			2	48010373	48033999	48237512	48261138	ENST00000234420
17300	1	MUTYH	Normal	Normal			1	45794978	45805926	46260650	46271598	ENST00000450313
17300	1	NBN	Normal	Normal			8	90947810	90996789	91960038	92009017	ENST00000265433
17300	1	PALB2	Normal	Normal			16	23614780	23652478	23626101	23663799	ENST00000261584
17300	1	PMS2	Normal	Normal			7	6026390	6048650	6066021	6088281	ENST00000265849
17300	1	PTEN	Normal	Normal			10	89624227	89725229	91383984	91484986	ENST00000371953
17300	1	RAD51C	Normal	Normal			17	56770005	56811583	54847366	54888944	ENST00000337432
17300	1	RAD51D	Normal	Normal			17	33427972	33446632	31754990	31773650	ENST00000345365
17300	1	SMAD4	Normal	Normal			18	48556583	48604837	46082954	46131208	ENST00000342988
17300	1	STK11	Normal	Normal			19	1206913	1228434	1206912	1228433	ENST00000326873
17300	1	TP53	Normal	Normal			17	7572927	7590856	7476245	7494174	ENST00000269305
17388	2	RAD51C	Exon 4-9 deletion	ExonCNV	Deletion	Multi	17	56780557	56811583	54857918	54888944	ENST00000337432
17388	2	APC	Normal	Normal			5	112073585	112179823	111409282	111515520	ENST00000257430
17388	2	ATM	Normal	Normal			11	108093559	108236235	107964286	108106962	ENST00000278616
17388	2	BAP1	Normal	Normal			3	52436304	52443894	52470320	52477910	ENST00000460680
17388	2	BARD1	Normal	Normal			2	215593400	215674293	216458123	216539016	ENST00000260947
17388	2	BMPR1A	Normal	Normal			10	88516396	88683476	90276153	90443233	ENST00000224764
17388	2	BRCA1	Normal	Normal			17	41197695	41277387	39353947	39433639	ENST00000357654
17388	2	BRCA2	Normal	Normal			13	32889611	32972907	33463749	33547045	ENST00000380152
17388	2	BRIP1	Normal	Normal			17	59760657	59940755	57838018	58018116	ENST00000259008
17388	2	CDH1	Normal	Normal			16	68771319	68867402	68805222	68901305	ENST00000261769
17388	2	CDK4	Normal	Normal			12	58142308	58146304	58536091	58540087	ENST00000257904
17388	2	CDKN2A	Normal	Normal			9	21968228	21994330	21968227	21994329	ENST00000530628,ENST00000304494
17388	2	CHEK2	Normal	Normal			22	29083885	29137832	29479873	29533820	ENST00000328354
17388	2	EPCAM	Normal	Normal			2	47596645	47613752	47823784	47840891	ENST00000263735
17388	2	MLH1	Normal	Normal			3	37035039	37092144	37076530	37133635	ENST00000231790
17388	2	MSH2	Normal	Normal			2	47630331	47710088	47857470	47937227	ENST00000233146
17388	2	MSH6	Normal	Normal			2	48010373	48033999	48237512	48261138	ENST00000234420
17388	2	MUTYH	Normal	Normal			1	45794978	45805926	46260650	46271598	ENST00000450313
17388	2	NBN	Normal	Normal			8	90947810	90996789	91960038	92009017	ENST00000265433
17388	2	PALB2	Normal	Normal			16	23614780	23652478	23626101	23663799	ENST00000261584
17388	2	PMS2	Normal	Normal			7	6026390	6048650	6066021	6088281	ENST00000265849
17388	2	PTEN	Normal	Normal			10	89624227	89725229	91383984	91484986	ENST00000371953
17388	2	RAD51D	Normal	Normal			17	33427972	33446632	31754990	31773650	ENST00000345365
17388	2	SMAD4	Normal	Normal			18	48556583	48604837	46082954	46131208	ENST00000342988
17388	2	STK11	Normal	Normal			19	1206913	1228434	1206912	1228433	ENST00000326873
17388	2	TP53	Normal	Normal			17	7572927	7590856	7476245	7494174	ENST00000269305
17387	2	APC	Normal	Normal			5	112073585	112179823	111409282	111515520	ENST00000257430
17387	2	ATM	Normal	Normal			11	108093559	108236235	107964286	108106962	ENST00000278616
17387	2	BAP1	Normal	Normal			3	52436304	52443894	52470320	52477910	ENST00000460680
17387	2	BARD1	Normal	Normal			2	215593400	215674293	216458123	216539016	ENST00000260947
17387	2	BMPR1A	Normal	Normal			10	88516396	88683476	90276153	90443233	ENST00000224764
17387	2	BRCA1	Normal	Normal			17	41197695	41277387	39353947	39433639	ENST00000357654
17387	2	BRCA2	Normal	Normal			13	32889611	32972907	33463749	33547045	ENST00000380152
17387	2	BRIP1	Normal	Normal			17	59760657	59940755	57838018	58018116	ENST00000259008
17387	2	CDH1	Normal	Normal			16	68771319	68867402	68805222	68901305	ENST00000261769
17387	2	CDK4	Normal	Normal			12	58142308	58146304	58536091	58540087	ENST00000257904
17387	2	CDKN2A	Normal	Normal			9	21968228	21994330	21968227	21994329	ENST00000530628,ENST00000304494
17387	2	CHEK2	Normal	Normal			22	29083885	29137832	29479873	29533820	ENST00000328354
17387	2	EPCAM	Normal	Normal			2	47596645	47613752	47823784	47840891	ENST00000263735
17387	2	MLH1	Normal	Normal			3	37035039	37092144	37076530	37133635	ENST00000231790
17387	2	MSH2	Normal	Normal			2	47630331	47710088	47857470	47937227	ENST00000233146
17387	2	MSH6	Normal	Normal			2	48010373	48033999	48237512	48261138	ENST00000234420
17387	2	MUTYH	Normal	Normal			1	45794978	45805926	46260650	46271598	ENST00000450313
17387	2	NBN	Normal	Normal			8	90947810	90996789	91960038	92009017	ENST00000265433
17387	2	PALB2	Normal	Normal			16	23614780	23652478	23626101	23663799	ENST00000261584
17387	2	PMS2	Normal	Normal			7	6026390	6048650	6066021	6088281	ENST00000265849
17387	2	PTEN	Normal	Normal			10	89624227	89725229	91383984	91484986	ENST00000371953
17387	2	RAD51C	Normal	Normal			17	56770005	56811583	54847366	54888944	ENST00000337432
17387	2	RAD51D	Normal	Normal			17	33427972	33446632	31754990	31773650	ENST00000345365
17387	2	SMAD4	Normal	Normal			18	48556583	48604837	46082954	46131208	ENST00000342988
17387	2	STK11	Normal	Normal			19	1206913	1228434	1206912	1228433	ENST00000326873
17387	2	TP53	Normal	Normal			17	7572927	7590856	7476245	7494174	ENST00000269305
17395	2	WT1	Exon 1-10 deletion	ExonCNV	Deletion	Multi	11	32410604	32456891	32432150	32478437	ENST00000332351
17402	2	BRCA2	Exon 2 deletion	ExonCNV	Deletion	Single	13	32890598	32890664	33464736	33464802	ENST00000380152
17402	2	APC	Normal	Normal			5	112073585	112179823	111409282	111515520	ENST00000257430
17402	2	ATM	Normal	Normal			11	108093559	108236235	107964286	108106962	ENST00000278616
17402	2	BAP1	Normal	Normal			3	52436304	52443894	52470320	52477910	ENST00000460680
17402	2	BARD1	Normal	Normal			2	215593400	215674293	216458123	216539016	ENST00000260947
17402	2	BMPR1A	Normal	Normal			10	88516396	88683476	90276153	90443233	ENST00000224764
17402	2	BRCA1	Normal	Normal			17	41197695	41277387	39353947	39433639	ENST00000357654
17402	2	BRIP1	Normal	Normal			17	59760657	59940755	57838018	58018116	ENST00000259008
17402	2	CDH1	Normal	Normal			16	68771319	68867402	68805222	68901305	ENST00000261769
17402	2	CDK4	Normal	Normal			12	58142308	58146304	58536091	58540087	ENST00000257904
17402	2	CDKN2A	Normal	Normal			9	21968228	21994330	21968227	21994329	ENST00000530628,ENST00000304494
17402	2	CHEK2	Normal	Normal			22	29083885	29137832	29479873	29533820	ENST00000328354
17402	2	EPCAM	Normal	Normal			2	47596645	47613752	47823784	47840891	ENST00000263735
17402	2	MLH1	Normal	Normal			3	37035039	37092144	37076530	37133635	ENST00000231790
17402	2	MSH2	Normal	Normal			2	47630331	47710088	47857470	47937227	ENST00000233146
17402	2	MSH6	Normal	Normal			2	48010373	48033999	48237512	48261138	ENST00000234420
17402	2	MUTYH	Normal	Normal			1	45794978	45805926	46260650	46271598	ENST00000450313
17402	2	NBN	Normal	Normal			8	90947810	90996789	91960038	92009017	ENST00000265433
17402	2	PALB2	Normal	Normal			16	23614780	23652478	23626101	23663799	ENST00000261584
17402	2	PMS2	Normal	Normal			7	6026390	6048650	6066021	6088281	ENST00000265849
17402	2	PTEN	Normal	Normal			10	89624227	89725229	91383984	91484986	ENST00000371953
17402	2	RAD51C	Normal	Normal			17	56770005	56811583	54847366	54888944	ENST00000337432
17402	2	RAD51D	Normal	Normal			17	33427972	33446632	31754990	31773650	ENST00000345365
17402	2	SMAD4	Normal	Normal			18	48556583	48604837	46082954	46131208	ENST00000342988
17402	2	STK11	Normal	Normal			19	1206913	1228434	1206912	1228433	ENST00000326873
17402	2	TP53	Normal	Normal			17	7572927	7590856	7476245	7494174	ENST00000269305
17358	2	SDHB	Exon 2-7 deletion	ExonCNV	Deletion	Multi	1	17349103	17371383	17675598	17697878	ENST00000375499
17381	2	NSD1	Exon 1-2 deletion	ExonCNV	Deletion	Multi	5	176560926	176563031	175987927	175990032	ENST00000439151
17400	2	BRCA1	Exon 21-24 deletion	ExonCNV	Deletion	Multi	17	41197695	41203134	39353947	39359386	ENST00000357654
17400	2	APC	Normal	Normal			5	112073585	112179823	111409282	111515520	ENST00000257430
17400	2	ATM	Normal	Normal			11	108093559	108236235	107964286	108106962	ENST00000278616
17400	2	BAP1	Normal	Normal			3	52436304	52443894	52470320	52477910	ENST00000460680
17400	2	BARD1	Normal	Normal			2	215593400	215674293	216458123	216539016	ENST00000260947
17400	2	BMPR1A	Normal	Normal			10	88516396	88683476	90276153	90443233	ENST00000224764
17400	2	BRCA2	Normal	Normal			13	32889611	32972907	33463749	33547045	ENST00000380152
17400	2	BRIP1	Normal	Normal			17	59760657	59940755	57838018	58018116	ENST00000259008
17400	2	CDH1	Normal	Normal			16	68771319	68867402	68805222	68901305	ENST00000261769
17400	2	CDK4	Normal	Normal			12	58142308	58146304	58536091	58540087	ENST00000257904
17400	2	CDKN2A	Normal	Normal			9	21968228	21994330	21968227	21994329	ENST00000530628,ENST00000304494
17400	2	CHEK2	Normal	Normal			22	29083885	29137832	29479873	29533820	ENST00000328354
17400	2	EPCAM	Normal	Normal			2	47596645	47613752	47823784	47840891	ENST00000263735
17400	2	MLH1	Normal	Normal			3	37035039	37092144	37076530	37133635	ENST00000231790
17400	2	MSH2	Normal	Normal			2	47630331	47710088	47857470	47937227	ENST00000233146
17400	2	MSH6	Normal	Normal			2	48010373	48033999	48237512	48261138	ENST00000234420
17400	2	MUTYH	Normal	Normal			1	45794978	45805926	46260650	46271598	ENST00000450313
17400	2	NBN	Normal	Normal			8	90947810	90996789	91960038	92009017	ENST00000265433
17400	2	PALB2	Normal	Normal			16	23614780	23652478	23626101	23663799	ENST00000261584
17400	2	PMS2	Normal	Normal			7	6026390	6048650	6066021	6088281	ENST00000265849
17400	2	PTEN	Normal	Normal			10	89624227	89725229	91383984	91484986	ENST00000371953
17400	2	RAD51C	Normal	Normal			17	56770005	56811583	54847366	54888944	ENST00000337432
17400	2	RAD51D	Normal	Normal			17	33427972	33446632	31754990	31773650	ENST00000345365
17400	2	SMAD4	Normal	Normal			18	48556583	48604837	46082954	46131208	ENST00000342988
17400	2	STK11	Normal	Normal			19	1206913	1228434	1206912	1228433	ENST00000326873
17400	2	TP53	Normal	Normal			17	7572927	7590856	7476245	7494174	ENST00000269305
17383	2	NSD1	Exon 1-5 deletion	ExonCNV	Deletion	Multi	5	176560926	176639196	175987927	176066197	ENST00000439151
17374	2	NSD1	Exon 22 deletion	ExonCNV	Deletion	Single	5	176718955	176719159	176145956	176146160	ENST00000439151
17322	1	BRCA2	Exon 8-10 deletion	ExonCNV	Deletion	Multi	13	32903580	32907524	33477718	33481662	ENST00000380152
17362	2	BRCA1	Exon 13 duplication	ExonCNV	Duplication	Single	17	41234421	41234592	39390673	39390844	ENST00000357654
17298	1	BRCA2	Exon 21 duplication	ExonCNV	Duplication	Single	13	32950807	32950928	33524945	33525066	ENST00000380152
17298	1	APC	Normal	Normal			5	112073585	112179823	111409282	111515520	ENST00000257430
17298	1	ATM	Normal	Normal			11	108093559	108236235	107964286	108106962	ENST00000278616
17298	1	BAP1	Normal	Normal			3	52436304	52443894	52470320	52477910	ENST00000460680
17298	1	BARD1	Normal	Normal			2	215593400	215674293	216458123	216539016	ENST00000260947
17298	1	BMPR1A	Normal	Normal			10	88516396	88683476	90276153	90443233	ENST00000224764
17298	1	BRCA1	Normal	Normal			17	41197695	41277387	39353947	39433639	ENST00000357654
17298	1	BRIP1	Normal	Normal			17	59760657	59940755	57838018	58018116	ENST00000259008
17298	1	CDH1	Normal	Normal			16	68771319	68867402	68805222	68901305	ENST00000261769
17298	1	CDK4	Normal	Normal			12	58142308	58146304	58536091	58540087	ENST00000257904
17298	1	CDKN2A	Normal	Normal			9	21968228	21994330	21968227	21994329	ENST00000530628,ENST00000304494
17298	1	CHEK2	Normal	Normal			22	29083885	29137832	29479873	29533820	ENST00000328354
17298	1	EPCAM	Normal	Normal			2	47596645	47613752	47823784	47840891	ENST00000263735
17298	1	MLH1	Normal	Normal			3	37035039	37092144	37076530	37133635	ENST00000231790
17298	1	MSH2	Normal	Normal			2	47630331	47710088	47857470	47937227	ENST00000233146
17298	1	MSH6	Normal	Normal			2	48010373	48033999	48237512	48261138	ENST00000234420
17298	1	MUTYH	Normal	Normal			1	45794978	45805926	46260650	46271598	ENST00000450313
17298	1	NBN	Normal	Normal			8	90947810	90996789	91960038	92009017	ENST00000265433
17298	1	PALB2	Normal	Normal			16	23614780	23652478	23626101	23663799	ENST00000261584
17298	1	PMS2	Normal	Normal			7	6026390	6048650	6066021	6088281	ENST00000265849
17298	1	PTEN	Normal	Normal			10	89624227	89725229	91383984	91484986	ENST00000371953
17298	1	RAD51C	Normal	Normal			17	56770005	56811583	54847366	54888944	ENST00000337432
17298	1	RAD51D	Normal	Normal			17	33427972	33446632	31754990	31773650	ENST00000345365
17298	1	SMAD4	Normal	Normal			18	48556583	48604837	46082954	46131208	ENST00000342988
17298	1	STK11	Normal	Normal			19	1206913	1228434	1206912	1228433	ENST00000326873
17298	1	TP53	Normal	Normal			17	7572927	7590856	7476245	7494174	ENST00000269305
17373	2	APC	Normal	Normal			5	112073585	112179823	111409282	111515520	ENST00000257430
17373	2	ATM	Normal	Normal			11	108093559	108236235	107964286	108106962	ENST00000278616
17373	2	BAP1	Normal	Normal			3	52436304	52443894	52470320	52477910	ENST00000460680
17373	2	BARD1	Normal	Normal			2	215593400	215674293	216458123	216539016	ENST00000260947
17373	2	BMPR1A	Normal	Normal			10	88516396	88683476	90276153	90443233	ENST00000224764
17373	2	BRCA1	Normal	Normal			17	41197695	41277387	39353947	39433639	ENST00000357654
17373	2	BRCA2	Normal	Normal			13	32889611	32972907	33463749	33547045	ENST00000380152
17373	2	BRIP1	Normal	Normal			17	59760657	59940755	57838018	58018116	ENST00000259008
17373	2	CDH1	Normal	Normal			16	68771319	68867402	68805222	68901305	ENST00000261769
17373	2	CDK4	Normal	Normal			12	58142308	58146304	58536091	58540087	ENST00000257904
17373	2	CDKN2A	Normal	Normal			9	21968228	21994330	21968227	21994329	ENST00000530628,ENST00000304494
17373	2	CHEK2	Normal	Normal			22	29083885	29137832	29479873	29533820	ENST00000328354
17373	2	EPCAM	Normal	Normal			2	47596645	47613752	47823784	47840891	ENST00000263735
17373	2	MLH1	Normal	Normal			3	37035039	37092144	37076530	37133635	ENST00000231790
17373	2	MSH2	Normal	Normal			2	47630331	47710088	47857470	47937227	ENST00000233146
17373	2	MSH6	Normal	Normal			2	48010373	48033999	48237512	48261138	ENST00000234420
17373	2	MUTYH	Normal	Normal			1	45794978	45805926	46260650	46271598	ENST00000450313
17373	2	NBN	Normal	Normal			8	90947810	90996789	91960038	92009017	ENST00000265433
17373	2	PALB2	Normal	Normal			16	23614780	23652478	23626101	23663799	ENST00000261584
17373	2	PMS2	Normal	Normal			7	6026390	6048650	6066021	6088281	ENST00000265849
17373	2	PTEN	Normal	Normal			10	89624227	89725229	91383984	91484986	ENST00000371953
17373	2	RAD51C	Normal	Normal			17	56770005	56811583	54847366	54888944	ENST00000337432
17373	2	RAD51D	Normal	Normal			17	33427972	33446632	31754990	31773650	ENST00000345365
17373	2	SMAD4	Normal	Normal			18	48556583	48604837	46082954	46131208	ENST00000342988
17373	2	STK11	Normal	Normal			19	1206913	1228434	1206912	1228433	ENST00000326873
17373	2	TP53	Normal	Normal			17	7572927	7590856	7476245	7494174	ENST00000269305
17376	2	APC	Normal	Normal			5	112073585	112179823	111409282	111515520	ENST00000257430
17376	2	ATM	Normal	Normal			11	108093559	108236235	107964286	108106962	ENST00000278616
17376	2	BAP1	Normal	Normal			3	52436304	52443894	52470320	52477910	ENST00000460680
17376	2	BARD1	Normal	Normal			2	215593400	215674293	216458123	216539016	ENST00000260947
17376	2	BMPR1A	Normal	Normal			10	88516396	88683476	90276153	90443233	ENST00000224764
17376	2	BRCA1	Normal	Normal			17	41197695	41277387	39353947	39433639	ENST00000357654
17376	2	BRCA2	Normal	Normal			13	32889611	32972907	33463749	33547045	ENST00000380152
17376	2	BRIP1	Normal	Normal			17	59760657	59940755	57838018	58018116	ENST00000259008
17376	2	CDH1	Normal	Normal			16	68771319	68867402	68805222	68901305	ENST00000261769
17376	2	CDK4	Normal	Normal			12	58142308	58146304	58536091	58540087	ENST00000257904
17376	2	CDKN2A	Normal	Normal			9	21968228	21994330	21968227	21994329	ENST00000530628,ENST00000304494
17376	2	CHEK2	Normal	Normal			22	29083885	29137832	29479873	29533820	ENST00000328354
17376	2	EPCAM	Normal	Normal			2	47596645	47613752	47823784	47840891	ENST00000263735
17376	2	MLH1	Normal	Normal			3	37035039	37092144	37076530	37133635	ENST00000231790
17376	2	MSH2	Normal	Normal			2	47630331	47710088	47857470	47937227	ENST00000233146
17376	2	MSH6	Normal	Normal			2	48010373	48033999	48237512	48261138	ENST00000234420
17376	2	MUTYH	Normal	Normal			1	45794978	45805926	46260650	46271598	ENST00000450313
17376	2	NBN	Normal	Normal			8	90947810	90996789	91960038	92009017	ENST00000265433
17376	2	PALB2	Normal	Normal			16	23614780	23652478	23626101	23663799	ENST00000261584
17376	2	PMS2	Normal	Normal			7	6026390	6048650	6066021	6088281	ENST00000265849
17376	2	PTEN	Normal	Normal			10	89624227	89725229	91383984	91484986	ENST00000371953
17376	2	RAD51C	Normal	Normal			17	56770005	56811583	54847366	54888944	ENST00000337432
17376	2	RAD51D	Normal	Normal			17	33427972	33446632	31754990	31773650	ENST00000345365
17376	2	SMAD4	Normal	Normal			18	48556583	48604837	46082954	46131208	ENST00000342988
17376	2	STK11	Normal	Normal			19	1206913	1228434	1206912	1228433	ENST00000326873
17376	2	TP53	Normal	Normal			17	7572927	7590856	7476245	7494174	ENST00000269305
17382	2	APC	Normal	Normal			5	112073585	112179823	111409282	111515520	ENST00000257430
17382	2	ATM	Normal	Normal			11	108093559	108236235	107964286	108106962	ENST00000278616
17382	2	BAP1	Normal	Normal			3	52436304	52443894	52470320	52477910	ENST00000460680
17382	2	BARD1	Normal	Normal			2	215593400	215674293	216458123	216539016	ENST00000260947
17382	2	BMPR1A	Normal	Normal			10	88516396	88683476	90276153	90443233	ENST00000224764
17382	2	BRCA1	Normal	Normal			17	41197695	41277387	39353947	39433639	ENST00000357654
17382	2	BRCA2	Normal	Normal			13	32889611	32972907	33463749	33547045	ENST00000380152
17382	2	BRIP1	Normal	Normal			17	59760657	59940755	57838018	58018116	ENST00000259008
17382	2	CDH1	Normal	Normal			16	68771319	68867402	68805222	68901305	ENST00000261769
17382	2	CDK4	Normal	Normal			12	58142308	58146304	58536091	58540087	ENST00000257904
17382	2	CDKN2A	Normal	Normal			9	21968228	21994330	21968227	21994329	ENST00000530628,ENST00000304494
17382	2	CHEK2	Normal	Normal			22	29083885	29137832	29479873	29533820	ENST00000328354
17382	2	EPCAM	Normal	Normal			2	47596645	47613752	47823784	47840891	ENST00000263735
17382	2	MLH1	Normal	Normal			3	37035039	37092144	37076530	37133635	ENST00000231790
17382	2	MSH2	Normal	Normal			2	47630331	47710088	47857470	47937227	ENST00000233146
17382	2	MSH6	Normal	Normal			2	48010373	48033999	48237512	48261138	ENST00000234420
17382	2	MUTYH	Normal	Normal			1	45794978	45805926	46260650	46271598	ENST00000450313
17382	2	NBN	Normal	Normal			8	90947810	90996789	91960038	92009017	ENST00000265433
17382	2	PALB2	Normal	Normal			16	23614780	23652478	23626101	23663799	ENST00000261584
17382	2	PMS2	Normal	Normal			7	6026390	6048650	6066021	6088281	ENST00000265849
17382	2	PTEN	Normal	Normal			10	89624227	89725229	91383984	91484986	ENST00000371953
17382	2	RAD51C	Normal	Normal			17	56770005	56811583	54847366	54888944	ENST00000337432
17382	2	RAD51D	Normal	Normal			17	33427972	33446632	31754990	31773650	ENST00000345365
17382	2	SMAD4	Normal	Normal			18	48556583	48604837	46082954	46131208	ENST00000342988
17382	2	STK11	Normal	Normal			19	1206913	1228434	1206912	1228433	ENST00000326873
17382	2	TP53	Normal	Normal			17	7572927	7590856	7476245	7494174	ENST00000269305
17397	2	APC	Normal	Normal			5	112073585	112179823	111409282	111515520	ENST00000257430
17397	2	ATM	Normal	Normal			11	108093559	108236235	107964286	108106962	ENST00000278616
17397	2	BAP1	Normal	Normal			3	52436304	52443894	52470320	52477910	ENST00000460680
17397	2	BARD1	Normal	Normal			2	215593400	215674293	216458123	216539016	ENST00000260947
17397	2	BMPR1A	Normal	Normal			10	88516396	88683476	90276153	90443233	ENST00000224764
17397	2	BRCA1	Normal	Normal			17	41197695	41277387	39353947	39433639	ENST00000357654
17397	2	BRCA2	Normal	Normal			13	32889611	32972907	33463749	33547045	ENST00000380152
17397	2	BRIP1	Normal	Normal			17	59760657	59940755	57838018	58018116	ENST00000259008
17397	2	CDH1	Normal	Normal			16	68771319	68867402	68805222	68901305	ENST00000261769
17397	2	CDK4	Normal	Normal			12	58142308	58146304	58536091	58540087	ENST00000257904
17397	2	CDKN2A	Normal	Normal			9	21968228	21994330	21968227	21994329	ENST00000530628,ENST00000304494
17397	2	CHEK2	Normal	Normal			22	29083885	29137832	29479873	29533820	ENST00000328354
17397	2	EPCAM	Normal	Normal			2	47596645	47613752	47823784	47840891	ENST00000263735
17397	2	MLH1	Normal	Normal			3	37035039	37092144	37076530	37133635	ENST00000231790
17397	2	MSH2	Normal	Normal			2	47630331	47710088	47857470	47937227	ENST00000233146
17397	2	MSH6	Normal	Normal			2	48010373	48033999	48237512	48261138	ENST00000234420
17397	2	MUTYH	Normal	Normal			1	45794978	45805926	46260650	46271598	ENST00000450313
17397	2	NBN	Normal	Normal			8	90947810	90996789	91960038	92009017	ENST00000265433
17397	2	PALB2	Normal	Normal			16	23614780	23652478	23626101	23663799	ENST00000261584
17397	2	PMS2	Normal	Normal			7	6026390	6048650	6066021	6088281	ENST00000265849
17397	2	PTEN	Normal	Normal			10	89624227	89725229	91383984	91484986	ENST00000371953
17397	2	RAD51C	Normal	Normal			17	56770005	56811583	54847366	54888944	ENST00000337432
17397	2	RAD51D	Normal	Normal			17	33427972	33446632	31754990	31773650	ENST00000345365
17397	2	SMAD4	Normal	Normal			18	48556583	48604837	46082954	46131208	ENST00000342988
17397	2	STK11	Normal	Normal			19	1206913	1228434	1206912	1228433	ENST00000326873
17397	2	TP53	Normal	Normal			17	7572927	7590856	7476245	7494174	ENST00000269305
17360	2	APC	Normal	Normal			5	112073585	112179823	111409282	111515520	ENST00000257430
17360	2	ATM	Normal	Normal			11	108093559	108236235	107964286	108106962	ENST00000278616
17360	2	BAP1	Normal	Normal			3	52436304	52443894	52470320	52477910	ENST00000460680
17360	2	BARD1	Normal	Normal			2	215593400	215674293	216458123	216539016	ENST00000260947
17360	2	BMPR1A	Normal	Normal			10	88516396	88683476	90276153	90443233	ENST00000224764
17360	2	BRCA1	Normal	Normal			17	41197695	41277387	39353947	39433639	ENST00000357654
17360	2	BRCA2	Normal	Normal			13	32889611	32972907	33463749	33547045	ENST00000380152
17360	2	BRIP1	Normal	Normal			17	59760657	59940755	57838018	58018116	ENST00000259008
17360	2	CDH1	Normal	Normal			16	68771319	68867402	68805222	68901305	ENST00000261769
17360	2	CDK4	Normal	Normal			12	58142308	58146304	58536091	58540087	ENST00000257904
17360	2	CDKN2A	Normal	Normal			9	21968228	21994330	21968227	21994329	ENST00000530628,ENST00000304494
17360	2	CHEK2	Normal	Normal			22	29083885	29137832	29479873	29533820	ENST00000328354
17360	2	EPCAM	Normal	Normal			2	47596645	47613752	47823784	47840891	ENST00000263735
17360	2	MLH1	Normal	Normal			3	37035039	37092144	37076530	37133635	ENST00000231790
17360	2	MSH2	Normal	Normal			2	47630331	47710088	47857470	47937227	ENST00000233146
17360	2	MSH6	Normal	Normal			2	48010373	48033999	48237512	48261138	ENST00000234420
17360	2	MUTYH	Normal	Normal			1	45794978	45805926	46260650	46271598	ENST00000450313
17360	2	NBN	Normal	Normal			8	90947810	90996789	91960038	92009017	ENST00000265433
17360	2	PALB2	Normal	Normal			16	23614780	23652478	23626101	23663799	ENST00000261584
17360	2	PMS2	Normal	Normal			7	6026390	6048650	6066021	6088281	ENST00000265849
17360	2	PTEN	Normal	Normal			10	89624227	89725229	91383984	91484986	ENST00000371953
17360	2	RAD51C	Normal	Normal			17	56770005	56811583	54847366	54888944	ENST00000337432
17360	2	RAD51D	Normal	Normal			17	33427972	33446632	31754990	31773650	ENST00000345365
17360	2	SMAD4	Normal	Normal			18	48556583	48604837	46082954	46131208	ENST00000342988
17360	2	STK11	Normal	Normal			19	1206913	1228434	1206912	1228433	ENST00000326873
17360	2	TP53	Normal	Normal			17	7572927	7590856	7476245	7494174	ENST00000269305
17399	2	APC	Normal	Normal			5	112073585	112179823	111409282	111515520	ENST00000257430
17399	2	ATM	Normal	Normal			11	108093559	108236235	107964286	108106962	ENST00000278616
17399	2	BAP1	Normal	Normal			3	52436304	52443894	52470320	52477910	ENST00000460680
17399	2	BARD1	Normal	Normal			2	215593400	215674293	216458123	216539016	ENST00000260947
17399	2	BMPR1A	Normal	Normal			10	88516396	88683476	90276153	90443233	ENST00000224764
17399	2	BRCA1	Normal	Normal			17	41197695	41277387	39353947	39433639	ENST00000357654
17399	2	BRCA2	Normal	Normal			13	32889611	32972907	33463749	33547045	ENST00000380152
17399	2	BRIP1	Normal	Normal			17	59760657	59940755	57838018	58018116	ENST00000259008
17399	2	CDH1	Normal	Normal			16	68771319	68867402	68805222	68901305	ENST00000261769
17399	2	CDK4	Normal	Normal			12	58142308	58146304	58536091	58540087	ENST00000257904
17399	2	CDKN2A	Normal	Normal			9	21968228	21994330	21968227	21994329	ENST00000530628,ENST00000304494
17399	2	CHEK2	Normal	Normal			22	29083885	29137832	29479873	29533820	ENST00000328354
17399	2	EPCAM	Normal	Normal			2	47596645	47613752	47823784	47840891	ENST00000263735
17399	2	MLH1	Normal	Normal			3	37035039	37092144	37076530	37133635	ENST00000231790
17399	2	MSH2	Normal	Normal			2	47630331	47710088	47857470	47937227	ENST00000233146
17399	2	MSH6	Normal	Normal			2	48010373	48033999	48237512	48261138	ENST00000234420
17399	2	MUTYH	Normal	Normal			1	45794978	45805926	46260650	46271598	ENST00000450313
17399	2	NBN	Normal	Normal			8	90947810	90996789	91960038	92009017	ENST00000265433
17399	2	PALB2	Normal	Normal			16	23614780	23652478	23626101	23663799	ENST00000261584
17399	2	PMS2	Normal	Normal			7	6026390	6048650	6066021	6088281	ENST00000265849
17399	2	PTEN	Normal	Normal			10	89624227	89725229	91383984	91484986	ENST00000371953
17399	2	RAD51C	Normal	Normal			17	56770005	56811583	54847366	54888944	ENST00000337432
17399	2	RAD51D	Normal	Normal			17	33427972	33446632	31754990	31773650	ENST00000345365
17399	2	SMAD4	Normal	Normal			18	48556583	48604837	46082954	46131208	ENST00000342988
17399	2	STK11	Normal	Normal			19	1206913	1228434	1206912	1228433	ENST00000326873
17399	2	TP53	Normal	Normal			17	7572927	7590856	7476245	7494174	ENST00000269305
17392	2	PTEN	Exon 1 deletion	ExonCNV	Deletion	Single	10	89624227	89624305	91383984	91384062	ENST00000371953
17392	2	APC	Normal	Normal			5	112073585	112179823	111409282	111515520	ENST00000257430
17392	2	ATM	Normal	Normal			11	108093559	108236235	107964286	108106962	ENST00000278616
17392	2	BAP1	Normal	Normal			3	52436304	52443894	52470320	52477910	ENST00000460680
17392	2	BARD1	Normal	Normal			2	215593400	215674293	216458123	216539016	ENST00000260947
17392	2	BMPR1A	Normal	Normal			10	88516396	88683476	90276153	90443233	ENST00000224764
17392	2	BRCA1	Normal	Normal			17	41197695	41277387	39353947	39433639	ENST00000357654
17392	2	BRCA2	Normal	Normal			13	32889611	32972907	33463749	33547045	ENST00000380152
17392	2	BRIP1	Normal	Normal			17	59760657	59940755	57838018	58018116	ENST00000259008
17392	2	CDH1	Normal	Normal			16	68771319	68867402	68805222	68901305	ENST00000261769
17392	2	CDK4	Normal	Normal			12	58142308	58146304	58536091	58540087	ENST00000257904
17392	2	CDKN2A	Normal	Normal			9	21968228	21994330	21968227	21994329	ENST00000530628,ENST00000304494
17392	2	CHEK2	Normal	Normal			22	29083885	29137832	29479873	29533820	ENST00000328354
17392	2	EPCAM	Normal	Normal			2	47596645	47613752	47823784	47840891	ENST00000263735
17392	2	MLH1	Normal	Normal			3	37035039	37092144	37076530	37133635	ENST00000231790
17392	2	MSH2	Normal	Normal			2	47630331	47710088	47857470	47937227	ENST00000233146
17392	2	MSH6	Normal	Normal			2	48010373	48033999	48237512	48261138	ENST00000234420
17392	2	MUTYH	Normal	Normal			1	45794978	45805926	46260650	46271598	ENST00000450313
17392	2	NBN	Normal	Normal			8	90947810	90996789	91960038	92009017	ENST00000265433
17392	2	PALB2	Normal	Normal			16	23614780	23652478	23626101	23663799	ENST00000261584
17392	2	PMS2	Normal	Normal			7	6026390	6048650	6066021	6088281	ENST00000265849
17392	2	RAD51C	Normal	Normal			17	56770005	56811583	54847366	54888944	ENST00000337432
17392	2	RAD51D	Normal	Normal			17	33427972	33446632	31754990	31773650	ENST00000345365
17392	2	SMAD4	Normal	Normal			18	48556583	48604837	46082954	46131208	ENST00000342988
17392	2	STK11	Normal	Normal			19	1206913	1228434	1206912	1228433	ENST00000326873
17392	2	TP53	Normal	Normal			17	7572927	7590856	7476245	7494174	ENST00000269305
17361	2	APC	Normal	Normal			5	112073585	112179823	111409282	111515520	ENST00000257430
17361	2	ATM	Normal	Normal			11	108093559	108236235	107964286	108106962	ENST00000278616
17361	2	BAP1	Normal	Normal			3	52436304	52443894	52470320	52477910	ENST00000460680
17361	2	BARD1	Normal	Normal			2	215593400	215674293	216458123	216539016	ENST00000260947
17361	2	BMPR1A	Normal	Normal			10	88516396	88683476	90276153	90443233	ENST00000224764
17361	2	BRCA1	Normal	Normal			17	41197695	41277387	39353947	39433639	ENST00000357654
17361	2	BRCA2	Normal	Normal			13	32889611	32972907	33463749	33547045	ENST00000380152
17361	2	BRIP1	Normal	Normal			17	59760657	59940755	57838018	58018116	ENST00000259008
17361	2	CDH1	Normal	Normal			16	68771319	68867402	68805222	68901305	ENST00000261769
17361	2	CDK4	Normal	Normal			12	58142308	58146304	58536091	58540087	ENST00000257904
17361	2	CDKN2A	Normal	Normal			9	21968228	21994330	21968227	21994329	ENST00000530628,ENST00000304494
17361	2	CHEK2	Normal	Normal			22	29083885	29137832	29479873	29533820	ENST00000328354
17361	2	EPCAM	Normal	Normal			2	47596645	47613752	47823784	47840891	ENST00000263735
17361	2	MLH1	Normal	Normal			3	37035039	37092144	37076530	37133635	ENST00000231790
17361	2	MSH2	Normal	Normal			2	47630331	47710088	47857470	47937227	ENST00000233146
17361	2	MSH6	Normal	Normal			2	48010373	48033999	48237512	48261138	ENST00000234420
17361	2	MUTYH	Normal	Normal			1	45794978	45805926	46260650	46271598	ENST00000450313
17361	2	NBN	Normal	Normal			8	90947810	90996789	91960038	92009017	ENST00000265433
17361	2	PALB2	Normal	Normal			16	23614780	23652478	23626101	23663799	ENST00000261584
17361	2	PMS2	Normal	Normal			7	6026390	6048650	6066021	6088281	ENST00000265849
17361	2	PTEN	Normal	Normal			10	89624227	89725229	91383984	91484986	ENST00000371953
17361	2	RAD51C	Normal	Normal			17	56770005	56811583	54847366	54888944	ENST00000337432
17361	2	RAD51D	Normal	Normal			17	33427972	33446632	31754990	31773650	ENST00000345365
17361	2	SMAD4	Normal	Normal			18	48556583	48604837	46082954	46131208	ENST00000342988
17361	2	STK11	Normal	Normal			19	1206913	1228434	1206912	1228433	ENST00000326873
17361	2	TP53	Normal	Normal			17	7572927	7590856	7476245	7494174	ENST00000269305
17357	2	BRCA2	Exon 21-24 deletion	ExonCNV	Deletion	Multi	13	32950807	32954282	33524945	33528420	ENST00000380152
17342	1	APC	Normal	Normal			5	112073585	112179823	111409282	111515520	ENST00000257430
17342	1	ATM	Normal	Normal			11	108093559	108236235	107964286	108106962	ENST00000278616
17342	1	BAP1	Normal	Normal			3	52436304	52443894	52470320	52477910	ENST00000460680
17342	1	BARD1	Normal	Normal			2	215593400	215674293	216458123	216539016	ENST00000260947
17342	1	BMPR1A	Normal	Normal			10	88516396	88683476	90276153	90443233	ENST00000224764
17342	1	BRCA1	Normal	Normal			17	41197695	41277387	39353947	39433639	ENST00000357654
17342	1	BRCA2	Exon 1-11 deletion	ExonCNV	Deletion	Multi	13	32889611	32915333	33463749	33489471	ENST00000380152
17342	1	BRIP1	Normal	Normal			17	59760657	59940755	57838018	58018116	ENST00000259008
17342	1	CDH1	Normal	Normal			16	68771319	68867402	68805222	68901305	ENST00000261769
17342	1	CDK4	Normal	Normal			12	58142308	58146304	58536091	58540087	ENST00000257904
17342	1	CDKN2A	Normal	Normal			9	21968228	21994330	21968227	21994329	ENST00000530628,ENST00000304494
17342	1	CHEK2	Normal	Normal			22	29083885	29137832	29479873	29533820	ENST00000328354
17342	1	EPCAM	Normal	Normal			2	47596645	47613752	47823784	47840891	ENST00000263735
17342	1	MLH1	Normal	Normal			3	37035039	37092144	37076530	37133635	ENST00000231790
17342	1	MSH2	Normal	Normal			2	47630331	47710088	47857470	47937227	ENST00000233146
17342	1	MSH6	Normal	Normal			2	48010373	48033999	48237512	48261138	ENST00000234420
17342	1	MUTYH	Normal	Normal			1	45794978	45805926	46260650	46271598	ENST00000450313
17342	1	NBN	Normal	Normal			8	90947810	90996789	91960038	92009017	ENST00000265433
17342	1	PALB2	Normal	Normal			16	23614780	23652478	23626101	23663799	ENST00000261584
17342	1	PMS2	Normal	Normal			7	6026390	6048650	6066021	6088281	ENST00000265849
17342	1	PTEN	Normal	Normal			10	89624227	89725229	91383984	91484986	ENST00000371953
17342	1	RAD51C	Normal	Normal			17	56770005	56811583	54847366	54888944	ENST00000337432
17342	1	RAD51D	Normal	Normal			17	33427972	33446632	31754990	31773650	ENST00000345365
17342	1	SMAD4	Normal	Normal			18	48556583	48604837	46082954	46131208	ENST00000342988
17342	1	STK11	Normal	Normal			19	1206913	1228434	1206912	1228433	ENST00000326873
17342	1	TP53	Normal	Normal			17	7572927	7590856	7476245	7494174	ENST00000269305
17356	2	APC	Normal	Normal			5	112073585	112179823	111409282	111515520	ENST00000257430
17356	2	ATM	Normal	Normal			11	108093559	108236235	107964286	108106962	ENST00000278616
17356	2	BAP1	Normal	Normal			3	52436304	52443894	52470320	52477910	ENST00000460680
17356	2	BARD1	Normal	Normal			2	215593400	215674293	216458123	216539016	ENST00000260947
17356	2	BMPR1A	Normal	Normal			10	88516396	88683476	90276153	90443233	ENST00000224764
17356	2	BRCA1	Normal	Normal			17	41197695	41277387	39353947	39433639	ENST00000357654
17356	2	BRCA2	Normal	Normal			13	32889611	32972907	33463749	33547045	ENST00000380152
17356	2	BRIP1	Normal	Normal			17	59760657	59940755	57838018	58018116	ENST00000259008
17356	2	CDH1	Normal	Normal			16	68771319	68867402	68805222	68901305	ENST00000261769
17356	2	CDK4	Normal	Normal			12	58142308	58146304	58536091	58540087	ENST00000257904
17356	2	CDKN2A	Normal	Normal			9	21968228	21994330	21968227	21994329	ENST00000530628,ENST00000304494
17356	2	CHEK2	Normal	Normal			22	29083885	29137832	29479873	29533820	ENST00000328354
17356	2	EPCAM	Normal	Normal			2	47596645	47613752	47823784	47840891	ENST00000263735
17356	2	MLH1	Normal	Normal			3	37035039	37092144	37076530	37133635	ENST00000231790
17356	2	MSH2	Normal	Normal			2	47630331	47710088	47857470	47937227	ENST00000233146
17356	2	MSH6	Normal	Normal			2	48010373	48033999	48237512	48261138	ENST00000234420
17356	2	MUTYH	Normal	Normal			1	45794978	45805926	46260650	46271598	ENST00000450313
17356	2	NBN	Normal	Normal			8	90947810	90996789	91960038	92009017	ENST00000265433
17356	2	PALB2	Normal	Normal			16	23614780	23652478	23626101	23663799	ENST00000261584
17356	2	PMS2	Normal	Normal			7	6026390	6048650	6066021	6088281	ENST00000265849
17356	2	PTEN	Normal	Normal			10	89624227	89725229	91383984	91484986	ENST00000371953
17356	2	RAD51C	Normal	Normal			17	56770005	56811583	54847366	54888944	ENST00000337432
17356	2	RAD51D	Normal	Normal			17	33427972	33446632	31754990	31773650	ENST00000345365
17356	2	SMAD4	Normal	Normal			18	48556583	48604837	46082954	46131208	ENST00000342988
17356	2	STK11	Normal	Normal			19	1206913	1228434	1206912	1228433	ENST00000326873
17356	2	TP53	Normal	Normal			17	7572927	7590856	7476245	7494174	ENST00000269305
17377	2	ATM	Exon 62-63 duplication	ExonCNV	Duplication	Multi	11	108235809	108236235	108106536	108106962	ENST00000278616
17377	2	APC	Normal	Normal			5	112073585	112179823	111409282	111515520	ENST00000257430
17377	2	BAP1	Normal	Normal			3	52436304	52443894	52470320	52477910	ENST00000460680
17377	2	BARD1	Normal	Normal			2	215593400	215674293	216458123	216539016	ENST00000260947
17377	2	BMPR1A	Normal	Normal			10	88516396	88683476	90276153	90443233	ENST00000224764
17377	2	BRCA1	Normal	Normal			17	41197695	41277387	39353947	39433639	ENST00000357654
17377	2	BRCA2	Normal	Normal			13	32889611	32972907	33463749	33547045	ENST00000380152
17377	2	BRIP1	Normal	Normal			17	59760657	59940755	57838018	58018116	ENST00000259008
17377	2	CDH1	Normal	Normal			16	68771319	68867402	68805222	68901305	ENST00000261769
17377	2	CDK4	Normal	Normal			12	58142308	58146304	58536091	58540087	ENST00000257904
17377	2	CDKN2A	Normal	Normal			9	21968228	21994330	21968227	21994329	ENST00000530628,ENST00000304494
17377	2	CHEK2	Normal	Normal			22	29083885	29137832	29479873	29533820	ENST00000328354
17377	2	EPCAM	Normal	Normal			2	47596645	47613752	47823784	47840891	ENST00000263735
17377	2	MLH1	Normal	Normal			3	37035039	37092144	37076530	37133635	ENST00000231790
17377	2	MSH2	Normal	Normal			2	47630331	47710088	47857470	47937227	ENST00000233146
17377	2	MSH6	Normal	Normal			2	48010373	48033999	48237512	48261138	ENST00000234420
17377	2	MUTYH	Normal	Normal			1	45794978	45805926	46260650	46271598	ENST00000450313
17377	2	NBN	Normal	Normal			8	90947810	90996789	91960038	92009017	ENST00000265433
17377	2	PALB2	Normal	Normal			16	23614780	23652478	23626101	23663799	ENST00000261584
17377	2	PMS2	Normal	Normal			7	6026390	6048650	6066021	6088281	ENST00000265849
17377	2	PTEN	Normal	Normal			10	89624227	89725229	91383984	91484986	ENST00000371953
17377	2	RAD51C	Normal	Normal			17	56770005	56811583	54847366	54888944	ENST00000337432
17377	2	RAD51D	Normal	Normal			17	33427972	33446632	31754990	31773650	ENST00000345365
17377	2	SMAD4	Normal	Normal			18	48556583	48604837	46082954	46131208	ENST00000342988
17377	2	STK11	Normal	Normal			19	1206913	1228434	1206912	1228433	ENST00000326873
17377	2	TP53	Normal	Normal			17	7572927	7590856	7476245	7494174	ENST00000269305
17371	2	BRCA1	Exon 20 deletion	ExonCNV	Deletion	Single	17	41209069	41209152	39365321	39365404	ENST00000357654
17386	2	MSH2	Exon 7 deletion	ExonCNV	Deletion	Single	2	47656881	47657080	47884020	47884219	ENST00000233146
17386	2	APC	Normal	Normal			5	112073585	112179823	111409282	111515520	ENST00000257430
17386	2	ATM	Normal	Normal			11	108093559	108236235	107964286	108106962	ENST00000278616
17386	2	BAP1	Normal	Normal			3	52436304	52443894	52470320	52477910	ENST00000460680
17386	2	BARD1	Normal	Normal			2	215593400	215674293	216458123	216539016	ENST00000260947
17386	2	BMPR1A	Normal	Normal			10	88516396	88683476	90276153	90443233	ENST00000224764
17386	2	BRCA1	Normal	Normal			17	41197695	41277387	39353947	39433639	ENST00000357654
17386	2	BRCA2	Normal	Normal			13	32889611	32972907	33463749	33547045	ENST00000380152
17386	2	BRIP1	Normal	Normal			17	59760657	59940755	57838018	58018116	ENST00000259008
17386	2	CDH1	Normal	Normal			16	68771319	68867402	68805222	68901305	ENST00000261769
17386	2	CDK4	Normal	Normal			12	58142308	58146304	58536091	58540087	ENST00000257904
17386	2	CDKN2A	Normal	Normal			9	21968228	21994330	21968227	21994329	ENST00000530628,ENST00000304494
17386	2	CHEK2	Normal	Normal			22	29083885	29137832	29479873	29533820	ENST00000328354
17386	2	EPCAM	Normal	Normal			2	47596645	47613752	47823784	47840891	ENST00000263735
17386	2	MLH1	Normal	Normal			3	37035039	37092144	37076530	37133635	ENST00000231790
17386	2	MSH6	Normal	Normal			2	48010373	48033999	48237512	48261138	ENST00000234420
17386	2	MUTYH	Normal	Normal			1	45794978	45805926	46260650	46271598	ENST00000450313
17386	2	NBN	Normal	Normal			8	90947810	90996789	91960038	92009017	ENST00000265433
17386	2	PALB2	Normal	Normal			16	23614780	23652478	23626101	23663799	ENST00000261584
17386	2	PMS2	Normal	Normal			7	6026390	6048650	6066021	6088281	ENST00000265849
17386	2	PTEN	Normal	Normal			10	89624227	89725229	91383984	91484986	ENST00000371953
17386	2	RAD51C	Normal	Normal			17	56770005	56811583	54847366	54888944	ENST00000337432
17386	2	RAD51D	Normal	Normal			17	33427972	33446632	31754990	31773650	ENST00000345365
17386	2	SMAD4	Normal	Normal			18	48556583	48604837	46082954	46131208	ENST00000342988
17386	2	STK11	Normal	Normal			19	1206913	1228434	1206912	1228433	ENST00000326873
17386	2	TP53	Normal	Normal			17	7572927	7590856	7476245	7494174	ENST00000269305
17390	2	MSH2	Exon 4-5 deletion	ExonCNV	Deletion	Multi	2	47639553	47641557	47866692	47868696	ENST00000233146
17390	2	PMS2	Exon 1-15 duplication	ExonCNV	Duplication	Multi	7	6013030	6048650	6052661	6088281	ENST00000265849
17390	2	APC	Normal	Normal			5	112073585	112179823	111409282	111515520	ENST00000257430
17390	2	ATM	Normal	Normal			11	108093559	108236235	107964286	108106962	ENST00000278616
17390	2	BAP1	Normal	Normal			3	52436304	52443894	52470320	52477910	ENST00000460680
17390	2	BARD1	Normal	Normal			2	215593400	215674293	216458123	216539016	ENST00000260947
17390	2	BMPR1A	Normal	Normal			10	88516396	88683476	90276153	90443233	ENST00000224764
17390	2	BRCA1	Normal	Normal			17	41197695	41277387	39353947	39433639	ENST00000357654
17390	2	BRCA2	Normal	Normal			13	32889611	32972907	33463749	33547045	ENST00000380152
17390	2	BRIP1	Normal	Normal			17	59760657	59940755	57838018	58018116	ENST00000259008
17390	2	CDH1	Normal	Normal			16	68771319	68867402	68805222	68901305	ENST00000261769
17390	2	CDK4	Normal	Normal			12	58142308	58146304	58536091	58540087	ENST00000257904
17390	2	CDKN2A	Normal	Normal			9	21968228	21994330	21968227	21994329	ENST00000530628,ENST00000304494
17390	2	CHEK2	Normal	Normal			22	29083885	29137832	29479873	29533820	ENST00000328354
17390	2	EPCAM	Normal	Normal			2	47596645	47613752	47823784	47840891	ENST00000263735
17390	2	MLH1	Normal	Normal			3	37035039	37092144	37076530	37133635	ENST00000231790
17390	2	MSH6	Normal	Normal			2	48010373	48033999	48237512	48261138	ENST00000234420
17390	2	MUTYH	Normal	Normal			1	45794978	45805926	46260650	46271598	ENST00000450313
17390	2	NBN	Normal	Normal			8	90947810	90996789	91960038	92009017	ENST00000265433
17390	2	PALB2	Normal	Normal			16	23614780	23652478	23626101	23663799	ENST00000261584
17390	2	PTEN	Normal	Normal			10	89624227	89725229	91383984	91484986	ENST00000371953
17390	2	RAD51C	Normal	Normal			17	56770005	56811583	54847366	54888944	ENST00000337432
17390	2	RAD51D	Normal	Normal			17	33427972	33446632	31754990	31773650	ENST00000345365
17390	2	SMAD4	Normal	Normal			18	48556583	48604837	46082954	46131208	ENST00000342988
17390	2	STK11	Normal	Normal			19	1206913	1228434	1206912	1228433	ENST00000326873
17390	2	TP53	Normal	Normal			17	7572927	7590856	7476245	7494174	ENST00000269305
17378	2	CHEK2	Exon 8-12 deletion	ExonCNV	Deletion	Multi	22	29091115	29099554	29487103	29495542	ENST00000328354
17378	2	APC	Normal	Normal			5	112073585	112179823	111409282	111515520	ENST00000257430
17378	2	ATM	Normal	Normal			11	108093559	108236235	107964286	108106962	ENST00000278616
17378	2	BAP1	Normal	Normal			3	52436304	52443894	52470320	52477910	ENST00000460680
17378	2	BARD1	Normal	Normal			2	215593400	215674293	216458123	216539016	ENST00000260947
17378	2	BMPR1A	Normal	Normal			10	88516396	88683476	90276153	90443233	ENST00000224764
17378	2	BRCA1	Normal	Normal			17	41197695	41277387	39353947	39433639	ENST00000357654
17378	2	BRCA2	Normal	Normal			13	32889611	32972907	33463749	33547045	ENST00000380152
17378	2	BRIP1	Normal	Normal			17	59760657	59940755	57838018	58018116	ENST00000259008
17378	2	CDH1	Normal	Normal			16	68771319	68867402	68805222	68901305	ENST00000261769
17378	2	CDK4	Normal	Normal			12	58142308	58146304	58536091	58540087	ENST00000257904
17378	2	CDKN2A	Normal	Normal			9	21968228	21994330	21968227	21994329	ENST00000530628,ENST00000304494
17378	2	EPCAM	Normal	Normal			2	47596645	47613752	47823784	47840891	ENST00000263735
17378	2	MLH1	Normal	Normal			3	37035039	37092144	37076530	37133635	ENST00000231790
17378	2	MSH2	Normal	Normal			2	47630331	47710088	47857470	47937227	ENST00000233146
17378	2	MSH6	Normal	Normal			2	48010373	48033999	48237512	48261138	ENST00000234420
17378	2	MUTYH	Normal	Normal			1	45794978	45805926	46260650	46271598	ENST00000450313
17378	2	NBN	Normal	Normal			8	90947810	90996789	91960038	92009017	ENST00000265433
17378	2	PALB2	Normal	Normal			16	23614780	23652478	23626101	23663799	ENST00000261584
17378	2	PMS2	Normal	Normal			7	6026390	6048650	6066021	6088281	ENST00000265849
17378	2	PTEN	Normal	Normal			10	89624227	89725229	91383984	91484986	ENST00000371953
17378	2	RAD51C	Normal	Normal			17	56770005	56811583	54847366	54888944	ENST00000337432
17378	2	RAD51D	Normal	Normal			17	33427972	33446632	31754990	31773650	ENST00000345365
17378	2	SMAD4	Normal	Normal			18	48556583	48604837	46082954	46131208	ENST00000342988
17378	2	STK11	Normal	Normal			19	1206913	1228434	1206912	1228433	ENST00000326873
17378	2	TP53	Normal	Normal			17	7572927	7590856	7476245	7494174	ENST00000269305
17401	2	APC	Normal	Normal			5	112073585	112179823	111409282	111515520	ENST00000257430
17401	2	ATM	Normal	Normal			11	108093559	108236235	107964286	108106962	ENST00000278616
17401	2	BAP1	Normal	Normal			3	52436304	52443894	52470320	52477910	ENST00000460680
17401	2	BARD1	Normal	Normal			2	215593400	215674293	216458123	216539016	ENST00000260947
17401	2	BMPR1A	Normal	Normal			10	88516396	88683476	90276153	90443233	ENST00000224764
17401	2	BRCA1	Normal	Normal			17	41197695	41277387	39353947	39433639	ENST00000357654
17401	2	BRCA2	Normal	Normal			13	32889611	32972907	33463749	33547045	ENST00000380152
17401	2	BRIP1	Normal	Normal			17	59760657	59940755	57838018	58018116	ENST00000259008
17401	2	CDH1	Normal	Normal			16	68771319	68867402	68805222	68901305	ENST00000261769
17401	2	CDK4	Normal	Normal			12	58142308	58146304	58536091	58540087	ENST00000257904
17401	2	CDKN2A	Normal	Normal			9	21968228	21994330	21968227	21994329	ENST00000530628,ENST00000304494
17401	2	CHEK2	Normal	Normal			22	29083885	29137832	29479873	29533820	ENST00000328354
17401	2	EPCAM	Normal	Normal			2	47596645	47613752	47823784	47840891	ENST00000263735
17401	2	MLH1	Normal	Normal			3	37035039	37092144	37076530	37133635	ENST00000231790
17401	2	MSH2	Normal	Normal			2	47630331	47710088	47857470	47937227	ENST00000233146
17401	2	MSH6	Normal	Normal			2	48010373	48033999	48237512	48261138	ENST00000234420
17401	2	MUTYH	Normal	Normal			1	45794978	45805926	46260650	46271598	ENST00000450313
17401	2	NBN	Normal	Normal			8	90947810	90996789	91960038	92009017	ENST00000265433
17401	2	PALB2	Normal	Normal			16	23614780	23652478	23626101	23663799	ENST00000261584
17401	2	PMS2	Normal	Normal			7	6026390	6048650	6066021	6088281	ENST00000265849
17401	2	PTEN	Normal	Normal			10	89624227	89725229	91383984	91484986	ENST00000371953
17401	2	RAD51C	Normal	Normal			17	56770005	56811583	54847366	54888944	ENST00000337432
17401	2	RAD51D	Normal	Normal			17	33427972	33446632	31754990	31773650	ENST00000345365
17401	2	SMAD4	Normal	Normal			18	48556583	48604837	46082954	46131208	ENST00000342988
17401	2	STK11	Normal	Normal			19	1206913	1228434	1206912	1228433	ENST00000326873
17401	2	TP53	Normal	Normal			17	7572927	7590856	7476245	7494174	ENST00000269305
17370	2	APC	Normal	Normal			5	112073585	112179823	111409282	111515520	ENST00000257430
17370	2	ATM	Normal	Normal			11	108093559	108236235	107964286	108106962	ENST00000278616
17370	2	BAP1	Normal	Normal			3	52436304	52443894	52470320	52477910	ENST00000460680
17370	2	BARD1	Normal	Normal			2	215593400	215674293	216458123	216539016	ENST00000260947
17370	2	BMPR1A	Normal	Normal			10	88516396	88683476	90276153	90443233	ENST00000224764
17370	2	BRCA1	Normal	Normal			17	41197695	41277387	39353947	39433639	ENST00000357654
17370	2	BRCA2	Normal	Normal			13	32889611	32972907	33463749	33547045	ENST00000380152
17370	2	BRIP1	Normal	Normal			17	59760657	59940755	57838018	58018116	ENST00000259008
17370	2	CDH1	Normal	Normal			16	68771319	68867402	68805222	68901305	ENST00000261769
17370	2	CDK4	Normal	Normal			12	58142308	58146304	58536091	58540087	ENST00000257904
17370	2	CDKN2A	Normal	Normal			9	21968228	21994330	21968227	21994329	ENST00000530628,ENST00000304494
17370	2	CHEK2	Normal	Normal			22	29083885	29137832	29479873	29533820	ENST00000328354
17370	2	EPCAM	Normal	Normal			2	47596645	47613752	47823784	47840891	ENST00000263735
17370	2	MLH1	Normal	Normal			3	37035039	37092144	37076530	37133635	ENST00000231790
17370	2	MSH2	Normal	Normal			2	47630331	47710088	47857470	47937227	ENST00000233146
17370	2	MSH6	Normal	Normal			2	48010373	48033999	48237512	48261138	ENST00000234420
17370	2	MUTYH	Normal	Normal			1	45794978	45805926	46260650	46271598	ENST00000450313
17370	2	NBN	Normal	Normal			8	90947810	90996789	91960038	92009017	ENST00000265433
17370	2	PALB2	Normal	Normal			16	23614780	23652478	23626101	23663799	ENST00000261584
17370	2	PMS2	Normal	Normal			7	6026390	6048650	6066021	6088281	ENST00000265849
17370	2	PTEN	Normal	Normal			10	89624227	89725229	91383984	91484986	ENST00000371953
17370	2	RAD51C	Normal	Normal			17	56770005	56811583	54847366	54888944	ENST00000337432
17370	2	RAD51D	Normal	Normal			17	33427972	33446632	31754990	31773650	ENST00000345365
17370	2	SMAD4	Normal	Normal			18	48556583	48604837	46082954	46131208	ENST00000342988
17370	2	STK11	Normal	Normal			19	1206913	1228434	1206912	1228433	ENST00000326873
17370	2	TP53	Normal	Normal			17	7572927	7590856	7476245	7494174	ENST00000269305
17379	2	PMS2	Exon 9-10 deletion	ExonCNV	Deletion	Multi	7	6029431	6031688	6069062	6071319	ENST00000265849
17379	2	APC	Normal	Normal			5	112073585	112179823	111409282	111515520	ENST00000257430
17379	2	ATM	Normal	Normal			11	108093559	108236235	107964286	108106962	ENST00000278616
17379	2	BAP1	Normal	Normal			3	52436304	52443894	52470320	52477910	ENST00000460680
17379	2	BARD1	Normal	Normal			2	215593400	215674293	216458123	216539016	ENST00000260947
17379	2	BMPR1A	Normal	Normal			10	88516396	88683476	90276153	90443233	ENST00000224764
17379	2	BRCA1	Normal	Normal			17	41197695	41277387	39353947	39433639	ENST00000357654
17379	2	BRCA2	Normal	Normal			13	32889611	32972907	33463749	33547045	ENST00000380152
17379	2	BRIP1	Normal	Normal			17	59760657	59940755	57838018	58018116	ENST00000259008
17379	2	CDH1	Normal	Normal			16	68771319	68867402	68805222	68901305	ENST00000261769
17379	2	CDK4	Normal	Normal			12	58142308	58146304	58536091	58540087	ENST00000257904
17379	2	CDKN2A	Normal	Normal			9	21968228	21994330	21968227	21994329	ENST00000530628,ENST00000304494
17379	2	CHEK2	Normal	Normal			22	29083885	29137832	29479873	29533820	ENST00000328354
17379	2	EPCAM	Normal	Normal			2	47596645	47613752	47823784	47840891	ENST00000263735
17379	2	MLH1	Normal	Normal			3	37035039	37092144	37076530	37133635	ENST00000231790
17379	2	MSH2	Normal	Normal			2	47630331	47710088	47857470	47937227	ENST00000233146
17379	2	MSH6	Normal	Normal			2	48010373	48033999	48237512	48261138	ENST00000234420
17379	2	MUTYH	Normal	Normal			1	45794978	45805926	46260650	46271598	ENST00000450313
17379	2	NBN	Normal	Normal			8	90947810	90996789	91960038	92009017	ENST00000265433
17379	2	PALB2	Normal	Normal			16	23614780	23652478	23626101	23663799	ENST00000261584
17379	2	PTEN	Normal	Normal			10	89624227	89725229	91383984	91484986	ENST00000371953
17379	2	RAD51C	Normal	Normal			17	56770005	56811583	54847366	54888944	ENST00000337432
17379	2	RAD51D	Normal	Normal			17	33427972	33446632	31754990	31773650	ENST00000345365
17379	2	SMAD4	Normal	Normal			18	48556583	48604837	46082954	46131208	ENST00000342988
17379	2	STK11	Normal	Normal			19	1206913	1228434	1206912	1228433	ENST00000326873
17379	2	TP53	Normal	Normal			17	7572927	7590856	7476245	7494174	ENST00000269305
17393	2	BRCA2	Exon 1-2 deletion	ExonCNV	Deletion	Multi	13	32889611	32890664	33463749	33464802	ENST00000380152
17393	2	APC	Normal	Normal			5	112073585	112179823	111409282	111515520	ENST00000257430
17393	2	ATM	Normal	Normal			11	108093559	108236235	107964286	108106962	ENST00000278616
17393	2	BAP1	Normal	Normal			3	52436304	52443894	52470320	52477910	ENST00000460680
17393	2	BARD1	Normal	Normal			2	215593400	215674293	216458123	216539016	ENST00000260947
17393	2	BMPR1A	Normal	Normal			10	88516396	88683476	90276153	90443233	ENST00000224764
17393	2	BRCA1	Normal	Normal			17	41197695	41277387	39353947	39433639	ENST00000357654
17393	2	BRIP1	Normal	Normal			17	59760657	59940755	57838018	58018116	ENST00000259008
17393	2	CDH1	Normal	Normal			16	68771319	68867402	68805222	68901305	ENST00000261769
17393	2	CDK4	Normal	Normal			12	58142308	58146304	58536091	58540087	ENST00000257904
17393	2	CDKN2A	Normal	Normal			9	21968228	21994330	21968227	21994329	ENST00000530628,ENST00000304494
17393	2	CHEK2	Normal	Normal			22	29083885	29137832	29479873	29533820	ENST00000328354
17393	2	EPCAM	Normal	Normal			2	47596645	47613752	47823784	47840891	ENST00000263735
17393	2	MLH1	Normal	Normal			3	37035039	37092144	37076530	37133635	ENST00000231790
17393	2	MSH2	Normal	Normal			2	47630331	47710088	47857470	47937227	ENST00000233146
17393	2	MSH6	Normal	Normal			2	48010373	48033999	48237512	48261138	ENST00000234420
17393	2	MUTYH	Normal	Normal			1	45794978	45805926	46260650	46271598	ENST00000450313
17393	2	NBN	Normal	Normal			8	90947810	90996789	91960038	92009017	ENST00000265433
17393	2	PALB2	Normal	Normal			16	23614780	23652478	23626101	23663799	ENST00000261584
17393	2	PMS2	Normal	Normal			7	6026390	6048650	6066021	6088281	ENST00000265849
17393	2	PTEN	Normal	Normal			10	89624227	89725229	91383984	91484986	ENST00000371953
17393	2	RAD51C	Normal	Normal			17	56770005	56811583	54847366	54888944	ENST00000337432
17393	2	RAD51D	Normal	Normal			17	33427972	33446632	31754990	31773650	ENST00000345365
17393	2	SMAD4	Normal	Normal			18	48556583	48604837	46082954	46131208	ENST00000342988
17393	2	STK11	Normal	Normal			19	1206913	1228434	1206912	1228433	ENST00000326873
17393	2	TP53	Normal	Normal			17	7572927	7590856	7476245	7494174	ENST00000269305
17333	1	BRCA1	Exon 13 deletion	ExonCNV	Deletion	Single	17	41234421	41234592	39390673	39390844	ENST00000357654
17385	2	MSH6	Exon 5-6 deletion	ExonCNV	Deletion	Multi	2	48030559	48032166	48257698	48259305	ENST00000234420
17385	2	APC	Normal	Normal			5	112073585	112179823	111409282	111515520	ENST00000257430
17385	2	ATM	Normal	Normal			11	108093559	108236235	107964286	108106962	ENST00000278616
17385	2	BAP1	Normal	Normal			3	52436304	52443894	52470320	52477910	ENST00000460680
17385	2	BARD1	Normal	Normal			2	215593400	215674293	216458123	216539016	ENST00000260947
17385	2	BMPR1A	Normal	Normal			10	88516396	88683476	90276153	90443233	ENST00000224764
17385	2	BRCA1	Normal	Normal			17	41197695	41277387	39353947	39433639	ENST00000357654
17385	2	BRCA2	Normal	Normal			13	32889611	32972907	33463749	33547045	ENST00000380152
17385	2	BRIP1	Normal	Normal			17	59760657	59940755	57838018	58018116	ENST00000259008
17385	2	CDH1	Normal	Normal			16	68771319	68867402	68805222	68901305	ENST00000261769
17385	2	CDK4	Normal	Normal			12	58142308	58146304	58536091	58540087	ENST00000257904
17385	2	CDKN2A	Normal	Normal			9	21968228	21994330	21968227	21994329	ENST00000530628,ENST00000304494
17385	2	CHEK2	Normal	Normal			22	29083885	29137832	29479873	29533820	ENST00000328354
17385	2	EPCAM	Normal	Normal			2	47596645	47613752	47823784	47840891	ENST00000263735
17385	2	MLH1	Normal	Normal			3	37035039	37092144	37076530	37133635	ENST00000231790
17385	2	MSH2	Normal	Normal			2	47630331	47710088	47857470	47937227	ENST00000233146
17385	2	MUTYH	Normal	Normal			1	45794978	45805926	46260650	46271598	ENST00000450313
17385	2	NBN	Normal	Normal			8	90947810	90996789	91960038	92009017	ENST00000265433
17385	2	PALB2	Normal	Normal			16	23614780	23652478	23626101	23663799	ENST00000261584
17385	2	PMS2	Normal	Normal			7	6026390	6048650	6066021	6088281	ENST00000265849
17385	2	PTEN	Normal	Normal			10	89624227	89725229	91383984	91484986	ENST00000371953
17385	2	RAD51C	Normal	Normal			17	56770005	56811583	54847366	54888944	ENST00000337432
17385	2	RAD51D	Normal	Normal			17	33427972	33446632	31754990	31773650	ENST00000345365
17385	2	SMAD4	Normal	Normal			18	48556583	48604837	46082954	46131208	ENST00000342988
17385	2	STK11	Normal	Normal			19	1206913	1228434	1206912	1228433	ENST00000326873
17385	2	TP53	Normal	Normal			17	7572927	7590856	7476245	7494174	ENST00000269305
17366	2	EPCAM	Exon 9 duplication	ExonCNV	Duplication	Single	2	47613711	47613752	47840850	47840891	ENST00000263735
17366	2	MSH2	Exon 1-16 duplication	ExonCNV	Duplication	Multi	2	47630331	47710088	47857470	47937227	ENST00000233146
17391	2	APC	Normal	Normal			5	112073585	112179823	111409282	111515520	ENST00000257430
17391	2	ATM	Normal	Normal			11	108093559	108236235	107964286	108106962	ENST00000278616
17391	2	BAP1	Normal	Normal			3	52436304	52443894	52470320	52477910	ENST00000460680
17391	2	BARD1	Normal	Normal			2	215593400	215674293	216458123	216539016	ENST00000260947
17391	2	BMPR1A	Normal	Normal			10	88516396	88683476	90276153	90443233	ENST00000224764
17391	2	BRCA1	Normal	Normal			17	41197695	41277387	39353947	39433639	ENST00000357654
17391	2	BRCA2	Normal	Normal			13	32889611	32972907	33463749	33547045	ENST00000380152
17391	2	BRIP1	Normal	Normal			17	59760657	59940755	57838018	58018116	ENST00000259008
17391	2	CDH1	Normal	Normal			16	68771319	68867402	68805222	68901305	ENST00000261769
17391	2	CDK4	Normal	Normal			12	58142308	58146304	58536091	58540087	ENST00000257904
17391	2	CDKN2A	Normal	Normal			9	21968228	21994330	21968227	21994329	ENST00000530628,ENST00000304494
17391	2	CHEK2	Normal	Normal			22	29083885	29137832	29479873	29533820	ENST00000328354
17391	2	EPCAM	Normal	Normal			2	47596645	47613752	47823784	47840891	ENST00000263735
17391	2	MLH1	Normal	Normal			3	37035039	37092144	37076530	37133635	ENST00000231790
17391	2	MSH2	Normal	Normal			2	47630331	47710088	47857470	47937227	ENST00000233146
17391	2	MSH6	Normal	Normal			2	48010373	48033999	48237512	48261138	ENST00000234420
17391	2	MUTYH	Normal	Normal			1	45794978	45805926	46260650	46271598	ENST00000450313
17391	2	NBN	Normal	Normal			8	90947810	90996789	91960038	92009017	ENST00000265433
17391	2	PALB2	Normal	Normal			16	23614780	23652478	23626101	23663799	ENST00000261584
17391	2	PMS2	Normal	Normal			7	6026390	6048650	6066021	6088281	ENST00000265849
17391	2	PTEN	Normal	Normal			10	89624227	89725229	91383984	91484986	ENST00000371953
17391	2	RAD51C	Normal	Normal			17	56770005	56811583	54847366	54888944	ENST00000337432
17391	2	RAD51D	Normal	Normal			17	33427972	33446632	31754990	31773650	ENST00000345365
17391	2	SMAD4	Normal	Normal			18	48556583	48604837	46082954	46131208	ENST00000342988
17391	2	STK11	Normal	Normal			19	1206913	1228434	1206912	1228433	ENST00000326873
17391	2	TP53	Normal	Normal			17	7572927	7590856	7476245	7494174	ENST00000269305
17365	2	TP53	Exon 1 deletion	ExonCNV	Deletion	Single	17	7590695	7590856	7494013	7494174	ENST00000269305
17389	2	APC	Normal	Normal			5	112073585	112179823	111409282	111515520	ENST00000257430
17389	2	ATM	Normal	Normal			11	108093559	108236235	107964286	108106962	ENST00000278616
17389	2	BAP1	Normal	Normal			3	52436304	52443894	52470320	52477910	ENST00000460680
17389	2	BARD1	Normal	Normal			2	215593400	215674293	216458123	216539016	ENST00000260947
17389	2	BMPR1A	Normal	Normal			10	88516396	88683476	90276153	90443233	ENST00000224764
17389	2	BRCA1	Normal	Normal			17	41197695	41277387	39353947	39433639	ENST00000357654
17389	2	BRCA2	Normal	Normal			13	32889611	32972907	33463749	33547045	ENST00000380152
17389	2	BRIP1	Normal	Normal			17	59760657	59940755	57838018	58018116	ENST00000259008
17389	2	CDH1	Normal	Normal			16	68771319	68867402	68805222	68901305	ENST00000261769
17389	2	CDK4	Normal	Normal			12	58142308	58146304	58536091	58540087	ENST00000257904
17389	2	CDKN2A	Normal	Normal			9	21968228	21994330	21968227	21994329	ENST00000530628,ENST00000304494
17389	2	CHEK2	Normal	Normal			22	29083885	29137832	29479873	29533820	ENST00000328354
17389	2	EPCAM	Normal	Normal			2	47596645	47613752	47823784	47840891	ENST00000263735
17389	2	MLH1	Normal	Normal			3	37035039	37092144	37076530	37133635	ENST00000231790
17389	2	MSH2	Normal	Normal			2	47630331	47710088	47857470	47937227	ENST00000233146
17389	2	MSH6	Normal	Normal			2	48010373	48033999	48237512	48261138	ENST00000234420
17389	2	MUTYH	Normal	Normal			1	45794978	45805926	46260650	46271598	ENST00000450313
17389	2	NBN	Normal	Normal			8	90947810	90996789	91960038	92009017	ENST00000265433
17389	2	PALB2	Normal	Normal			16	23614780	23652478	23626101	23663799	ENST00000261584
17389	2	PMS2	Normal	Normal			7	6026390	6048650	6066021	6088281	ENST00000265849
17389	2	PTEN	Normal	Normal			10	89624227	89725229	91383984	91484986	ENST00000371953
17389	2	RAD51C	Normal	Normal			17	56770005	56811583	54847366	54888944	ENST00000337432
17389	2	RAD51D	Normal	Normal			17	33427972	33446632	31754990	31773650	ENST00000345365
17389	2	SMAD4	Normal	Normal			18	48556583	48604837	46082954	46131208	ENST00000342988
17389	2	STK11	Normal	Normal			19	1206913	1228434	1206912	1228433	ENST00000326873
17389	2	TP53	Normal	Normal			17	7572927	7590856	7476245	7494174	ENST00000269305
17367	2	APC	Normal	Normal			5	112073585	112179823	111409282	111515520	ENST00000257430
17367	2	ATM	Normal	Normal			11	108093559	108236235	107964286	108106962	ENST00000278616
17367	2	BAP1	Normal	Normal			3	52436304	52443894	52470320	52477910	ENST00000460680
17367	2	BARD1	Normal	Normal			2	215593400	215674293	216458123	216539016	ENST00000260947
17367	2	BMPR1A	Normal	Normal			10	88516396	88683476	90276153	90443233	ENST00000224764
17367	2	BRCA1	Normal	Normal			17	41197695	41277387	39353947	39433639	ENST00000357654
17367	2	BRCA2	Normal	Normal			13	32889611	32972907	33463749	33547045	ENST00000380152
17367	2	BRIP1	Normal	Normal			17	59760657	59940755	57838018	58018116	ENST00000259008
17367	2	CDH1	Normal	Normal			16	68771319	68867402	68805222	68901305	ENST00000261769
17367	2	CDK4	Normal	Normal			12	58142308	58146304	58536091	58540087	ENST00000257904
17367	2	CDKN2A	Normal	Normal			9	21968228	21994330	21968227	21994329	ENST00000530628,ENST00000304494
17367	2	CHEK2	Normal	Normal			22	29083885	29137832	29479873	29533820	ENST00000328354
17367	2	EPCAM	Normal	Normal			2	47596645	47613752	47823784	47840891	ENST00000263735
17367	2	MLH1	Normal	Normal			3	37035039	37092144	37076530	37133635	ENST00000231790
17367	2	MSH2	Normal	Normal			2	47630331	47710088	47857470	47937227	ENST00000233146
17367	2	MSH6	Normal	Normal			2	48010373	48033999	48237512	48261138	ENST00000234420
17367	2	MUTYH	Normal	Normal			1	45794978	45805926	46260650	46271598	ENST00000450313
17367	2	NBN	Normal	Normal			8	90947810	90996789	91960038	92009017	ENST00000265433
17367	2	PALB2	Normal	Normal			16	23614780	23652478	23626101	23663799	ENST00000261584
17367	2	PMS2	Normal	Normal			7	6026390	6048650	6066021	6088281	ENST00000265849
17367	2	PTEN	Normal	Normal			10	89624227	89725229	91383984	91484986	ENST00000371953
17367	2	RAD51C	Normal	Normal			17	56770005	56811583	54847366	54888944	ENST00000337432
17367	2	RAD51D	Normal	Normal			17	33427972	33446632	31754990	31773650	ENST00000345365
17367	2	SMAD4	Normal	Normal			18	48556583	48604837	46082954	46131208	ENST00000342988
17367	2	STK11	Normal	Normal			19	1206913	1228434	1206912	1228433	ENST00000326873
17367	2	TP53	Normal	Normal			17	7572927	7590856	7476245	7494174	ENST00000269305
17368	2	APC	Normal	Normal			5	112073585	112179823	111409282	111515520	ENST00000257430
17368	2	ATM	Normal	Normal			11	108093559	108236235	107964286	108106962	ENST00000278616
17368	2	BAP1	Normal	Normal			3	52436304	52443894	52470320	52477910	ENST00000460680
17368	2	BARD1	Normal	Normal			2	215593400	215674293	216458123	216539016	ENST00000260947
17368	2	BMPR1A	Normal	Normal			10	88516396	88683476	90276153	90443233	ENST00000224764
17368	2	BRCA1	Normal	Normal			17	41197695	41277387	39353947	39433639	ENST00000357654
17368	2	BRCA2	Normal	Normal			13	32889611	32972907	33463749	33547045	ENST00000380152
17368	2	BRIP1	Normal	Normal			17	59760657	59940755	57838018	58018116	ENST00000259008
17368	2	CDH1	Normal	Normal			16	68771319	68867402	68805222	68901305	ENST00000261769
17368	2	CDK4	Normal	Normal			12	58142308	58146304	58536091	58540087	ENST00000257904
17368	2	CDKN2A	Normal	Normal			9	21968228	21994330	21968227	21994329	ENST00000530628,ENST00000304494
17368	2	CHEK2	Normal	Normal			22	29083885	29137832	29479873	29533820	ENST00000328354
17368	2	EPCAM	Normal	Normal			2	47596645	47613752	47823784	47840891	ENST00000263735
17368	2	MLH1	Normal	Normal			3	37035039	37092144	37076530	37133635	ENST00000231790
17368	2	MSH2	Normal	Normal			2	47630331	47710088	47857470	47937227	ENST00000233146
17368	2	MSH6	Normal	Normal			2	48010373	48033999	48237512	48261138	ENST00000234420
17368	2	MUTYH	Normal	Normal			1	45794978	45805926	46260650	46271598	ENST00000450313
17368	2	NBN	Normal	Normal			8	90947810	90996789	91960038	92009017	ENST00000265433
17368	2	PALB2	Normal	Normal			16	23614780	23652478	23626101	23663799	ENST00000261584
17368	2	PMS2	Normal	Normal			7	6026390	6048650	6066021	6088281	ENST00000265849
17368	2	PTEN	Normal	Normal			10	89624227	89725229	91383984	91484986	ENST00000371953
17368	2	RAD51C	Normal	Normal			17	56770005	56811583	54847366	54888944	ENST00000337432
17368	2	RAD51D	Normal	Normal			17	33427972	33446632	31754990	31773650	ENST00000345365
17368	2	SMAD4	Normal	Normal			18	48556583	48604837	46082954	46131208	ENST00000342988
17368	2	STK11	Normal	Normal			19	1206913	1228434	1206912	1228433	ENST00000326873
17368	2	TP53	Normal	Normal			17	7572927	7590856	7476245	7494174	ENST00000269305
17380	2	BRCA2	Exon 1-3 duplication	ExonCNV	Duplication	Multi	13	32889611	32893462	33463749	33467600	ENST00000380152
17363	2	CHEK2	Exon 9-10 deletion	ExonCNV	Deletion	Multi	22	29092889	29095925	29488877	29491913	ENST00000328354
17359	2	MSH2	Exon 1-2 deletion	ExonCNV	Deletion	Multi	2	47630331	47635694	47857470	47862833	ENST00000233146
17359	2	APC	Normal	Normal			5	112073585	112179823	111409282	111515520	ENST00000257430
17359	2	ATM	Normal	Normal			11	108093559	108236235	107964286	108106962	ENST00000278616
17359	2	BAP1	Normal	Normal			3	52436304	52443894	52470320	52477910	ENST00000460680
17359	2	BARD1	Normal	Normal			2	215593400	215674293	216458123	216539016	ENST00000260947
17359	2	BMPR1A	Normal	Normal			10	88516396	88683476	90276153	90443233	ENST00000224764
17359	2	BRCA1	Normal	Normal			17	41197695	41277387	39353947	39433639	ENST00000357654
17359	2	BRCA2	Normal	Normal			13	32889611	32972907	33463749	33547045	ENST00000380152
17359	2	BRIP1	Normal	Normal			17	59760657	59940755	57838018	58018116	ENST00000259008
17359	2	CDH1	Normal	Normal			16	68771319	68867402	68805222	68901305	ENST00000261769
17359	2	CDK4	Normal	Normal			12	58142308	58146304	58536091	58540087	ENST00000257904
17359	2	CDKN2A	Normal	Normal			9	21968228	21994330	21968227	21994329	ENST00000530628,ENST00000304494
17359	2	CHEK2	Normal	Normal			22	29083885	29137832	29479873	29533820	ENST00000328354
17359	2	EPCAM	Normal	Normal			2	47596645	47613752	47823784	47840891	ENST00000263735
17359	2	MLH1	Normal	Normal			3	37035039	37092144	37076530	37133635	ENST00000231790
17359	2	MSH6	Normal	Normal			2	48010373	48033999	48237512	48261138	ENST00000234420
17359	2	MUTYH	Normal	Normal			1	45794978	45805926	46260650	46271598	ENST00000450313
17359	2	NBN	Normal	Normal			8	90947810	90996789	91960038	92009017	ENST00000265433
17359	2	PALB2	Normal	Normal			16	23614780	23652478	23626101	23663799	ENST00000261584
17359	2	PMS2	Normal	Normal			7	6026390	6048650	6066021	6088281	ENST00000265849
17359	2	PTEN	Normal	Normal			10	89624227	89725229	91383984	91484986	ENST00000371953
17359	2	RAD51C	Normal	Normal			17	56770005	56811583	54847366	54888944	ENST00000337432
17359	2	RAD51D	Normal	Normal			17	33427972	33446632	31754990	31773650	ENST00000345365
17359	2	SMAD4	Normal	Normal			18	48556583	48604837	46082954	46131208	ENST00000342988
17359	2	STK11	Normal	Normal			19	1206913	1228434	1206912	1228433	ENST00000326873
17359	2	TP53	Normal	Normal			17	7572927	7590856	7476245	7494174	ENST00000269305
17403	2	BRCA1	Exon 17 deletion	ExonCNV	Deletion	Single	17	41219625	41219712	39375877	39375964	ENST00000357654
17394	2	BRCA1	Exon 1-2 deletion	ExonCNV	Deletion	Multi	17	41276034	41277387	39432286	39433639	ENST00000357654
17394	2	APC	Normal	Normal			5	112073585	112179823	111409282	111515520	ENST00000257430
17394	2	ATM	Normal	Normal			11	108093559	108236235	107964286	108106962	ENST00000278616
17394	2	BAP1	Normal	Normal			3	52436304	52443894	52470320	52477910	ENST00000460680
17394	2	BARD1	Normal	Normal			2	215593400	215674293	216458123	216539016	ENST00000260947
17394	2	BMPR1A	Normal	Normal			10	88516396	88683476	90276153	90443233	ENST00000224764
17394	2	BRCA2	Normal	Normal			13	32889611	32972907	33463749	33547045	ENST00000380152
17394	2	BRIP1	Normal	Normal			17	59760657	59940755	57838018	58018116	ENST00000259008
17394	2	CDH1	Normal	Normal			16	68771319	68867402	68805222	68901305	ENST00000261769
17394	2	CDK4	Normal	Normal			12	58142308	58146304	58536091	58540087	ENST00000257904
17394	2	CDKN2A	Normal	Normal			9	21968228	21994330	21968227	21994329	ENST00000530628,ENST00000304494
17394	2	CHEK2	Normal	Normal			22	29083885	29137832	29479873	29533820	ENST00000328354
17394	2	EPCAM	Normal	Normal			2	47596645	47613752	47823784	47840891	ENST00000263735
17394	2	MLH1	Normal	Normal			3	37035039	37092144	37076530	37133635	ENST00000231790
17394	2	MSH2	Normal	Normal			2	47630331	47710088	47857470	47937227	ENST00000233146
17394	2	MSH6	Normal	Normal			2	48010373	48033999	48237512	48261138	ENST00000234420
17394	2	MUTYH	Normal	Normal			1	45794978	45805926	46260650	46271598	ENST00000450313
17394	2	NBN	Normal	Normal			8	90947810	90996789	91960038	92009017	ENST00000265433
17394	2	PALB2	Normal	Normal			16	23614780	23652478	23626101	23663799	ENST00000261584
17394	2	PMS2	Normal	Normal			7	6026390	6048650	6066021	6088281	ENST00000265849
17394	2	PTEN	Normal	Normal			10	89624227	89725229	91383984	91484986	ENST00000371953
17394	2	RAD51C	Normal	Normal			17	56770005	56811583	54847366	54888944	ENST00000337432
17394	2	RAD51D	Normal	Normal			17	33427972	33446632	31754990	31773650	ENST00000345365
17394	2	SMAD4	Normal	Normal			18	48556583	48604837	46082954	46131208	ENST00000342988
17394	2	STK11	Normal	Normal			19	1206913	1228434	1206912	1228433	ENST00000326873
17394	2	TP53	Normal	Normal			17	7572927	7590856	7476245	7494174	ENST00000269305
17384	2	BRCA1	Exon 12 deletion	ExonCNV	Deletion	Single	17	41242961	41243049	39399213	39399301	ENST00000357654
17396	2	TP53	Exon 1-5 deletion	ExonCNV	Deletion	Multi	17	7578371	7590856	7481689	7494174	ENST00000269305
17396	2	APC	Normal	Normal			5	112073585	112179823	111409282	111515520	ENST00000257430
17396	2	ATM	Normal	Normal			11	108093559	108236235	107964286	108106962	ENST00000278616
17396	2	BAP1	Normal	Normal			3	52436304	52443894	52470320	52477910	ENST00000460680
17396	2	BARD1	Normal	Normal			2	215593400	215674293	216458123	216539016	ENST00000260947
17396	2	BMPR1A	Normal	Normal			10	88516396	88683476	90276153	90443233	ENST00000224764
17396	2	BRCA1	Normal	Normal			17	41197695	41277387	39353947	39433639	ENST00000357654
17396	2	BRCA2	Normal	Normal			13	32889611	32972907	33463749	33547045	ENST00000380152
17396	2	BRIP1	Normal	Normal			17	59760657	59940755	57838018	58018116	ENST00000259008
17396	2	CDH1	Normal	Normal			16	68771319	68867402	68805222	68901305	ENST00000261769
17396	2	CDK4	Normal	Normal			12	58142308	58146304	58536091	58540087	ENST00000257904
17396	2	CDKN2A	Normal	Normal			9	21968228	21994330	21968227	21994329	ENST00000530628,ENST00000304494
17396	2	CHEK2	Normal	Normal			22	29083885	29137832	29479873	29533820	ENST00000328354
17396	2	EPCAM	Normal	Normal			2	47596645	47613752	47823784	47840891	ENST00000263735
17396	2	MLH1	Normal	Normal			3	37035039	37092144	37076530	37133635	ENST00000231790
17396	2	MSH2	Normal	Normal			2	47630331	47710088	47857470	47937227	ENST00000233146
17396	2	MSH6	Normal	Normal			2	48010373	48033999	48237512	48261138	ENST00000234420
17396	2	MUTYH	Normal	Normal			1	45794978	45805926	46260650	46271598	ENST00000450313
17396	2	NBN	Normal	Normal			8	90947810	90996789	91960038	92009017	ENST00000265433
17396	2	PALB2	Normal	Normal			16	23614780	23652478	23626101	23663799	ENST00000261584
17396	2	PMS2	Normal	Normal			7	6026390	6048650	6066021	6088281	ENST00000265849
17396	2	PTEN	Normal	Normal			10	89624227	89725229	91383984	91484986	ENST00000371953
17396	2	RAD51C	Normal	Normal			17	56770005	56811583	54847366	54888944	ENST00000337432
17396	2	RAD51D	Normal	Normal			17	33427972	33446632	31754990	31773650	ENST00000345365
17396	2	SMAD4	Normal	Normal			18	48556583	48604837	46082954	46131208	ENST00000342988
17396	2	STK11	Normal	Normal			19	1206913	1228434	1206912	1228433	ENST00000326873
17369	2	BRCA1	Exon 16 deletion	ExonCNV	Deletion	Single	17	41222945	41223255	39379197	39379507	ENST00000357654
17369	2	APC	Normal	Normal			5	112073585	112179823	111409282	111515520	ENST00000257430
17369	2	ATM	Normal	Normal			11	108093559	108236235	107964286	108106962	ENST00000278616
17369	2	BAP1	Normal	Normal			3	52436304	52443894	52470320	52477910	ENST00000460680
17369	2	BARD1	Normal	Normal			2	215593400	215674293	216458123	216539016	ENST00000260947
17369	2	BMPR1A	Normal	Normal			10	88516396	88683476	90276153	90443233	ENST00000224764
17369	2	BRCA2	Normal	Normal			13	32889611	32972907	33463749	33547045	ENST00000380152
17369	2	BRIP1	Normal	Normal			17	59760657	59940755	57838018	58018116	ENST00000259008
17369	2	CDH1	Normal	Normal			16	68771319	68867402	68805222	68901305	ENST00000261769
17369	2	CDK4	Normal	Normal			12	58142308	58146304	58536091	58540087	ENST00000257904
17369	2	CDKN2A	Normal	Normal			9	21968228	21994330	21968227	21994329	ENST00000530628,ENST00000304494
17369	2	CHEK2	Normal	Normal			22	29083885	29137832	29479873	29533820	ENST00000328354
17369	2	EPCAM	Normal	Normal			2	47596645	47613752	47823784	47840891	ENST00000263735
17369	2	MLH1	Normal	Normal			3	37035039	37092144	37076530	37133635	ENST00000231790
17369	2	MSH2	Normal	Normal			2	47630331	47710088	47857470	47937227	ENST00000233146
17369	2	MSH6	Normal	Normal			2	48010373	48033999	48237512	48261138	ENST00000234420
17369	2	MUTYH	Normal	Normal			1	45794978	45805926	46260650	46271598	ENST00000450313
17369	2	NBN	Normal	Normal			8	90947810	90996789	91960038	92009017	ENST00000265433
17369	2	PALB2	Normal	Normal			16	23614780	23652478	23626101	23663799	ENST00000261584
17369	2	PTEN	Normal	Normal			10	89624227	89725229	91383984	91484986	ENST00000371953
17369	2	RAD51C	Normal	Normal			17	56770005	56811583	54847366	54888944	ENST00000337432
17369	2	RAD51D	Normal	Normal			17	33427972	33446632	31754990	31773650	ENST00000345365
17369	2	SMAD4	Normal	Normal			18	48556583	48604837	46082954	46131208	ENST00000342988
17369	2	STK11	Normal	Normal			19	1206913	1228434	1206912	1228433	ENST00000326873
17369	2	TP53	Normal	Normal			17	7572927	7590856	7476245	7494174	ENST00000269305
17316	1	APC	Normal	Normal			5	112073585	112179823	111409282	111515520	ENST00000257430
17316	1	ATM	Normal	Normal			11	108093559	108236235	107964286	108106962	ENST00000278616
17316	1	BAP1	Normal	Normal			3	52436304	52443894	52470320	52477910	ENST00000460680
17316	1	BARD1	Normal	Normal			2	215593400	215674293	216458123	216539016	ENST00000260947
17316	1	BMPR1A	Normal	Normal			10	88516396	88683476	90276153	90443233	ENST00000224764
17316	1	BRCA1	Normal	Normal			17	41197695	41277387	39353947	39433639	ENST00000357654
17316	1	BRCA2	Normal	Normal			13	32889611	32972907	33463749	33547045	ENST00000380152
17316	1	BRIP1	Normal	Normal			17	59760657	59940755	57838018	58018116	ENST00000259008
17316	1	CDH1	Normal	Normal			16	68771319	68867402	68805222	68901305	ENST00000261769
17316	1	CDK4	Normal	Normal			12	58142308	58146304	58536091	58540087	ENST00000257904
17316	1	CDKN2A	Normal	Normal			9	21968228	21994330	21968227	21994329	ENST00000530628,ENST00000304494
17316	1	CHEK2	Normal	Normal			22	29083885	29137832	29479873	29533820	ENST00000328354
17316	1	EPCAM	Normal	Normal			2	47596645	47613752	47823784	47840891	ENST00000263735
17316	1	MLH1	Normal	Normal			3	37035039	37092144	37076530	37133635	ENST00000231790
17316	1	MSH6	Normal	Normal			2	48010373	48033999	48237512	48261138	ENST00000234420
17316	1	MUTYH	Normal	Normal			1	45794978	45805926	46260650	46271598	ENST00000450313
17316	1	NBN	Normal	Normal			8	90947810	90996789	91960038	92009017	ENST00000265433
17316	1	PALB2	Normal	Normal			16	23614780	23652478	23626101	23663799	ENST00000261584
17316	1	PMS2	Normal	Normal			7	6026390	6048650	6066021	6088281	ENST00000265849
17316	1	PTEN	Normal	Normal			10	89624227	89725229	91383984	91484986	ENST00000371953
17316	1	RAD51C	Normal	Normal			17	56770005	56811583	54847366	54888944	ENST00000337432
17316	1	RAD51D	Normal	Normal			17	33427972	33446632	31754990	31773650	ENST00000345365
17316	1	SMAD4	Normal	Normal			18	48556583	48604837	46082954	46131208	ENST00000342988
17316	1	STK11	Normal	Normal			19	1206913	1228434	1206912	1228433	ENST00000326873
17316	1	TP53	Normal	Normal			17	7572927	7590856	7476245	7494174	ENST00000269305
17371	2	APC	Normal	Normal			5	112073585	112179823	111409282	111515520	ENST00000257430
17371	2	ATM	Normal	Normal			11	108093559	108236235	107964286	108106962	ENST00000278616
17371	2	BAP1	Normal	Normal			3	52436304	52443894	52470320	52477910	ENST00000460680
17371	2	BARD1	Normal	Normal			2	215593400	215674293	216458123	216539016	ENST00000260947
17371	2	BMPR1A	Normal	Normal			10	88516396	88683476	90276153	90443233	ENST00000224764
17371	2	BRCA2	Normal	Normal			13	32889611	32972907	33463749	33547045	ENST00000380152
17371	2	BRIP1	Normal	Normal			17	59760657	59940755	57838018	58018116	ENST00000259008
17371	2	CDH1	Normal	Normal			16	68771319	68867402	68805222	68901305	ENST00000261769
17371	2	CDK4	Normal	Normal			12	58142308	58146304	58536091	58540087	ENST00000257904
17371	2	CDKN2A	Normal	Normal			9	21968228	21994330	21968227	21994329	ENST00000530628,ENST00000304494
17371	2	CHEK2	Normal	Normal			22	29083885	29137832	29479873	29533820	ENST00000328354
17371	2	EPCAM	Normal	Normal			2	47596645	47613752	47823784	47840891	ENST00000263735
17371	2	MLH1	Normal	Normal			3	37035039	37092144	37076530	37133635	ENST00000231790
17371	2	MSH2	Normal	Normal			2	47630331	47710088	47857470	47937227	ENST00000233146
17371	2	MSH6	Normal	Normal			2	48010373	48033999	48237512	48261138	ENST00000234420
17371	2	MUTYH	Normal	Normal			1	45794978	45805926	46260650	46271598	ENST00000450313
17371	2	NBN	Normal	Normal			8	90947810	90996789	91960038	92009017	ENST00000265433
17371	2	PALB2	Normal	Normal			16	23614780	23652478	23626101	23663799	ENST00000261584
17371	2	PMS2	Normal	Normal			7	6026390	6048650	6066021	6088281	ENST00000265849
17371	2	PTEN	Normal	Normal			10	89624227	89725229	91383984	91484986	ENST00000371953
17371	2	RAD51C	Normal	Normal			17	56770005	56811583	54847366	54888944	ENST00000337432
17371	2	RAD51D	Normal	Normal			17	33427972	33446632	31754990	31773650	ENST00000345365
17371	2	SMAD4	Normal	Normal			18	48556583	48604837	46082954	46131208	ENST00000342988
17371	2	STK11	Normal	Normal			19	1206913	1228434	1206912	1228433	ENST00000326873
17371	2	TP53	Normal	Normal			17	7572927	7590856	7476245	7494174	ENST00000269305

## Sheet: panelcnDataset
ST3: MLPA results for panelcnDataset. The first column lists the sample name, followed by the "Indication" column, which codes for the genes tested by MLPA*. Columns C and D specify the affected gene and exons, respectively, according to the MLPA test. Column E details the copy number variations: CN2 indicates the standard presence of two gene copies (no CNV), CN1 denotes a deletion (one copy), a…
SampleID	Indication	Truth	Exons	MLPAResult	Note
IBK1	NF1	NF1	E2-E16	CN1
IBK2	NF1	NF1	E32-E36	CN1
IBK3	NF1	NF1	E49-E54	CN1	No MLPA for NF1	E54
IBK4	NF1	NF1	E30-E32	CN3
IBK5	NF1	NF1	E52-E54	CN1
IBK6	NF1	NF1	E1-E58	CN1
IBK7	NF1	NF1	E1-E58	CN1
IBK8	NF1	NF1	E1-E58	CN1
IBK10	NF1			CN2
IBK11	BRCA	BRCA1	E18-E19	CN1
IBK12	BRCA	BRCA1	E17-E20	CN3
IBK13	BRCA			CN2
IBK14	BRCA			CN2
IBK15	BRCA			CN2
IBK16	BRCA			CN2
IBK17	BRCA			CN2
IBK18	BRCA			CN2
IBK19	BRCA			CN2
IBK20	BRCA			CN2
IBK21	BRCA			CN2
IBK91	FAP_MAP			CN2
IBK25	Polyposis			CN2	MUTYH homozygous 3bp del
IBK42	MMR			CN2
IBK47	MMR	EPCAM	E1-E9	CN1	No MLPA probes for EPCAM	E1 and E2
IBK47		MSH2	E1-E8	CN1
IBK46	APC	APC	E6-E9	CN1
IBK81	APC_MUTYH_STK11			CN2
IBK126	ATM	ATM	E34-E46	CN1
IBK26	BRCA			CN2
IBK27	BRCA			CN2
IBK29	BRCA			CN2
IBK30	BRCA			CN2
IBK31	BRCA			CN2
IBK32	BRCA			CN2
IBK33	BRCA			CN2
IBK36	BRCA			CN2
IBK37	BRCA			CN2
IBK38	BRCA			CN2
IBK40	BRCA			CN2
IBK41	BRCA			CN2
IBK43	BRCA			CN2
IBK44	BRCA			CN2
IBK45	BRCA			CN2
IBK48	BRCA			CN2
IBK49	BRCA			CN2
IBK50	BRCA			CN2
IBK51	BRCA			CN2
IBK52	BRCA			CN2
IBK55	BRCA			CN2
IBK57	BRCA			CN2
IBK58	BRCA			CN2
IBK60	BRCA			CN2
IBK62	BRCA			CN2
IBK63	BRCA			CN2
IBK68	BRCA			CN2
IBK69	BRCA			CN2
IBK70	BRCA			CN2
IBK74	BRCA			CN2
IBK75	BRCA			CN2
IBK76	BRCA			CN2
IBK79	BRCA			CN2
IBK80	BRCA			CN2
IBK82	BRCA			CN2
IBK84	BRCA			CN2
IBK85	BRCA			CN2
IBK86	BRCA			CN2
IBK89	BRCA			CN2
IBK90	BRCA			CN2
IBK92	BRCA			CN2
IBK93	BRCA	CHEK2	E9-E10	CN1
IBK96	BRCA			CN2
IBK97	BRCA			CN2
IBK99	BRCA			CN2
IBK101	BRCA			CN2
IBK102	BRCA			CN2
IBK103	BRCA			CN2
IBK104	BRCA			CN2
IBK106	BRCA			CN2
IBK107	BRCA			CN2
IBK108	BRCA			CN2
IBK109	BRCA			CN2
IBK110	BRCA			CN2
IBK111	BRCA			CN2
IBK113	BRCA			CN2
IBK114	BRCA			CN2
IBK115	BRCA			CN2
IBK116	BRCA			CN2
IBK117	BRCA			CN2
IBK118	BRCA			CN2
IBK119	BRCA			CN2
IBK120	BRCA	CHEK2	E9-E10	CN1
IBK122	BRCA			CN2
IBK123	BRCA			CN2
IBK124	BRCA			CN2
IBK125	BRCA			CN2
IBK131	BRCA			CN2
IBK132	BRCA			CN2
IBK133	BRCA			CN2
IBK138	BRCA			CN2
IBK139	BRCA			CN2
IBK140	BRCA			CN2
IBK145	BRCA			CN2
IBK146	BRCA			CN2
IBK148	BRCA			CN2
IBK149	BRCA			CN2
IBK150	BRCA	BRCA2	E14-E16	CN1
IBK155	BRCA			CN2
IBK156	BRCA			CN2
IBK157	BRCA			CN2
IBK159	BRCA			CN2
IBK160	BRCA			CN2
IBK162	BRCA			CN2
IBK163	BRCA			CN2
IBK164	BRCA			CN2
IBK167	BRCA			CN2
IBK168	BRCA			CN2
IBK53	FAP_MAP			CN2
IBK64	FAP_MAP			CN2
IBK105	FAP_MAP	APC	E1-E14	CN3
IBK100	MMR			CN2
IBK112	MMR	MSH2	E1-E6	CN1
IBK158	MMR			CN2
IBK22	MMR	EPCAM	E1-E9	CN1	No MLPA probes for EPCAM	E1 and E2
IBK22		MSH2	E1-E8	CN1
IBK34	MMR	MLH1	E19	CN1
IBK35	MMR			CN2
IBK54	MMR			CN2
IBK59	MMR			CN2
IBK66	MMR			CN2
IBK71	MMR			CN2
IBK72	MMR			CN2
IBK77	MMR	MSH2	E8	CN1
IBK78	MMR			CN2
IBK83	MMR	MSH2	E5-E6	CN1
IBK87	MMR			CN2
IBK88	MMR	EPCAM	E8-E9	CN1
IBK95	MMR	EPCAM	E6-E9	CN1
IBK95		MSH2	E1-E2	CN1
IBK98	MMR			CN2
IBK24	NF1			CN2
IBK28	NF1			CN2
IBK61	NF1			CN2
IBK73	NF1			CN2
IBK127	NF1	NF1	E13	CN3
IBK128	NF1	NF1	E22	CN3
IBK129	NF1	NF1	E25-E26	CN1
IBK130	NF1	NF1	E39-E40	CN1
IBK134	NF1	NF1	E51	CN1
IBK135	NF1	NF1	E40	CN1
IBK136	NF1	NF1	E13	CN1
IBK137	NF1	NF1	E5	CN1
IBK144	NF1	NF1	E1	CN1
IBK147	NF1			CN2
IBK152	NF1	NF1	E2	CN1
IBK154	NF1	NF1	E3	CN1
IBK161	NF1			CN2
IBK165	NF1	NF1	E13-E14	CN1
IBK169	NF1	NF1	E30	CN1
IBK170	NF1	NF1	E29	CN1
IBK121	NF1_NF2_SMARCB1			CN2
IBK56	PMS2			CN2
IBK39	Polyposis			CN2																																							E7 CN1
IBK65	STK11			CN2
IBK94	STK11			CN2
	Genes
APC	APC
APC_MUTYH_STK11	APC, MUTYH, STK11
ATM	ATM
BRCA	BRCA1, BRCA2, CHEK2
FAP_MAP	APC, MUTYH
MMR	MLH1, MSH2, MSH6, PMS2, EPCAM
NF1	NF1
NF1_NF2_SMARCB1	NF1, NF2, SMARCB1
PMS2	PMS2
Polyposis	MUTYH, APC, PTEN, SMAD4, BMPR1A, STK11
STK11	STK11
																																											E1-E13	CN1

## Sheet: In-house MiSeq
ST3: MLPA results for the In-House MiSeq dataset. The first column lists the sample name, followed by the "Indication" column, which codes for the genes tested by MLPA*. Columns C and D specify the affected gene and exons, respectively, according to the MLPA test. Column E details the copy number variations: CN2 indicates the standard presence of two gene copies (no CNV), CN1 denotes a deletion (…
SampleID	Indication	Truth	Exons	MLPAResult	Run
I2HCP1_Mi	BRCA1	BRCA1	E1-E12	CN1	PG52C-CP52
I2HCP2_Mi	BRCA12	BRCA2	E1-E24	CN1	PG52C-CP52
I2HCP3_Mi	BRCA	CHEK2	E1-E15	CN1	PG52C-CP52
I2HCP4_Mi	REP1	MLH1	E1-E19	CN1	PG52C-CP52
I2HCP5_Mi	BRCA1	BRCA1	E1-E2	CN1	PG52C-CP52
I2HCP6_Mi	BRCA12	BRCA1	E1-E2	CN3	PG52C-CP52
I2HCP7_Mi	BRCA12	BRCA1	E8-E23	CN3	PG52C-CP52
I2HCP8_Mi	BRCA12	BRCA1	E10-E14	CN1	PG47A-CP47
I2HCP9_Mi	BRCA12	BRCA1	E13	CN1	PG47A-CP47
I2HCP10_Mi	BRCA12	BRCA1	E19	CN1	PG47A-CP47
I2HCP11_Mi	BRCA12	BRCA1	E21	CN1	PG47A-CP47
I2HCP12_Mi	BRCA12	BRCA1	E23	CN1	PG47B-CP47
I2HCP13_Mi	BRCA2CHEK2	BRCA2	E2	CN1	PG52C-CP52
I2HCP14_Mi	BRCA2CHEK2	BRCA2	E15-E16	CN1	PG52C-CP52
I2HCP15_Mi	BRCA12	BRCA2	E19-E20	CN1	PG47B-CP47
I2HCP16_Mi	BRCA2CHEK2	BRCA2	E21	CN3	PG47B-CP47
I2HCP17_Mi	REP1	EPCAM	E9	CN1	PG52B-CP52
I2HCP18_Mi	REP1	MSH2	E3-E6	CN1	PG52B-CP52
I2HCP19_Mi	REP1	MSH2	E7-E16	CN1	PG52B-CP52
I2HCP20_Mi	REP1	MSH2	E8	CN1	PG52B-CP52
I2HCP21_Mi	REP1	MSH2	E16	CN1	PG52B-CP52
I2HCP22_Mi	REP1	MSH2	E11	CN3	PG52B-CP52
I2HCP23_Mi	REP3	MSH2	E11-E16	CN3	PG52B-CP52
I2HCP24_Mi	MSH6PMS2	PMS2	E6	CN1	PG52B-CP52
I2HCP25_Mi	REP1	MLH1	E16-E19	CN1	PG52B-CP52
I2HCP26_Mi	REP1	MLH1	E1-E4	CN1	PG52B-CP52
I2HCP27_Mi	REP1	MLH1	E6-E8	CN1	PG52C-CP52
I2HCP28_Mi	APC	APC	E9-E10	CN1	PG52C-CP52
I2HCP29_Mi	APC	APC	E11-E16	CN1	PG52C-CP52
I2HCP30_Mi	APC	APC	E10-E16	CN1	PG52C-CP52
I2HCP31_Mi	NF1	NF1	E1-E57	CN1	Run7
I2HCP32_Mi	CDKN2A	CDKN2A	E1-E2	CN1	Run2_Dx
I2HCP34_Mi	REP1	MSH2	E10	CN3	PG52B-CP52
I2HCP35_Mi	MSH6PMS2	PMS2	E10-E15	CN1	PG52B-CP52
I2HCP36_Mi	REP2	MLH1	E2	CN1	PG52B-CP52
I2HCP37_Mi	REP1	MLH1	E4	CN1	PG52B-CP52
I2HCP38_Mi	REP1	MSH2	E1-E7	CN1	PG52C-CP52
I2HCP39_Mi	APC	APC	E1-E16	CN1	PG52C-CP52
I2HCP41_Mi	BRCA12	BRCA1	E1-E2	CN3	PG47A-CP47
I2HCP42_Mi	APC	APC	E1-E16	CN1	PG44B-CP44
I2HCP43_Mi	APC	APC	E1-E16	CN1	PG43C-CP43
I2HCP44_Mi	APCMUTYH	MUTYH	E4-E16	CN1	PG43C-CP43
I2HCP45_Mi	CDH1	CDH1	E3	CN1	PG43C-CP43
I2HCP46_Mi	BRCA12	BRCA1	E1-E2	CN1	PG41A-CP41
I2HCP47_Mi	REP1	MSH2	E7	CN1	PG41C-CP41
I2HCP48_Mi	APC	APC	E5-E16	CN1	PG40A-CP40
I2HCP49_Mi	BRCA12	BRCA2	E17-E18	CN3	PG37B-CP37
I2HCP50_Mi	PMS2	PMS2	E14	CN1	PG029B-CP29
I2HCP51_Mi	TSC	TSC1	E20-E22	CN1	101416_PG025-CP25
I2HCP52_Mi	PMS2	PMS2	E14	CN1	PG021-CP21
I2HCP53_Mi	MSH6	MSH6	E1	CN1	PG020-CP21
I2HCP54_Mi	CDH1	CDH1	E1-E2	CN1	PG-009_CP-08
I2HCP56_Mi	CDKN2A	CDKN2A	E1-E2	CN1	Run2_Dx
I2HCP57_Mi	CDKN2A	CDKN2A	E1-E2	CN1	Run2_Dx
I2HCP58_Mi	NF1SPRED1	NF1	E1-E57	CN1	Run9_Dx
I2HCP60_Mi	NF2SMARCB1	NF2	E1-E16	CN1	Run28Dx
I2HCP60_Mi		SMARCB1	E1-E9	CN1
I2HCP62_Mi	NF2SMARCB1	SMARCB1	E6-E7	CN1	Run25Dx
I2HCP65_Mi	NF1	NF1	E1-E57	CN1	Run30Dx
I2HCP67_Mi	NF1	NF1	E16-E35	CN1	Run30Dx
I2HCP68_Mi	NF1	NF1	E16-E35	CN1	Run30Dx
I2HCP69_Mi	NF2	NF2	E15-E16	CN1	Run30Dx
I2HCP70_Mi	NF2	NF2	E1-E5	CN1	Run30Dx
I2HCP71_Mi	NF2	NF2	E1-E15	CN1	Run30Dx
I2HCP75_Mi	TP53				PG47B-CP47
I2HCP76_Mi	BRCA12				PG44B-CP44
I2HCP77_Mi	APC				PG44B-CP44
I2HCP78_Mi	BRCA12				PG44B-CP44
I2HCP79_Mi	REP1				PG42A-CP42
I2HCP80_Mi	BRCA12				PG42A-CP42
I2HCP81_Mi	APC				PG42B-CP42
I2HCP82_Mi	MSH6				PG42B-CP42
I2HCP83_Mi	BRCA12				PG41A-CP41
I2HCP84_Mi	BRCA12				PG41A-CP41
I2HCP85_Mi	REP1				PG38A-CP38
I2HCP86_Mi	BRCA12				PG029B-CP29
I2HCP87_Mi	REP1				PG029B-CP29
I2HCP88_Mi	MUTYH				PG028A-CP28
I2HCP89_Mi	BRCA12				PG027A-CP27
I2HCP91_Mi	TP53				PG40C-CP40
I2HCP92_Mi	APC				PG47B-CP47
I2HCP93_Mi	RENAL				PG47B-CP47
I2HCP94_Mi	APC				PG47B-CP47
I2HCP95_Mi	REP1				PG024_CP24
I2HCP96_Mi	BRCA12				PG42B-CP42
I2HCP97_Mi	REP2				PG42B-CP42
I2HCP98_Mi	BRCA12				PG42B-CP42
I2HCP99_Mi	APC				PG42B-CP42
I2HCP100_Mi	APC				PG42B-CP42
I2HCP101_Mi	REP1				PG42B-CP42
I2HCP102_Mi	BRCA12				PG42B-CP42
I2HCP103_Mi	BRCA12				PG42A-CP42
I2HCP104_Mi	BRCA12				PG41C-CP41
I2HCP105_Mi	BRCA12				PG41C-CP41
I2HCP106_Mi	MSH6				PG41C-CP41
I2HCP107_Mi	MSH6				PG41B-CP41
I2HCP108_Mi	BRCA12				PG40C-CP40
I2HCP109_Mi	TP53				PG-008_CP-07
I2HCP110_Mi	REP1				PG40B-CP40
I2HCP111_Mi	REP1				PG40A-CP40
I2HCP112_Mi	REP1				PG40A-CP40
I2HCP113_Mi	MSH6				PG40A-CP40
I2HCP114_Mi	REP1				PG039B-CP39
I2HCP115_Mi	FLCN				PG026B-CP26
I2HCP116_Mi	CDH1				PG43A-CP43
I2HCP117_Mi	FLCN				PG007-CP06
I2HCP118_Mi	BRCA12				PG33A-CP33
I2HCP119_Mi	REP1				PG34B-CP34
I2HCP120_Mi	PMS2				PG016-CP16_CP17
I2HCP121_Mi	PMS2				PG030A-CP30
I2HCP122_Mi	TSC				PG42C-CP42
I2HCP123_Mi	TSC				PG44C-CP44
I2HCP124_Mi	REP1				PG-010_CP-09
I2HCP125_Mi	BRCA12				PG027A-CP27
I2HCP126_Mi	BRCA12				PG028A-CP28
I2HCP128_Mi	NF2SMARCB1				Run20Dx
I2HCP129_Mi	NF1				Run22Dx
I2HCP130_Mi	TSC				Run23Dx
I2HCP131_Mi	TSC				Run24Dx
I2HCP132_Mi	NF1				Run25Dx
I2HCP133_Mi	NF2				Run27Dx
I2HCP134_Mi	TSC				Run25Dx
I2HCP135_Mi	NF1				Run26Dx
I2HCP136_Mi	NF1				Run26Dx
I2HCP137_Mi	SMARCB1				Run26Dx
I2HCP138_Mi	NF1				Run26Dx
I2HCP139_Mi	NF2SMARCB1				Run27Dx
I2HCP140_Mi	NF1				Run27Dx
I2HCP141_Mi	NF2SMARCB1				Run28Dx
I2HCP142_Mi	NF1				Run28Dx
I2HCP143_Mi	NF1				Run28Dx
	Genes
	MLH1, MSH2, EPCAM
	MLH1, MSH2
	NF1
	NF2
	NF1, SPRED1
	BRCA2, CHEK2
	BRCA1, BRCA2, CHEK2
	BRCA1
	APC
	CDKN2A
	TP53
	BRCA1, BRCA2
	PMS2
	MSH6
	MLH1, MSH2, EPCAM, MSH6, PMS2
	MSH6, PMS2
	MUTYH
	CDH1
	TSC1, TSC2
	APC, MUTYH
	NF2, SMARCB1
	SMARCB1
	FLCN, VHL
	FLCN

## Sheet: In-house HiSeq
ST3: MLPA results for the In-House HiSeq dataset. The first column lists the sample name, followed by the "Indication" column, which codes for the genes tested by MLPA*. Columns C and D specify the affected gene and exons, respectively, according to the MLPA test. Column E details the copy number variations: CN2 indicates the standard presence of two gene copies (no CNV), CN1 denotes a deletion (…
SampleID	Indication	Truth	Exons	MLPAResult	Run
I2HCP1_Hi	BRCA1	BRCA1	E1-E12	CN1	HS02-CP45
I2HCP2_Hi	BRCA12	BRCA2	E1-E24	CN1	HS02-CP45
I2HCP5_Hi	BRCA1	BRCA1	E1-E2	CN1	HS02-CP45
I2HCP6_Hi	BRCA12	BRCA1	E1-E2	CN3	HS02-CP45
I2HCP7_Hi	BRCA12	BRCA1	E8-E23	CN3	HS02-CP45
I2HCP13_Hi	BRCA2CHEK2	BRCA2	E2	CN1	HS02-CP45
I2HCP14_Hi	BRCA2CHEK2	BRCA2	E15-E16	CN1	HS02-CP45
I2HCP151_Hi	BRCA12	BRCA1	E7	CN3	HS02-CP46
I2HCP152_Hi	BRCA12	BRCA1	E7-E12	CN1	HS02-CP46
I2HCP154_Hi	NF1	NF1	E1-E9	CN1	HS07-CNAs
I2HCP155_Hi	NF2	NF2	E15-E16	CN1	HS07-CNAs
I2HCP68_Hi	NF1	NF1	E16-E35	CN1	HS07-CNAs
I2HCP67_Hi	NF1	NF1	E16-E35	CN1	HS07-CNAs
I2HCP71_Hi	NF2	NF2	E1-E15	CN1	HS07-CNAs
I2HCP65_Hi	NF1	NF1	E1-E57	CN1	HS07-CNAs
I2HCP69_Hi	NF2	NF2	E15-E16	CN1	HS07-CNAs
I2HCP70_Hi	NF2	NF2	E1-E5	CN1	HS07-CNAs
I2HCP60_Hi	NF2SMARCB1	NF2	E1-E16	CN1	HS07-CNAs
I2HCP60_Hi		SMARCB1	E1-E9	CN1	HS07-CNAs
I2HCP62_Hi	NF2SMARCB1	SMARCB1	E6-E7	CN1	HS07-CNAs
I2HCP17_Hi	REP1	EPCAM	E9	CN1	HS07-CNAs
I2HCP18_Hi	REP1	MSH2	E3-E6	CN1	HS07-CNAs
I2HCP19_Hi	REP1	MSH2	E7-E16	CN1	HS07-CNAs
I2HCP20_Hi	REP1	MSH2	E8	CN1	HS07-CNAs
I2HCP21_Hi	REP1	MSH2	E16	CN1	HS07-CNAs
I2HCP34_Hi	REP1	MSH2	E10	CN3	HS07-CNAs
I2HCP22_Hi	REP1	MSH2	E11	CN3	HS07-CNAs
I2HCP23_Hi	REP3	MSH2	E11-E16	CN3	HS07-CNAs
I2HCP24_Hi	MSH6PMS2	PMS2	E6	CN1	HS07-CNAs
I2HCP35_Hi	MSH6PMS2	PMS2	E10-E15	CN1	HS07-CNAs
I2HCP25_Hi	REP1	MLH1	E16-E19	CN1	HS07-CNAs
I2HCP26_Hi	REP1	MLH1	E1-E4	CN1	HS07-CNAs
I2HCP37_Hi	REP1	MLH1	E4	CN1	HS07-CNAs
I2HCP28_Hi	APC	APC	E9-E10	CN1	HS07-CNAs
I2HCP30_Hi	APC	APC	E10-E18	CN1	HS07-CNAs
I2HCP3_Hi	BRCA	CHEK2	E1-E15	CN1	HS07-CNAs
I2HCP38_Hi	REP1	MSH2	E1-E7	CN1	HS07-CNAs
I2HCP4_Hi	REP1	MLH1	E1-E19	CN1	HS07-CNAs
I2HCP39_Hi	APC	APC	E1-E16	CN1	HS07-CNAs
I2HCP41_Hi	BRCA12	BRCA1	E1-E2	CN3	HS07-CNAs
I2HCP11_Hi	BRCA12	BRCA1	E21	CN1	HS07-CNAs
I2HCP10_Hi	BRCA12	BRCA1	E19	CN1	HS07-CNAs
I2HCP9_Hi	BRCA12	BRCA1	E13	CN1	HS07-CNAs
I2HCP12_Hi	BRCA12	BRCA1	E23	CN1	HS07-CNAs
I2HCP16_Hi	BRCA2CHEK2	BRCA2	E21	CN3	HS07-CNAs
I2HCP8_Hi	BRCA12	BRCA1	E10-E14	CN1	HS07-CNAs
I2HCP15_Hi	BRCA12	BRCA2	E19-E20	CN1	HS07-CNAs
I2HCP44_Hi	APCMUTYH	MUTYH	E4-E16	CN1	HS07-CNAs
I2HCP43_Hi	APC	APC	E1-E16	CN1	HS07-CNAs
I2HCP47_Hi	REP1	MSH2	E7	CN1	HS07-CNAs
I2HCP46_Hi	BRCA12	BRCA1	E1-E2	CN1	HS07-CNAs
I2HCP48_Hi	APC	APC	E5-E16	CN1	HS07-CNAs
I2HCP49_Hi	BRCA12	BRCA2	E17-E18	CN3	HS07-CNAs
I2HCP50_Hi	PMS2	PMS2	E14	CN1	HS07-CNAs
I2HCP51_Hi	TSC	TSC1	E20-E22	CN1	HS07-CNAs
I2HCP200_Hi	PMS2	PMS2	E14	CN1	HS07-CNAs
I2HCP201_Hi	MSH6	MSH6	E1	CN1	HS07-CNAs
I2HCP202_Hi	CDH1	CDH1	E1-E2	CN1	HS07-CNAs
I2HCP204_Hi	APC				HS06-CP53
I2HCP205_Hi	BRCA				HS06-CP53
I2HCP206_Hi	BRCA				HS06-CP53
I2HCP207_Hi	FLCN				HS06-CP54
I2HCP208_Hi	BRCA				HS06-CP54
I2HCP209_Hi	REP1				HS06-CP54
I2HCP210_Hi	BRCATP53				HS02-CP45
I2HCP211_Hi	BRCA12				HS02-CP45
I2HCP212_Hi	BRCA12				HS02-CP45
I2HCP213_Hi	APC				HS02-CP45
I2HCP214_Hi	BRCA12				HS02-CP45
I2HCP215_Hi	REP1				HS02-CP45
I2HCP216_Hi	APC				HS02-CP46
I2HCP217_Hi	BRCAAPC				HS02-CP46
I2HCP218_Hi	BRCATP53				HS02-CP46
I2HCP219_Hi	BRCA				HS02-CP46
I2HCP220_Hi	BRCA				HS02-CP46
I2HCP221_Hi	APC				HS02-CP46
I2HCP222_Hi	BRCA				HS02-CP46
I2HCP223_Hi	APC				HS02-CP46
I2HCP224_Hi	APC				HS02-CP46
I2HCP225_Hi	RENAL				HS04-CP49
I2HCP226_Hi	REP1				HS04-CP49
I2HCP227_Hi	MUTYH				HS04-CP49
I2HCP228_Hi	REP1				HS04-CP49
I2HCP229_Hi	BRCA12				HS04-CP49
I2HCP230_Hi	BRCA12				HS04-CP49
I2HCP231_Hi	BRCA12				HS04-CP49
I2HCP232_Hi	OVAR				HS04-CP49
I2HCP233_Hi	BRCA				HS04-CP49
I2HCP234_Hi	BRCA				HS04-CP49
I2HCP235_Hi	BRCA				HS04-CP49
I2HCP236_Hi	BRCA				HS04-CP49
I2HCP237_Hi	APC				HS04-CP49
I2HCP238_Hi	BRCA				HS04-CP49
I2HCP239_Hi	BRCA				HS04-CP49
I2HCP240_Hi	BRCA				HS04-CP49
I2HCP241_Hi	BRCA12				HS05-CP51
I2HCP242_Hi	BRCA12				HS05-CP51
I2HCP243_Hi	BRCA12				HS05-CP51
I2HCP244_Hi	APC				HS05-CP51
I2HCP245_Hi	MSH6				HS05-CP51
I2HCP246_Hi	CDH1				HS05-CP51
I2HCP247_Hi	BRCA12				HS05-CP51
I2HCP248_Hi	BRCA				HS05-CP51
I2HCP249_Hi	BRCA				HS05-CP51
I2HCP250_Hi	BRCA				HS05-CP51
I2HCP251_Hi	BRCA				HS05-CP51
I2HCP252_Hi	BRCA				HS05-CP51
I2HCP253_Hi	BRCA				HS05-CP51
I2HCP254_Hi	BRCA12				HS05-CP51
	Genes
REP1	MLH1, MSH2, EPCAM
REP2	MLH1, MSH2
NF1	NF1
NF2	NF2
NF1SPRED1	NF1, SPRED1
BRCA2CHEK2	BRCA2, CHEK2
BRCA	BRCA1, BRCA2, CHEK2
BRCA1	BRCA1
APC	APC
CDKN2A	CDKN2A
TP53	TP53
BRCA12	BRCA1, BRCA2
PMS2	PMS2
MSH6	MSH6
REP3	MLH1, MSH2, EPCAM, MSH6, PMS2
MSH6PMS2	MSH6, PMS2
MUTYH	MUTYH
CDH1	CDH1
TSC	TSC1, TSC2
APCMUTYH	APC, MUTYH
NF2SMARCB1	NF2, SMARCB1
SMARCB1	SMARCB1
RENAL	FLCN, VHL
FLCN	FLCN
BRCATP53	BRCA1, BRCA2, CHEK2, TP53
BRCAAPC	BRCA1, BRCA2, CHEK2, APC
OVAR	BRCA1, BRCA2, CHEK2, MLH1, MSH2, EPCAM, MSH6
