# Supplementary material for: Detection of germline CNVs from gene panel data: benchmarking the state of the art
Source: Brief Bioinform. 2024 Dec 12;26(1):bbae645. doi: 10.1093/bib/bbae645 (PMC11637760; doi:10.1093/bib/bbae645)
Supplement: Supplementary_data_bbae645 [file supplementary_data_bbae645.zip › Supplementary Table 4.xlsx]

## Sheet: Discarded tools
ST4: List of discarded callers with the reason for exclusion. The table shows detailed information for each tool, including programming language, availability, publication year, citation count, DOI and the specific reason for its exclusion. NA: not available
Tool	Language	Availability	Year (paper publication)	Citations	DOI	Reason for discarding
CNV-Z	Julia and R programming	https://github.com/eol017/CNV-Z	2023	0	10.1016/j.softx.2023.101530	Insufficient documentation provided to execute the tool
ifCNV	R package and Python	https://github.com/SimCab-CHU/ifCNV	2022	1	10.1016/j.omtn.2022.09.009	Buggy behaviour when testing a dataset.
SavvyCNV	Java	https://github.com/rdemolgen/SavvySuite	2022	12	10.1371/journal.pcbi.1009940	No indication was found regarding the ability to use a BED file to restrict the calling to desired ROIs
CCR-CNV	NA		2022	5	10.1016/j.gim.2021.10.025	Publicly unavailable tool
Custom pipeline by Singh et al.	Shell scripting and R	https://github.com/ash9nov/Target-panel-based-CNV-detection	2021	13	10.1186/s12920-021-01059-x	Significant flaws in the documentation
Hadoop-CNV-RF	R and shell	https://github.com/getiria-onsongo/hadoop-cnvrf-public	2020	0	10.21203/rs.2.22176/v1	Lack of necessary documentation and parameters to run the tool and obtain results based on a ROI file
PattRec	Java based GUI and R programming	NA	2020	9	10.1016/j.ygeno.2019.07.011	Uses GUI, so it cannot be ran automatically in a benchmark. PattRec's repository currently not available online
CNVPanelizer	R package	https://www.bioconductor.org/packages/release/bioc/html/CNVPanelizer.html	2018		NA	Works only for amplicons
SeqCNV	C++	http://www.iipl.fudan.edu.cn/SeqCNV	2017	47	10.1186/s12859-017-1566-3	Code not available nowadays
