# Supplementary material for: Detection of germline CNVs from gene panel data: benchmarking the state of the art
Source: Brief Bioinform. 2024 Dec 12;26(1):bbae645. doi: 10.1093/bib/bbae645 (PMC11637760; doi:10.1093/bib/bbae645)
Supplement: Supplementary_data_bbae645 [file supplementary_data_bbae645.zip › Supplementary Table 5.xlsx]

## Sheet: Per ROI results
ST5: Per ROI metrics results for each tool across datasets Sensitivity and specificity confidence intervals were calculated at a 95% confidence level. Abbreviations: TP: true positive, TN: true negative, FP: false positive, FN: false negative, Total: total number of ROIS, CI: confidence interval, PPV: positive predictive value, NPV: negative predictive value, MCC: Matthews correlation coefficient…
Dataset	Tool	TP	TN	FP	FN	total	sensitivity	specificity	sensitivity.CI.lower	sensitivity.CI.upper	specificity.CI.lower	specificity.CI.upper	PPV	NPV	F1	MCC	kappa	accuracy
ICR96	Atlas-CNV	256	28045	465	40	28806	0.8649	0.9837	0.8206	0.9017	0.9822	0.9851	0.3551	0.9986	0.5034	0.5478	0.497	0.9825
	ClearCNV	267	28475	35	29	28806	0.902	0.9988	0.8623	0.9334	0.9983	0.9991	0.8841	0.999	0.893	0.8919	0.8929	0.9978
	ClinCNV	277	28369	141	19	28806	0.9358	0.9951	0.9016	0.9609	0.9942	0.9958	0.6627	0.9993	0.7759	0.785	0.7713	0.9944
	CNVkit	267	27804	706	29	28806	0.902	0.9752	0.8623	0.9334	0.9734	0.9770	0.2744	0.999	0.4208	0.4897	0.4119	0.9745
	Cobalt	275	28193	317	21	28806	0.9291	0.9889	0.8936	0.9555	0.9876	0.9901	0.4645	0.9993	0.6194	0.6525	0.6152	0.9883
	CODEX2	272	28315	195	24	28806	0.9189	0.9932	0.8818	0.9474	0.9921	0.9941	0.5824	0.9992	0.713	0.7283	0.7094	0.9924
	CoNVaDING	283	28001	509	13	28806	0.9561	0.9821	0.9261	0.9764	0.9805	0.9837	0.3573	0.9995	0.5202	0.5786	0.5135	0.9819
	DECoN	286	28405	105	10	28806	0.9662	0.9963	0.9387	0.9837	0.9955	0.9970	0.7315	0.9996	0.8326	0.8389	0.8303	0.996
	ExomeDepth	280	28439	71	16	28806	0.9459	0.9975	0.9137	0.9688	0.9969	0.9981	0.7977	0.9994	0.8655	0.8672	0.8649	0.997
	GATK-gCNV	292	28382	128	4	28806	0.9865	0.9955	0.9658	0.9963	0.9947	0.9963	0.6952	0.9999	0.8156	0.8262	0.8127	0.9954
	panelcn.MOPS	284	28164	346	12	28806	0.9595	0.9879	0.9303	0.9789	0.9865	0.9891	0.4508	0.9996	0.6134	0.6532	0.6088	0.9876
	VisCap	177	28417	93	119	28806	0.598	0.9967	0.5397	0.6543	0.9960	0.9974	0.6556	0.9958	0.6254	0.6224	0.6197	0.9926
panelcn Dataset	Atlas-CNV	146	9428	58	175	9807	0.4548	0.9939	0.3994	0.5111	0.9921	0.9954	0.7157	0.9818	0.5562	0.5594	0.5438	0.9762
	ClearCNV	290	9476	10	31	9807	0.9034	0.9989	0.8657	0.9334	0.9981	0.9995	0.9667	0.9967	0.934	0.9324	0.9315	0.9958
	ClinCNV	311	9476	10	10	9807	0.9688	0.9989	0.9435	0.9850	0.9981	0.9995	0.9688	0.9989	0.9688	0.9678	0.9684	0.998
	CNVkit	266	9239	247	55	9807	0.8287	0.974	0.7829	0.8682	0.9706	0.9771	0.5185	0.9941	0.6379	0.6414	0.6226	0.9692
	Cobalt	307	9458	28	14	9807	0.9564	0.997	0.9279	0.9760	0.9957	0.9980	0.9164	0.9985	0.936	0.934	0.9335	0.9957
	CODEX2	314	9463	23	7	9807	0.9782	0.9976	0.9556	0.9912	0.9964	0.9985	0.9318	0.9993	0.9544	0.9531	0.9522	0.9969
	CoNVaDING	315	9367	119	6	9807	0.9813	0.9875	0.9598	0.9931	0.9850	0.9896	0.7258	0.9994	0.8344	0.8382	0.8286	0.9873
	DECoN	316	9442	44	5	9807	0.9844	0.9954	0.9640	0.9949	0.9938	0.9966	0.8778	0.9995	0.928	0.9271	0.9254	0.995
	ExomeDepth	301	9442	44	20	9807	0.9377	0.9954	0.9054	0.9615	0.9938	0.9966	0.8725	0.9979	0.9039	0.9012	0.9009	0.9935
	GATK-gCNV	315	9476	10	6	9807	0.9813	0.9989	0.9598	0.9931	0.9981	0.9995	0.9692	0.9994	0.9752	0.9744	0.9749	0.9984
	panelcn.MOPS	300	9435	51	21	9807	0.9346	0.9946	0.9017	0.9591	0.9929	0.9960	0.8547	0.9978	0.8929	0.89	0.8897	0.9927
	VisCap	221	9471	15	100	9807	0.6885	0.9984	0.6347	0.7387	0.9974	0.9991	0.9364	0.9896	0.7935	0.7975	0.7881	0.9883
inHouse MiSeq	Atlas-CNV	225	4154	91	300	4770	0.4286	0.9786	0.3858	0.4722	0.9737	0.9827	0.712	0.9326	0.5351	0.5123	0.493	0.918
	ClearCNV	364	4208	36	162	4770	0.692	0.9915	0.6506	0.7312	0.9883	0.9941	0.91	0.9629	0.7862	0.7724	0.7637	0.9585
	ClinCNV	490	4177	67	36	4770	0.9316	0.9842	0.9065	0.9516	0.9800	0.9877	0.8797	0.9915	0.9049	0.8932	0.8927	0.9784
	CNVkit	373	4148	96	153	4770	0.7091	0.9774	0.6683	0.7476	0.9724	0.9816	0.7953	0.9644	0.7497	0.7222	0.7207	0.9478
	Cobalt	394	4177	67	132	4770	0.749	0.9842	0.7097	0.7856	0.9800	0.9877	0.8547	0.9694	0.7984	0.7773	0.7753	0.9583
	CODEX2	499	4027	219	25	4770	0.9523	0.9484	0.9304	0.9689	0.9413	0.9549	0.695	0.9938	0.8035	0.7877	0.7748	0.9488
	CoNVaDING	517	4076	169	8	4770	0.9848	0.9602	0.9702	0.9934	0.9539	0.9659	0.7536	0.998	0.8538	0.8428	0.833	0.9629
	DECoN	486	4185	59	40	4770	0.924	0.9861	0.8979	0.9451	0.9821	0.9894	0.8917	0.9905	0.9076	0.8961	0.8957	0.9792
	ExomeDepth	440	4227	17	86	4770	0.8365	0.996	0.8021	0.8671	0.9936	0.9977	0.9628	0.9801	0.8952	0.886	0.8832	0.9784
	GATK-gCNV	497	4128	116	29	4770	0.9449	0.9727	0.9218	0.9628	0.9673	0.9774	0.8108	0.993	0.8727	0.8588	0.8555	0.9696
	panelcn.MOPS	300	4154	90	226	4770	0.5703	0.9788	0.5268	0.6131	0.9740	0.9829	0.7692	0.9484	0.655	0.6278	0.6195	0.9338
	VisCap	227	4226	18	299	4770	0.4316	0.9958	0.3888	0.4751	0.9933	0.9975	0.9265	0.9339	0.5888	0.6064	0.5576	0.9335
inHouse HiSeq	Atlas-CNV	179	4133	126	215	4653	0.4543	0.9704	0.4044	0.5049	0.9649	0.9753	0.5869	0.9506	0.5122	0.4778	0.4731	0.9267
	ClearCNV	245	4247	11	150	4653	0.6203	0.9974	0.5704	0.6683	0.9954	0.9987	0.957	0.9659	0.7527	0.755	0.735	0.9654
	ClinCNV	374	4179	79	21	4653	0.9468	0.9814	0.9199	0.9668	0.9769	0.9853	0.8256	0.995	0.8821	0.8728	0.8703	0.9785
	CNVkit	315	4057	202	79	4653	0.7995	0.9526	0.7565	0.8379	0.9458	0.9588	0.6093	0.9809	0.6915	0.6662	0.6587	0.9396
	Cobalt	307	4159	120	67	4653	0.8209	0.972	0.7782	0.8584	0.9666	0.9767	0.719	0.9841	0.7665	0.7466	0.7446	0.9598
	CODEX2	377	4014	245	17	4653	0.9569	0.9425	0.9318	0.9747	0.9351	0.9493	0.6061	0.9958	0.7421	0.7357	0.7123	0.9437
	CoNVaDING	382	3994	265	12	4653	0.9695	0.9378	0.9474	0.9842	0.9301	0.9448	0.5904	0.997	0.7339	0.7301	0.7028	0.9405
	DECoN	351	4197	61	44	4653	0.8886	0.9857	0.8534	0.9179	0.9816	0.9890	0.8519	0.9896	0.8699	0.8578	0.8573	0.9774
	ExomeDepth	308	4229	29	87	4653	0.7797	0.9932	0.7356	0.8197	0.9902	0.9954	0.9139	0.9798	0.8415	0.8312	0.8283	0.9751
	GATK-gCNV2	381	4123	135	14	4653	0.9646	0.9683	0.94125	0.9805	0.9626	0.9734	0.7384	0.9966	0.8364	0.828	0.8192	0.968
	panelcn.MOPS	257	4183	75	138	4653	0.6506	0.9824	0.6014	0.6976	0.9780	0.9861	0.7741	0.9681	0.707	0.6854	0.6822	0.9542
	VisCap	214	4222	36	181	4653	0.5418	0.9915	0.4912	0.5917	0.9883	0.9941	0.856	0.9589	0.6636	0.6592	0.6401	0.9534

## Sheet: Per gene results
ST5: Per gene metrics results for each tool across datasets. Sensitivity and specificity confidence intervals were calculated at a 95% confidence level. Abbreviations: TP: true positive, TN: true negative, FP: false positive, FN: false negative, Total: total number of genes examined, CI: confidence interval, PPV: positive predictive value, NPV: negative predictive value, MCC: Matthews correlation…
Dataset	Tool	TP	TN	FP	FN	total	sensitivity	specificity	sensitivity.CI.lower	sensitivity.CI.upper	specificity.CI.lower	specificity.CI.upper	PPV	NPV	F1	MCC	kappa	accuracy
ICR96	Atlas-CNV	63	1639	113	5	1820	0.9265	0.9355	0.8367	0.9757	0.9230	0.9466	0.358	0.997	0.5164	0.5531	0.4891	0.9352
	ClearCNV	56	1748	4	12	1820	0.8235	0.9977	0.7120	0.9053	0.9942	0.9994	0.9333	0.9932	0.875	0.8723	0.8703	0.9912
	ClinCNV	65	1731	21	3	1820	0.9559	0.988	0.8764	0.9908	0.9817	0.9926	0.7558	0.9983	0.8442	0.8437	0.8372	0.9868
	CNVkit	61	1411	341	7	1820	0.8971	0.8054	0.7993	0.9576	0.7860	0.8237	0.1517	0.9951	0.2596	0.3211	0.2091	0.8088
	Cobalt	58	1708	44	10	1820	0.8529	0.9749	0.7461	0.9272	0.9664	0.9817	0.5686	0.9942	0.6824	0.6826	0.6671	0.9703
	CODEX2	64	1710	42	4	1820	0.9412	0.976	0.8562	0.9837	0.9677	0.9827	0.6038	0.9977	0.7356	0.7427	0.7227	0.9747
	CoNVaDING	66	1650	102	2	1820	0.9706	0.9418	0.8978	0.9964	0.9298	0.9523	0.3929	0.9988	0.5593	0.5978	0.5349	0.9429
	DECoN	63	1705	47	5	1820	0.9265	0.9732	0.8367	0.9757	0.9645	0.9802	0.5727	0.9971	0.7079	0.716	0.6934	0.9714
	ExomeDepth	60	1728	24	8	1820	0.8824	0.9863	0.7813	0.9478	0.9797	0.9912	0.7143	0.9954	0.7895	0.7852	0.7802	0.9824
	GATK-gCNV	67	1736	16	1	1820	0.9853	0.9909	0.9208	0.9996	0.9852	0.99478	0.8072	0.9994	0.8874	0.8874	0.8831	0.9907
	panelcn.MOPS	67	1645	107	1	1820	0.9853	0.9389	0.9208	0.9996	0.9267	0.9497	0.3851	0.9994	0.5537	0.5961	0.5287	0.9407
	VisCap	58	1690	62	10	1820	0.8529	0.9646	0.7461	0.9272	0.9549	0.9728	0.4833	0.9941	0.617	0.6248	0.5974	0.9604
panelcn Dataset	Atlas-CNV	38	395	21	3	457	0.9268	0.9495	0.8008	0.9846	0.9239	0.9685	0.6441	0.9925	0.76	0.7469	0.7317	0.9475
	ClearCNV	36	416	0	5	457	0.878	1.00	0.7380	0.9592	0.9912	1	1.00	0.9881	0.9351	0.9315	0.9294	0.9891
	ClinCNV	38	413	3	3	457	0.9268	0.9928	0.8008	0.9846	0.9791	0.9985	0.9268	0.9928	0.9268	0.9196	0.9198	0.9869
	CNVkit	39	274	142	2	457	0.9512	0.6587	0.8347	0.9940	0.6109	0.7041	0.2155	0.9928	0.3514	0.3564	0.2402	0.6849
	Cobalt	33	409	7	8	457	0.8049	0.9832	0.6513	0.9118	0.9656	0.9932	0.825	0.9808	0.8148	0.7969	0.797	0.9672
	CODEX2	41	413	3	0	457	1.00	0.9928	0.9140	1	0.9791	0.9985	0.9318	1	0.9647	0.9618	0.9609	0.9934
	CoNVaDING	40	405	11	1	457	0.9756	0.9736	0.8714	0.9994	0.9532	0.9867	0.7843	0.9975	0.8696	0.8615	0.8549	0.9737
	DECoN	41	407	9	0	457	1.00	0.9784	0.9140	1	0.9593	0.9901	0.82	1	0.9011	0.8957	0.8902	0.9803
	ExomeDepth	40	407	9	1	457	0.9756	0.9784	0.8714	0.9994	0.9593	0.9901	0.8163	0.9975	0.8889	0.8811	0.8768	0.9781
	GATK-gCNV	41	414	2	0	457	1.00	0.9952	0.9140	1	0.9827	0.9994	0.9535	1	0.9762	0.9741	0.9736	0.9956
	panelcn.MOPS	41	397	19	0	457	1.00	0.9543	0.9140	1	0.9296	0.9723	0.6833	1	0.8119	0.8075	0.7893	0.9584
	VisCap	40	409	7	1	457	0.9756	0.9832	0.8714	0.9994	0.9656	0.9932	0.8511	0.9976	0.9091	0.902	0.8995	0.9825
inHouse MiSeq	Atlas-CNV	48	159	13	16	236	0.75	0.9244	0.6260	0.8498	0.8742	0.9591	0.7869	0.9086	0.768	0.6849	0.6844	0.8771
	ClearCNV	39	172	0	25	236	0.6094	1.00	0.4793	0.7290	0.9788	1	1.00	0.8731	0.7573	0.7294	0.6946	0.8941
	ClinCNV	50	171	1	14	236	0.7812	0.9942	0.6603	0.8749	0.9680	0.9999	0.9804	0.9243	0.8696	0.8376	0.8281	0.9364
	CNVkit	46	154	18	18	236	0.7188	0.8953	0.5924	0.8240	0.8397	0.9368	0.7188	0.8953	0.7188	0.6141	0.6142	0.8475
	Cobalt	40	167	5	24	236	0.625	0.9709	0.4951	0.7430	0.9335	0.9905	0.8889	0.8743	0.7339	0.6744	0.6571	0.8771
	CODEX2	60	146	26	4	236	0.9375	0.8488	0.8476	0.9827	0.7864	0.8988	0.6977	0.9733	0.8	0.7264	0.7098	0.8729
	CoNVaDING	64	152	20	0	236	1.00	0.8837	0.9440	1	0.8261	0.9275	0.7619	1	0.8649	0.8206	0.8049	0.9153
	DECoN	60	169	3	4	236	0.9375	0.9826	0.8476	0.9827	0.9499	0.9964	0.9524	0.9769	0.9449	0.9246	0.9245	0.9703
	ExomeDepth	54	171	1	10	236	0.8438	0.9942	0.7314	0.9224	0.9680	0.9999	0.9818	0.9448	0.9076	0.8811	0.8767	0.9534
	GATK-gCNV	61	170	2	3	236	0.9531	0.9884	0.8691	0.9902	0.9586	0.9985	0.9683	0.9827	0.9606	0.9462	0.9461	0.9788
	panelcn.MOPS	54	149	23	10	236	0.8438	0.8663	0.7314	0.9224	0.8061	0.9133	0.7013	0.9371	0.766	0.6733	0.6675	0.8602
	VisCap	51	163	9	13	236	0.7969	0.9477	0.6777	0.8872	0.9030	0.9758	0.85	0.9261	0.8226	0.7602	0.7595	0.9068
inHouse HiSeq	Atlas-CNV	41	167	11	17	236	0.7069	0.9382	0.5727	0.8191	0.8921	0.9688	0.7885	0.9076	0.7455	0.6701	0.6685	0.8814
	ClearCNV	35	177	1	23	236	0.6034	0.9944	0.4664	0.7295	0.9691	0.9999	0.9722	0.885	0.7447	0.7159	0.6855	0.8983
	ClinCNV	48	173	5	10	236	0.8276	0.9719	0.7057	0.9141	0.9357	0.9908	0.9057	0.9454	0.8649	0.8249	0.8233	0.9364
	CNVkit	46	147	31	12	236	0.7931	0.8258	0.6665	0.8883	0.7620	0.8785	0.5974	0.9245	0.6815	0.5684	0.5574	0.8178
	Cobalt	39	170	8	19	236	0.6724	0.9551	0.5366	0.7899	0.9134	0.9804	0.8298	0.8995	0.7429	0.6765	0.6703	0.8856
	CODEX2	54	156	22	4	236	0.931	0.8764	0.8327	0.9809	0.8189	0.9209	0.7105	0.975	0.806	0.744	0.7309	0.8898
	CoNVaDING	58	161	17	0	236	1.00	0.9045	0.9384	1	0.8515	0.9434	0.7733	1	0.8722	0.8363	0.8232	0.928
	DECoN	56	175	3	2	236	0.9655	0.9831	0.8809	0.9958	0.9515	0.9965	0.9492	0.9887	0.9573	0.9432	0.9431	0.9788
	ExomeDepth	51	174	4	7	236	0.8793	0.9775	0.7670	0.9501	0.9435	0.9938	0.9273	0.9613	0.9027	0.8726	0.8721	0.9534
	GATK-gCNV	55	171	7	3	236	0.9483	0.9607	0.8562	0.9892	0.9207	0.9840	0.8871	0.9828	0.9167	0.8892	0.8882	0.9576
	panelcn.MOPS	49	155	23	9	236	0.8448	0.8708	0.7258	0.9265	0.8124	0.9163	0.6806	0.9451	0.7538	0.6691	0.6618	0.8644
	VisCap	47	163	15	11	236	0.8103	0.9157	0.6859	0.9013	0.8648	0.9521	0.7581	0.9368	0.7833	0.7103	0.7095	0.8898
