# Supplementary material for: Detection of germline CNVs from gene panel data: benchmarking the state of the art
Source: Brief Bioinform. 2024 Dec 12;26(1):bbae645. doi: 10.1093/bib/bbae645 (PMC11637760; doi:10.1093/bib/bbae645)
Supplement: Supplementary_data_bbae645 [file supplementary_data_bbae645.zip › Supplementary Table 6.xlsx]

## Sheet: Evaluate Parameters ROI level
ST6: Results after parameter evaluation at the ROI level. Column A lists the dataset evaluated. Column B specifies the tool, parameter and value under evaluation. Colum C to Q present a range of performance metrics examined. Abbreviations: TP:true positive, TN: true negative, FP: false positive, FN: false negative, Total: total number of ROIS, PPV: positive predictive value, NPV: negative predict…
dataset	algorithm	TP	TN	FP	FN	total	sensitivity	specificity	PPV	NPV	F1	MCC	kappa	accuracy
ICR96	atlasCNV.threshold_del.-0.4	267	27934	576	29	28806	0.902	0.9798	0.3167	0.999	0.4688	0.5276	0.4607	0.979
ICR96	atlasCNV.threshold_del.-0.5	266	27997	513	30	28806	0.8986	0.982	0.3415	0.9989	0.4949	0.5475	0.4859	0.9811
ICR96	atlasCNV.threshold_del.-0.55	263	28023	487	33	28806	0.8885	0.9829	0.3507	0.9988	0.5029	0.5519	0.4941	0.9819
ICR96	atlasCNV.threshold_del.-0.56	262	28028	482	34	28806	0.8851	0.9831	0.3522	0.9988	0.5038	0.552	0.4968	0.9821
ICR96	atlasCNV.threshold_del.-0.57	260	28033	477	36	28806	0.8784	0.9833	0.3528	0.9987	0.5034	0.5503	0.4962	0.9822
ICR96	atlasCNV.threshold_del.-0.58	260	28037	473	36	28806	0.8784	0.9834	0.3547	0.9987	0.5053	0.5519	0.4971	0.9823
ICR96	atlasCNV.threshold_del.-0.59	259	28042	468	37	28806	0.875	0.9836	0.3563	0.9987	0.5064	0.552	0.4999	0.9825
ICR96	atlasCNV.threshold_del.-0.6	256	28045	465	40	28806	0.8649	0.9837	0.3551	0.9986	0.5034	0.5478	0.497	0.9825
ICR96	atlasCNV.threshold_del.-0.61	255	28051	459	41	28806	0.8615	0.9839	0.3571	0.9985	0.505	0.5484	0.4964	0.9826
ICR96	atlasCNV.threshold_del.-0.62	253	28057	453	43	28806	0.8547	0.9841	0.3584	0.9985	0.505	0.5471	0.4983	0.9828
ICR96	atlasCNV.threshold_del.-0.63	252	28058	452	44	28806	0.8514	0.9841	0.358	0.9984	0.504	0.5457	0.4973	0.9828
ICR96	atlasCNV.threshold_del.-0.64	250	28063	447	46	28806	0.8446	0.9843	0.3587	0.9984	0.5035	0.544	0.4967	0.9829
ICR96	atlasCNV.threshold_del.-0.65	247	28068	442	49	28806	0.8345	0.9845	0.3585	0.9983	0.5015	0.5405	0.4956	0.983
ICR96	atlasCNV.threshold_del.-0.7	240	28088	422	56	28806	0.8108	0.9852	0.3625	0.998	0.501	0.5357	0.4937	0.9834
ICR96	atlasCNV.threshold_del.-0.8	218	28113	397	78	28806	0.7365	0.9861	0.3545	0.9972	0.4786	0.5041	0.4709	0.9835
ICR96	atlasCNV.threshold_dup.0.2	257	27870	640	39	28806	0.8682	0.9776	0.2865	0.9986	0.4308	0.4911	0.4212	0.9764
ICR96	atlasCNV.threshold_dup.0.3	257	27954	556	39	28806	0.8682	0.9805	0.3161	0.9986	0.4635	0.5168	0.4541	0.9793
ICR96	atlasCNV.threshold_dup.0.35	257	28000	510	39	28806	0.8682	0.9821	0.3351	0.9986	0.4835	0.5327	0.4746	0.9809
ICR96	atlasCNV.threshold_dup.0.36	257	28007	503	39	28806	0.8682	0.9824	0.3382	0.9986	0.4867	0.5352	0.4795	0.9812
ICR96	atlasCNV.threshold_dup.0.37	256	28015	495	40	28806	0.8649	0.9826	0.3409	0.9986	0.489	0.5364	0.4806	0.9814
ICR96	atlasCNV.threshold_dup.0.38	256	28026	484	40	28806	0.8649	0.983	0.3459	0.9986	0.4942	0.5405	0.4864	0.9818
ICR96	atlasCNV.threshold_dup.0.39	256	28036	474	40	28806	0.8649	0.9834	0.3507	0.9986	0.499	0.5443	0.4928	0.9822
ICR96	atlasCNV.threshold_dup.0.4	256	28045	465	40	28806	0.8649	0.9837	0.3551	0.9986	0.5034	0.5478	0.497	0.9825
ICR96	atlasCNV.threshold_dup.0.41	256	28055	455	40	28806	0.8649	0.984	0.3601	0.9986	0.5084	0.5518	0.5007	0.9828
ICR96	atlasCNV.threshold_dup.0.42	255	28062	448	41	28806	0.8615	0.9843	0.3627	0.9985	0.5105	0.5528	0.5026	0.983
ICR96	atlasCNV.threshold_dup.0.43	252	28069	441	44	28806	0.8514	0.9845	0.3636	0.9984	0.5096	0.5501	0.5035	0.9832
ICR96	atlasCNV.threshold_dup.0.44	251	28080	430	45	28806	0.848	0.9849	0.3686	0.9984	0.5138	0.5529	0.5064	0.9835
ICR96	atlasCNV.threshold_dup.0.45	246	28087	423	50	28806	0.8311	0.9852	0.3677	0.9982	0.5098	0.5465	0.5034	0.9836
ICR96	atlasCNV.threshold_dup.0.5	239	28114	396	57	28806	0.8074	0.9861	0.3764	0.998	0.5134	0.545	0.5073	0.9843
ICR96	atlasCNV.threshold_dup.0.6	212	28156	354	84	28806	0.7162	0.9876	0.3746	0.997	0.4919	0.5114	0.4851	0.9848
inHouseHiSeq	atlasCNV.threshold_del.-0.4	176	4125	134	218	4653	0.4467	0.9685	0.5677	0.9498	0.5	0.4636	0.4594	0.9243
inHouseHiSeq	atlasCNV.threshold_del.-0.5	178	4128	131	216	4653	0.4518	0.9692	0.5761	0.9503	0.5064	0.4707	0.4665	0.9254
inHouseHiSeq	atlasCNV.threshold_del.-0.55	179	4129	130	215	4653	0.4543	0.9695	0.5793	0.9505	0.5092	0.4738	0.4701	0.9259
inHouseHiSeq	atlasCNV.threshold_del.-0.56	179	4129	130	215	4653	0.4543	0.9695	0.5793	0.9505	0.5092	0.4738	0.4701	0.9259
inHouseHiSeq	atlasCNV.threshold_del.-0.57	180	4129	130	214	4653	0.4569	0.9695	0.5806	0.9507	0.5114	0.476	0.4722	0.9261
inHouseHiSeq	atlasCNV.threshold_del.-0.58	180	4129	130	214	4653	0.4569	0.9695	0.5806	0.9507	0.5114	0.476	0.4722	0.9261
inHouseHiSeq	atlasCNV.threshold_del.-0.59	179	4133	126	215	4653	0.4543	0.9704	0.5869	0.9506	0.5122	0.4778	0.4731	0.9267
inHouseHiSeq	atlasCNV.threshold_del.-0.6	179	4133	126	215	4653	0.4543	0.9704	0.5869	0.9506	0.5122	0.4778	0.4731	0.9267
inHouseHiSeq	atlasCNV.threshold_del.-0.61	180	4133	126	214	4653	0.4569	0.9704	0.5882	0.9508	0.5143	0.4799	0.4752	0.9269
inHouseHiSeq	atlasCNV.threshold_del.-0.62	180	4134	125	214	4653	0.4569	0.9707	0.5902	0.9508	0.515	0.4809	0.476	0.9271
inHouseHiSeq	atlasCNV.threshold_del.-0.63	180	4134	125	214	4653	0.4569	0.9707	0.5902	0.9508	0.515	0.4809	0.476	0.9271
inHouseHiSeq	atlasCNV.threshold_del.-0.64	180	4135	124	214	4653	0.4569	0.9709	0.5921	0.9508	0.5158	0.4819	0.4775	0.9274
inHouseHiSeq	atlasCNV.threshold_del.-0.65	180	4135	124	214	4653	0.4569	0.9709	0.5921	0.9508	0.5158	0.4819	0.4775	0.9274
inHouseHiSeq	atlasCNV.threshold_del.-0.7	180	4137	122	214	4653	0.4569	0.9714	0.596	0.9508	0.5172	0.4839	0.479	0.9278
inHouseHiSeq	atlasCNV.threshold_del.-0.8	170	4147	112	224	4653	0.4315	0.9737	0.6028	0.9488	0.503	0.4727	0.4653	0.9278
inHouseHiSeq	atlasCNV.threshold_dup.0.2	179	4129	130	215	4653	0.4543	0.9695	0.5793	0.9505	0.5092	0.4738	0.4701	0.9259
inHouseHiSeq	atlasCNV.threshold_dup.0.3	179	4130	129	215	4653	0.4543	0.9697	0.5812	0.9505	0.51	0.4748	0.4709	0.9261
inHouseHiSeq	atlasCNV.threshold_dup.0.35	178	4132	127	216	4653	0.4518	0.9702	0.5836	0.9503	0.5093	0.4747	0.4703	0.9263
inHouseHiSeq	atlasCNV.threshold_dup.0.36	178	4132	127	216	4653	0.4518	0.9702	0.5836	0.9503	0.5093	0.4747	0.4703	0.9263
inHouseHiSeq	atlasCNV.threshold_dup.0.37	179	4133	126	215	4653	0.4543	0.9704	0.5869	0.9506	0.5122	0.4778	0.4731	0.9267
inHouseHiSeq	atlasCNV.threshold_dup.0.38	179	4133	126	215	4653	0.4543	0.9704	0.5869	0.9506	0.5122	0.4778	0.4731	0.9267
inHouseHiSeq	atlasCNV.threshold_dup.0.39	179	4133	126	215	4653	0.4543	0.9704	0.5869	0.9506	0.5122	0.4778	0.4731	0.9267
inHouseHiSeq	atlasCNV.threshold_dup.0.4	179	4133	126	215	4653	0.4543	0.9704	0.5869	0.9506	0.5122	0.4778	0.4731	0.9267
inHouseHiSeq	atlasCNV.threshold_dup.0.41	179	4133	126	215	4653	0.4543	0.9704	0.5869	0.9506	0.5122	0.4778	0.4731	0.9267
inHouseHiSeq	atlasCNV.threshold_dup.0.42	179	4134	125	215	4653	0.4543	0.9707	0.5888	0.9506	0.5129	0.4788	0.4739	0.9269
inHouseHiSeq	atlasCNV.threshold_dup.0.43	179	4134	125	215	4653	0.4543	0.9707	0.5888	0.9506	0.5129	0.4788	0.4739	0.9269
inHouseHiSeq	atlasCNV.threshold_dup.0.44	179	4135	124	215	4653	0.4543	0.9709	0.5908	0.9506	0.5136	0.4798	0.4747	0.9271
inHouseHiSeq	atlasCNV.threshold_dup.0.45	179	4135	124	215	4653	0.4543	0.9709	0.5908	0.9506	0.5136	0.4798	0.4747	0.9271
inHouseHiSeq	atlasCNV.threshold_dup.0.5	177	4139	120	217	4653	0.4492	0.9718	0.596	0.9502	0.5123	0.4795	0.4742	0.9276
inHouseHiSeq	atlasCNV.threshold_dup.0.6	173	4139	120	221	4653	0.4391	0.9718	0.5904	0.9493	0.5036	0.4709	0.4649	0.9267
inHouseMiSeq	atlasCNV.threshold_del.-0.4	220	4152	93	305	4770	0.419	0.9781	0.7029	0.9316	0.5251	0.502	0.4827	0.9166
inHouseMiSeq	atlasCNV.threshold_del.-0.5	226	4151	94	299	4770	0.4305	0.9779	0.7062	0.9328	0.5349	0.5108	0.4926	0.9176
inHouseMiSeq	atlasCNV.threshold_del.-0.55	227	4152	93	298	4770	0.4324	0.9781	0.7094	0.933	0.5373	0.5135	0.495	0.918
inHouseMiSeq	atlasCNV.threshold_del.-0.56	227	4152	93	298	4770	0.4324	0.9781	0.7094	0.933	0.5373	0.5135	0.495	0.918
inHouseMiSeq	atlasCNV.threshold_del.-0.57	227	4153	92	298	4770	0.4324	0.9783	0.7116	0.933	0.5379	0.5146	0.4957	0.9182
inHouseMiSeq	atlasCNV.threshold_del.-0.58	227	4153	92	298	4770	0.4324	0.9783	0.7116	0.933	0.5379	0.5146	0.4957	0.9182
inHouseMiSeq	atlasCNV.threshold_del.-0.59	226	4154	91	299	4770	0.4305	0.9786	0.7129	0.9329	0.5368	0.514	0.4947	0.9182
inHouseMiSeq	atlasCNV.threshold_del.-0.6	225	4154	91	300	4770	0.4286	0.9786	0.712	0.9326	0.5351	0.5123	0.493	0.918
inHouseMiSeq	atlasCNV.threshold_del.-0.61	225	4154	91	300	4770	0.4286	0.9786	0.712	0.9326	0.5351	0.5123	0.493	0.918
inHouseMiSeq	atlasCNV.threshold_del.-0.62	224	4153	92	301	4770	0.4267	0.9783	0.7089	0.9324	0.5327	0.5096	0.4905	0.9176
inHouseMiSeq	atlasCNV.threshold_del.-0.63	225	4153	92	300	4770	0.4286	0.9783	0.7098	0.9326	0.5344	0.5113	0.4923	0.9178
inHouseMiSeq	atlasCNV.threshold_del.-0.64	223	4153	92	302	4770	0.4248	0.9783	0.7079	0.9322	0.531	0.508	0.4887	0.9174
inHouseMiSeq	atlasCNV.threshold_del.-0.65	221	4154	91	304	4770	0.421	0.9786	0.7083	0.9318	0.5281	0.5057	0.4859	0.9172
inHouseMiSeq	atlasCNV.threshold_del.-0.7	217	4157	88	308	4770	0.4133	0.9793	0.7115	0.931	0.5229	0.5022	0.481	0.917
inHouseMiSeq	atlasCNV.threshold_del.-0.8	214	4160	85	311	4770	0.4076	0.98	0.7157	0.9304	0.5194	0.5004	0.4778	0.917
inHouseMiSeq	atlasCNV.threshold_dup.0.2	226	4150	95	299	4770	0.4305	0.9776	0.704	0.9328	0.5343	0.5098	0.4918	0.9174
inHouseMiSeq	atlasCNV.threshold_dup.0.3	226	4150	95	299	4770	0.4305	0.9776	0.704	0.9328	0.5343	0.5098	0.4918	0.9174
inHouseMiSeq	atlasCNV.threshold_dup.0.35	225	4152	93	300	4770	0.4286	0.9781	0.7075	0.9326	0.5338	0.5102	0.4915	0.9176
inHouseMiSeq	atlasCNV.threshold_dup.0.36	225	4152	93	300	4770	0.4286	0.9781	0.7075	0.9326	0.5338	0.5102	0.4915	0.9176
inHouseMiSeq	atlasCNV.threshold_dup.0.37	225	4152	93	300	4770	0.4286	0.9781	0.7075	0.9326	0.5338	0.5102	0.4915	0.9176
inHouseMiSeq	atlasCNV.threshold_dup.0.38	225	4153	92	300	4770	0.4286	0.9783	0.7098	0.9326	0.5344	0.5113	0.4923	0.9178
inHouseMiSeq	atlasCNV.threshold_dup.0.39	225	4154	91	300	4770	0.4286	0.9786	0.712	0.9326	0.5351	0.5123	0.493	0.918
inHouseMiSeq	atlasCNV.threshold_dup.0.4	225	4154	91	300	4770	0.4286	0.9786	0.712	0.9326	0.5351	0.5123	0.493	0.918
inHouseMiSeq	atlasCNV.threshold_dup.0.41	225	4154	91	300	4770	0.4286	0.9786	0.712	0.9326	0.5351	0.5123	0.493	0.918
inHouseMiSeq	atlasCNV.threshold_dup.0.42	225	4154	91	300	4770	0.4286	0.9786	0.712	0.9326	0.5351	0.5123	0.493	0.918
inHouseMiSeq	atlasCNV.threshold_dup.0.43	225	4156	89	300	4770	0.4286	0.979	0.7166	0.9327	0.5364	0.5144	0.4944	0.9184
inHouseMiSeq	atlasCNV.threshold_dup.0.44	225	4156	89	300	4770	0.4286	0.979	0.7166	0.9327	0.5364	0.5144	0.4944	0.9184
inHouseMiSeq	atlasCNV.threshold_dup.0.45	225	4157	88	300	4770	0.4286	0.9793	0.7188	0.9327	0.537	0.5155	0.4958	0.9187
inHouseMiSeq	atlasCNV.threshold_dup.0.5	224	4162	83	301	4770	0.4267	0.9804	0.7296	0.9326	0.5385	0.5192	0.4977	0.9195
inHouseMiSeq	atlasCNV.threshold_dup.0.6	222	4170	75	303	4770	0.4229	0.9823	0.7475	0.9323	0.5401	0.5248	0.5007	0.9208
panelcnDataset	atlasCNV.threshold_del.-0.4	148	9400	86	173	9807	0.4611	0.9909	0.6325	0.9819	0.5333	0.527	0.5203	0.9736
panelcnDataset	atlasCNV.threshold_del.-0.5	148	9420	66	173	9807	0.4611	0.993	0.6916	0.982	0.5533	0.553	0.5407	0.9756
panelcnDataset	atlasCNV.threshold_del.-0.55	148	9428	58	173	9807	0.4611	0.9939	0.7184	0.982	0.5617	0.5645	0.5493	0.9764
panelcnDataset	atlasCNV.threshold_del.-0.56	148	9428	58	173	9807	0.4611	0.9939	0.7184	0.982	0.5617	0.5645	0.5493	0.9764
panelcnDataset	atlasCNV.threshold_del.-0.57	148	9429	57	173	9807	0.4611	0.994	0.722	0.982	0.5627	0.566	0.5504	0.9765
panelcnDataset	atlasCNV.threshold_del.-0.58	148	9428	58	173	9807	0.4611	0.9939	0.7184	0.982	0.5617	0.5645	0.5493	0.9764
panelcnDataset	atlasCNV.threshold_del.-0.59	148	9428	58	173	9807	0.4611	0.9939	0.7184	0.982	0.5617	0.5645	0.5493	0.9764
panelcnDataset	atlasCNV.threshold_del.-0.6	146	9428	58	175	9807	0.4548	0.9939	0.7157	0.9818	0.5562	0.5594	0.5438	0.9762
panelcnDataset	atlasCNV.threshold_del.-0.61	148	9428	58	173	9807	0.4611	0.9939	0.7184	0.982	0.5617	0.5645	0.5493	0.9764
panelcnDataset	atlasCNV.threshold_del.-0.62	149	9429	57	172	9807	0.4642	0.994	0.7233	0.9821	0.5655	0.5685	0.5531	0.9766
panelcnDataset	atlasCNV.threshold_del.-0.63	149	9428	58	172	9807	0.4642	0.9939	0.7198	0.9821	0.5644	0.567	0.552	0.9765
panelcnDataset	atlasCNV.threshold_del.-0.64	148	9428	58	173	9807	0.4611	0.9939	0.7184	0.982	0.5617	0.5645	0.5493	0.9764
panelcnDataset	atlasCNV.threshold_del.-0.65	148	9429	57	173	9807	0.4611	0.994	0.722	0.982	0.5627	0.566	0.5504	0.9765
panelcnDataset	atlasCNV.threshold_del.-0.7	148	9430	56	173	9807	0.4611	0.9941	0.7255	0.982	0.5638	0.5675	0.5515	0.9766
panelcnDataset	atlasCNV.threshold_del.-0.8	140	9437	49	181	9807	0.4361	0.9948	0.7407	0.9812	0.549	0.5578	0.5369	0.9765
panelcnDataset	atlasCNV.threshold_dup.0.2	146	9360	126	175	9807	0.4548	0.9867	0.5368	0.9816	0.4924	0.4784	0.4766	0.9693
panelcnDataset	atlasCNV.threshold_dup.0.3	146	9397	89	175	9807	0.4548	0.9906	0.6213	0.9817	0.5252	0.5183	0.512	0.9731
panelcnDataset	atlasCNV.threshold_dup.0.35	146	9413	73	175	9807	0.4548	0.9923	0.6667	0.9817	0.5407	0.5384	0.528	0.9747
panelcnDataset	atlasCNV.threshold_dup.0.36	146	9417	69	175	9807	0.4548	0.9927	0.6791	0.9818	0.5448	0.5438	0.5321	0.9751
panelcnDataset	atlasCNV.threshold_dup.0.37	146	9420	66	175	9807	0.4548	0.993	0.6887	0.9818	0.5478	0.548	0.5353	0.9754
panelcnDataset	atlasCNV.threshold_dup.0.38	146	9421	65	175	9807	0.4548	0.9931	0.6919	0.9818	0.5489	0.5494	0.5363	0.9755
panelcnDataset	atlasCNV.threshold_dup.0.39	146	9422	64	175	9807	0.4548	0.9933	0.6952	0.9818	0.5499	0.5508	0.5374	0.9756
panelcnDataset	atlasCNV.threshold_dup.0.4	146	9428	58	175	9807	0.4548	0.9939	0.7157	0.9818	0.5562	0.5594	0.5438	0.9762
panelcnDataset	atlasCNV.threshold_dup.0.41	146	9428	58	175	9807	0.4548	0.9939	0.7157	0.9818	0.5562	0.5594	0.5438	0.9762
panelcnDataset	atlasCNV.threshold_dup.0.42	145	9432	54	176	9807	0.4517	0.9943	0.7286	0.9817	0.5577	0.5629	0.5454	0.9765
panelcnDataset	atlasCNV.threshold_dup.0.43	145	9434	52	176	9807	0.4517	0.9945	0.736	0.9817	0.5598	0.5659	0.5496	0.9768
panelcnDataset	atlasCNV.threshold_dup.0.44	144	9436	50	177	9807	0.4486	0.9947	0.7423	0.9816	0.5592	0.5665	0.549	0.9769
panelcnDataset	atlasCNV.threshold_dup.0.45	144	9437	49	177	9807	0.4486	0.9948	0.7461	0.9816	0.5603	0.5681	0.5501	0.977
panelcnDataset	atlasCNV.threshold_dup.0.5	143	9444	42	178	9807	0.4455	0.9956	0.773	0.9815	0.5652	0.5769	0.5552	0.9776
panelcnDataset	atlasCNV.threshold_dup.0.6	137	9447	39	184	9807	0.4268	0.9959	0.7784	0.9809	0.5513	0.5665	0.5414	0.9773
ICR96	clearCNV.del_cutoff.0	89	28503	7	207	28806	0.3007	0.9998	0.9271	0.9928	0.4541	0.5257	0.4535	0.9926
ICR96	clearCNV.del_cutoff.0.3	89	28503	7	207	28806	0.3007	0.9998	0.9271	0.9928	0.4541	0.5257	0.4535	0.9926
ICR96	clearCNV.del_cutoff.0.5	144	28497	13	152	28806	0.4865	0.9995	0.9172	0.9947	0.6358	0.6657	0.6349	0.9943
ICR96	clearCNV.del_cutoff.0.6	246	28483	27	50	28806	0.8311	0.9991	0.9011	0.9982	0.8647	0.864	0.8619	0.9973
ICR96	clearCNV.del_cutoff.0.7	267	28476	34	29	28806	0.902	0.9988	0.887	0.999	0.8945	0.8934	0.8927	0.9978
ICR96	clearCNV.del_cutoff.0.71	267	28476	34	29	28806	0.902	0.9988	0.887	0.999	0.8945	0.8934	0.8927	0.9978
ICR96	clearCNV.del_cutoff.0.72	267	28475	35	29	28806	0.902	0.9988	0.8841	0.999	0.893	0.8919	0.8929	0.9978
ICR96	clearCNV.del_cutoff.0.73	267	28475	35	29	28806	0.902	0.9988	0.8841	0.999	0.893	0.8919	0.8929	0.9978
ICR96	clearCNV.del_cutoff.0.74	267	28475	35	29	28806	0.902	0.9988	0.8841	0.999	0.893	0.8919	0.8929	0.9978
ICR96	clearCNV.del_cutoff.0.75	267	28475	35	29	28806	0.902	0.9988	0.8841	0.999	0.893	0.8919	0.8929	0.9978
ICR96	clearCNV.del_cutoff.0.76	267	28475	35	29	28806	0.902	0.9988	0.8841	0.999	0.893	0.8919	0.8929	0.9978
ICR96	clearCNV.del_cutoff.0.77	267	28475	35	29	28806	0.902	0.9988	0.8841	0.999	0.893	0.8919	0.8929	0.9978
ICR96	clearCNV.del_cutoff.0.78	267	28475	35	29	28806	0.902	0.9988	0.8841	0.999	0.893	0.8919	0.8929	0.9978
ICR96	clearCNV.del_cutoff.0.8	267	28475	35	29	28806	0.902	0.9988	0.8841	0.999	0.893	0.8919	0.8929	0.9978
ICR96	clearCNV.del_cutoff.0.9	267	28472	38	29	28806	0.902	0.9987	0.8754	0.999	0.8885	0.8874	0.8886	0.9977
ICR96	clearCNV.dup_cutoff.1.1	267	28475	35	29	28806	0.902	0.9988	0.8841	0.999	0.893	0.8919	0.8929	0.9978
ICR96	clearCNV.dup_cutoff.1.2	267	28475	35	29	28806	0.902	0.9988	0.8841	0.999	0.893	0.8919	0.8929	0.9978
ICR96	clearCNV.dup_cutoff.1.3	267	28475	35	29	28806	0.902	0.9988	0.8841	0.999	0.893	0.8919	0.8929	0.9978
ICR96	clearCNV.dup_cutoff.1.32	267	28475	35	29	28806	0.902	0.9988	0.8841	0.999	0.893	0.8919	0.8929	0.9978
ICR96	clearCNV.dup_cutoff.1.33	267	28475	35	29	28806	0.902	0.9988	0.8841	0.999	0.893	0.8919	0.8929	0.9978
ICR96	clearCNV.dup_cutoff.1.34	267	28475	35	29	28806	0.902	0.9988	0.8841	0.999	0.893	0.8919	0.8929	0.9978
ICR96	clearCNV.dup_cutoff.1.35	267	28475	35	29	28806	0.902	0.9988	0.8841	0.999	0.893	0.8919	0.8929	0.9978
ICR96	clearCNV.dup_cutoff.1.36	267	28475	35	29	28806	0.902	0.9988	0.8841	0.999	0.893	0.8919	0.8929	0.9978
ICR96	clearCNV.dup_cutoff.1.37	267	28475	35	29	28806	0.902	0.9988	0.8841	0.999	0.893	0.8919	0.8929	0.9978
ICR96	clearCNV.dup_cutoff.1.38	267	28475	35	29	28806	0.902	0.9988	0.8841	0.999	0.893	0.8919	0.8929	0.9978
ICR96	clearCNV.dup_cutoff.1.4	266	28475	35	30	28806	0.8986	0.9988	0.8837	0.9989	0.8911	0.89	0.8879	0.9977
ICR96	clearCNV.dup_cutoff.1.5	238	28481	29	58	28806	0.8041	0.999	0.8914	0.998	0.8455	0.8451	0.845	0.997
ICR96	clearCNV.dup_cutoff.1.6	192	28482	28	104	28806	0.6486	0.999	0.8727	0.9964	0.7442	0.7503	0.7409	0.9954
ICR96	clearCNV.dup_cutoff.1.8	178	28482	28	118	28806	0.6014	0.999	0.8641	0.9959	0.7092	0.7185	0.7049	0.9949
ICR96	clearCNV.dup_cutoff.2	178	28482	28	118	28806	0.6014	0.999	0.8641	0.9959	0.7092	0.7185	0.7049	0.9949
ICR96	clearCNV.expected_artefacts.0.001	233	28478	32	63	28806	0.7872	0.9989	0.8792	0.9978	0.8307	0.8303	0.8289	0.9967
ICR96	clearCNV.expected_artefacts.0.005	242	28478	32	54	28806	0.8176	0.9989	0.8832	0.9981	0.8491	0.8483	0.8469	0.997
ICR96	clearCNV.expected_artefacts.0.01	248	28477	33	48	28806	0.8378	0.9988	0.8826	0.9983	0.8596	0.8585	0.8588	0.9972
ICR96	clearCNV.expected_artefacts.0.015	267	28476	34	29	28806	0.902	0.9988	0.887	0.999	0.8945	0.8934	0.8927	0.9978
ICR96	clearCNV.expected_artefacts.0.0175	267	28475	35	29	28806	0.902	0.9988	0.8841	0.999	0.893	0.8919	0.8929	0.9978
ICR96	clearCNV.expected_artefacts.0.02	267	28475	35	29	28806	0.902	0.9988	0.8841	0.999	0.893	0.8919	0.8929	0.9978
ICR96	clearCNV.expected_artefacts.0.0225	267	28475	35	29	28806	0.902	0.9988	0.8841	0.999	0.893	0.8919	0.8929	0.9978
ICR96	clearCNV.expected_artefacts.0.025	267	28475	35	29	28806	0.902	0.9988	0.8841	0.999	0.893	0.8919	0.8929	0.9978
ICR96	clearCNV.expected_artefacts.0.03	271	28472	38	25	28806	0.9155	0.9987	0.877	0.9991	0.8959	0.895	0.8941	0.9978
ICR96	clearCNV.expected_artefacts.0.035	271	28472	38	25	28806	0.9155	0.9987	0.877	0.9991	0.8959	0.895	0.8941	0.9978
ICR96	clearCNV.expected_artefacts.0.04	272	28472	38	24	28806	0.9189	0.9987	0.8774	0.9992	0.8977	0.8968	0.8943	0.9978
ICR96	clearCNV.expected_artefacts.0.045	271	28471	39	25	28806	0.9155	0.9986	0.8742	0.9991	0.8944	0.8935	0.8943	0.9978
ICR96	clearCNV.expected_artefacts.0.05	271	28470	40	25	28806	0.9155	0.9986	0.8714	0.9991	0.8929	0.8921	0.8897	0.9977
ICR96	clearCNV.expected_artefacts.0.07	271	28462	48	25	28806	0.9155	0.9983	0.8495	0.9991	0.8813	0.8807	0.8816	0.9975
ICR96	clearCNV.expected_artefacts.0.1	271	28459	51	25	28806	0.9155	0.9982	0.8416	0.9991	0.877	0.8765	0.8775	0.9974
ICR96	clearCNV.minimum_group_sizes.10	267	28475	35	29	28806	0.902	0.9988	0.8841	0.999	0.893	0.8919	0.8929	0.9978
ICR96	clearCNV.minimum_group_sizes.15	267	28475	35	29	28806	0.902	0.9988	0.8841	0.999	0.893	0.8919	0.8929	0.9978
ICR96	clearCNV.minimum_group_sizes.18	267	28475	35	29	28806	0.902	0.9988	0.8841	0.999	0.893	0.8919	0.8929	0.9978
ICR96	clearCNV.minimum_group_sizes.19	267	28475	35	29	28806	0.902	0.9988	0.8841	0.999	0.893	0.8919	0.8929	0.9978
ICR96	clearCNV.minimum_group_sizes.20	267	28475	35	29	28806	0.902	0.9988	0.8841	0.999	0.893	0.8919	0.8929	0.9978
ICR96	clearCNV.minimum_group_sizes.21	267	28475	35	29	28806	0.902	0.9988	0.8841	0.999	0.893	0.8919	0.8929	0.9978
ICR96	clearCNV.minimum_group_sizes.22	267	28475	35	29	28806	0.902	0.9988	0.8841	0.999	0.893	0.8919	0.8929	0.9978
ICR96	clearCNV.minimum_group_sizes.25	267	28475	35	29	28806	0.902	0.9988	0.8841	0.999	0.893	0.8919	0.8929	0.9978
ICR96	clearCNV.minimum_group_sizes.30	267	28475	35	29	28806	0.902	0.9988	0.8841	0.999	0.893	0.8919	0.8929	0.9978
ICR96	clearCNV.minimum_group_sizes.35	267	28475	35	29	28806	0.902	0.9988	0.8841	0.999	0.893	0.8919	0.8929	0.9978
ICR96	clearCNV.minimum_group_sizes.40	267	28475	35	29	28806	0.902	0.9988	0.8841	0.999	0.893	0.8919	0.8929	0.9978
ICR96	clearCNV.minimum_group_sizes.5	267	28475	35	29	28806	0.902	0.9988	0.8841	0.999	0.893	0.8919	0.8929	0.9978
ICR96	clearCNV.minimum_group_sizes.50	267	28475	35	29	28806	0.902	0.9988	0.8841	0.999	0.893	0.8919	0.8929	0.9978
ICR96	clearCNV.minimum_group_sizes.75	261	28476	34	35	28806	0.8818	0.9988	0.8847	0.9988	0.8832	0.882	0.8818	0.9976
ICR96	clearCNV.sample_score_factor.1	214	28478	32	82	28806	0.723	0.9989	0.8699	0.9971	0.7897	0.7911	0.7854	0.996
ICR96	clearCNV.sample_score_factor.1.5	227	28476	34	69	28806	0.7669	0.9988	0.8697	0.9976	0.8151	0.8149	0.812	0.9964
ICR96	clearCNV.sample_score_factor.1.7	256	28475	35	40	28806	0.8649	0.9988	0.8797	0.9986	0.8722	0.8709	0.8711	0.9974
ICR96	clearCNV.sample_score_factor.1.8	262	28475	35	34	28806	0.8851	0.9988	0.8822	0.9988	0.8836	0.8824	0.8822	0.9976
ICR96	clearCNV.sample_score_factor.1.9	267	28475	35	29	28806	0.902	0.9988	0.8841	0.999	0.893	0.8919	0.8929	0.9978
ICR96	clearCNV.sample_score_factor.2	267	28475	35	29	28806	0.902	0.9988	0.8841	0.999	0.893	0.8919	0.8929	0.9978
ICR96	clearCNV.sample_score_factor.2.1	264	28473	37	32	28806	0.8919	0.9987	0.8771	0.9989	0.8844	0.8832	0.883	0.9976
ICR96	clearCNV.sample_score_factor.2.2	264	28472	38	32	28806	0.8919	0.9987	0.8742	0.9989	0.8829	0.8818	0.8832	0.9976
ICR96	clearCNV.sample_score_factor.2.3	264	28472	38	32	28806	0.8919	0.9987	0.8742	0.9989	0.8829	0.8818	0.8832	0.9976
ICR96	clearCNV.sample_score_factor.2.5	264	28472	38	32	28806	0.8919	0.9987	0.8742	0.9989	0.8829	0.8818	0.8832	0.9976
ICR96	clearCNV.sample_score_factor.3	264	28472	38	32	28806	0.8919	0.9987	0.8742	0.9989	0.8829	0.8818	0.8832	0.9976
ICR96	clearCNV.sample_score_factor.3.5	264	28472	38	32	28806	0.8919	0.9987	0.8742	0.9989	0.8829	0.8818	0.8832	0.9976
ICR96	clearCNV.sample_score_factor.4	264	28472	38	32	28806	0.8919	0.9987	0.8742	0.9989	0.8829	0.8818	0.8832	0.9976
ICR96	clearCNV.sample_score_factor.4.5	264	28472	38	32	28806	0.8919	0.9987	0.8742	0.9989	0.8829	0.8818	0.8832	0.9976
ICR96	clearCNV.sample_score_factor.5	264	28472	38	32	28806	0.8919	0.9987	0.8742	0.9989	0.8829	0.8818	0.8832	0.9976
ICR96	clearCNV.trans_prob.0.0001	239	28476	34	57	28806	0.8074	0.9988	0.8755	0.998	0.8401	0.8392	0.8364	0.9968
ICR96	clearCNV.trans_prob.0.0003	253	28475	35	43	28806	0.8547	0.9988	0.8785	0.9985	0.8664	0.8652	0.8655	0.9973
ICR96	clearCNV.trans_prob.0.0005	266	28475	35	30	28806	0.8986	0.9988	0.8837	0.9989	0.8911	0.89	0.8879	0.9977
ICR96	clearCNV.trans_prob.0.0007	267	28475	35	29	28806	0.902	0.9988	0.8841	0.999	0.893	0.8919	0.8929	0.9978
ICR96	clearCNV.trans_prob.0.0009	267	28475	35	29	28806	0.902	0.9988	0.8841	0.999	0.893	0.8919	0.8929	0.9978
ICR96	clearCNV.trans_prob.0.001	267	28475	35	29	28806	0.902	0.9988	0.8841	0.999	0.893	0.8919	0.8929	0.9978
ICR96	clearCNV.trans_prob.0.0011	267	28475	35	29	28806	0.902	0.9988	0.8841	0.999	0.893	0.8919	0.8929	0.9978
ICR96	clearCNV.trans_prob.0.0013	267	28475	35	29	28806	0.902	0.9988	0.8841	0.999	0.893	0.8919	0.8929	0.9978
ICR96	clearCNV.trans_prob.0.0015	270	28472	38	26	28806	0.9122	0.9987	0.8766	0.9991	0.894	0.8931	0.894	0.9978
ICR96	clearCNV.trans_prob.0.0018	270	28472	38	26	28806	0.9122	0.9987	0.8766	0.9991	0.894	0.8931	0.894	0.9978
ICR96	clearCNV.trans_prob.0.002	270	28472	38	26	28806	0.9122	0.9987	0.8766	0.9991	0.894	0.8931	0.894	0.9978
ICR96	clearCNV.trans_prob.0.003	270	28472	38	26	28806	0.9122	0.9987	0.8766	0.9991	0.894	0.8931	0.894	0.9978
ICR96	clearCNV.trans_prob.0.005	270	28472	38	26	28806	0.9122	0.9987	0.8766	0.9991	0.894	0.8931	0.894	0.9978
ICR96	clearCNV.trans_prob.0.01	270	28465	45	26	28806	0.9122	0.9984	0.8571	0.9991	0.8838	0.883	0.8809	0.9975
ICR96	clearCNV.trans_prob.0.02	270	28465	45	26	28806	0.9122	0.9984	0.8571	0.9991	0.8838	0.883	0.8809	0.9975
ICR96	clearCNV.zscale.0.1	1	28510	0	295	28806	0.0034	1	1	0.9898	0.0067	0.0578	0.0106	0.9898
ICR96	clearCNV.zscale.0.2	87	28485	25	209	28806	0.2939	0.9991	0.7768	0.9927	0.4265	0.4749	0.4249	0.9919
ICR96	clearCNV.zscale.0.3	130	28485	25	166	28806	0.4392	0.9991	0.8387	0.9942	0.5765	0.6042	0.5755	0.9934
ICR96	clearCNV.zscale.0.4	166	28481	29	130	28806	0.5608	0.999	0.8513	0.9955	0.6762	0.6885	0.6747	0.9945
ICR96	clearCNV.zscale.0.5	187	28481	29	109	28806	0.6318	0.999	0.8657	0.9962	0.7305	0.7373	0.7276	0.9952
ICR96	clearCNV.zscale.0.6	237	28478	32	59	28806	0.8007	0.9989	0.881	0.9979	0.8389	0.8383	0.8352	0.9968
ICR96	clearCNV.zscale.0.65	267	28475	35	29	28806	0.902	0.9988	0.8841	0.999	0.893	0.8919	0.8929	0.9978
ICR96	clearCNV.zscale.0.7	270	28471	39	26	28806	0.9122	0.9986	0.8738	0.9991	0.8926	0.8916	0.8893	0.9977
ICR96	clearCNV.zscale.0.8	274	28459	51	22	28806	0.9257	0.9982	0.8431	0.9992	0.8824	0.8822	0.8828	0.9975
ICR96	clearCNV.zscale.0.9	276	28449	61	20	28806	0.9324	0.9979	0.819	0.9993	0.872	0.8725	0.8712	0.9972
ICR96	clearCNV.zscale.1	282	28442	68	14	28806	0.9527	0.9976	0.8057	0.9995	0.8731	0.8748	0.8737	0.9972
ICR96	clearCNV.zscale.1.3	277	28440	70	19	28806	0.9358	0.9975	0.7983	0.9993	0.8616	0.8628	0.8596	0.9969
ICR96	clearCNV.zscale.1.6	194	28479	31	102	28806	0.6554	0.9989	0.8622	0.9964	0.7447	0.7496	0.7434	0.9954
inHouseHiSeq	clearCNV.del_cutoff.0	10	4258	0	385	4653	0.0253	1	1	0.9171	0.0494	0.1524	0.0459	0.9173
inHouseHiSeq	clearCNV.del_cutoff.0.3	12	4258	0	383	4653	0.0304	1	1	0.9175	0.059	0.167	0.0544	0.9177
inHouseHiSeq	clearCNV.del_cutoff.0.5	138	4251	7	257	4653	0.3494	0.9984	0.9517	0.943	0.5111	0.5578	0.4881	0.9433
inHouseHiSeq	clearCNV.del_cutoff.0.6	245	4247	11	150	4653	0.6203	0.9974	0.957	0.9659	0.7527	0.755	0.735	0.9654
inHouseHiSeq	clearCNV.del_cutoff.0.7	245	4247	11	150	4653	0.6203	0.9974	0.957	0.9659	0.7527	0.755	0.735	0.9654
inHouseHiSeq	clearCNV.del_cutoff.0.71	245	4247	11	150	4653	0.6203	0.9974	0.957	0.9659	0.7527	0.755	0.735	0.9654
inHouseHiSeq	clearCNV.del_cutoff.0.72	245	4247	11	150	4653	0.6203	0.9974	0.957	0.9659	0.7527	0.755	0.735	0.9654
inHouseHiSeq	clearCNV.del_cutoff.0.73	245	4247	11	150	4653	0.6203	0.9974	0.957	0.9659	0.7527	0.755	0.735	0.9654
inHouseHiSeq	clearCNV.del_cutoff.0.74	245	4247	11	150	4653	0.6203	0.9974	0.957	0.9659	0.7527	0.755	0.735	0.9654
inHouseHiSeq	clearCNV.del_cutoff.0.75	245	4247	11	150	4653	0.6203	0.9974	0.957	0.9659	0.7527	0.755	0.735	0.9654
inHouseHiSeq	clearCNV.del_cutoff.0.76	245	4247	11	150	4653	0.6203	0.9974	0.957	0.9659	0.7527	0.755	0.735	0.9654
inHouseHiSeq	clearCNV.del_cutoff.0.77	245	4247	11	150	4653	0.6203	0.9974	0.957	0.9659	0.7527	0.755	0.735	0.9654
inHouseHiSeq	clearCNV.del_cutoff.0.78	245	4247	11	150	4653	0.6203	0.9974	0.957	0.9659	0.7527	0.755	0.735	0.9654
inHouseHiSeq	clearCNV.del_cutoff.0.8	245	4247	11	150	4653	0.6203	0.9974	0.957	0.9659	0.7527	0.755	0.735	0.9654
inHouseHiSeq	clearCNV.del_cutoff.0.9	245	4246	12	150	4653	0.6203	0.9972	0.9533	0.9659	0.7515	0.7534	0.7338	0.9652
inHouseHiSeq	clearCNV.dup_cutoff.1.1	245	4246	12	150	4653	0.6203	0.9972	0.9533	0.9659	0.7515	0.7534	0.7338	0.9652
inHouseHiSeq	clearCNV.dup_cutoff.1.2	245	4246	12	150	4653	0.6203	0.9972	0.9533	0.9659	0.7515	0.7534	0.7338	0.9652
inHouseHiSeq	clearCNV.dup_cutoff.1.3	245	4246	12	150	4653	0.6203	0.9972	0.9533	0.9659	0.7515	0.7534	0.7338	0.9652
inHouseHiSeq	clearCNV.dup_cutoff.1.32	245	4246	12	150	4653	0.6203	0.9972	0.9533	0.9659	0.7515	0.7534	0.7338	0.9652
inHouseHiSeq	clearCNV.dup_cutoff.1.33	245	4247	11	150	4653	0.6203	0.9974	0.957	0.9659	0.7527	0.755	0.735	0.9654
inHouseHiSeq	clearCNV.dup_cutoff.1.34	245	4247	11	150	4653	0.6203	0.9974	0.957	0.9659	0.7527	0.755	0.735	0.9654
inHouseHiSeq	clearCNV.dup_cutoff.1.35	245	4247	11	150	4653	0.6203	0.9974	0.957	0.9659	0.7527	0.755	0.735	0.9654
inHouseHiSeq	clearCNV.dup_cutoff.1.36	245	4247	11	150	4653	0.6203	0.9974	0.957	0.9659	0.7527	0.755	0.735	0.9654
inHouseHiSeq	clearCNV.dup_cutoff.1.37	245	4247	11	150	4653	0.6203	0.9974	0.957	0.9659	0.7527	0.755	0.735	0.9654
inHouseHiSeq	clearCNV.dup_cutoff.1.38	245	4247	11	150	4653	0.6203	0.9974	0.957	0.9659	0.7527	0.755	0.735	0.9654
inHouseHiSeq	clearCNV.dup_cutoff.1.4	245	4247	11	150	4653	0.6203	0.9974	0.957	0.9659	0.7527	0.755	0.735	0.9654
inHouseHiSeq	clearCNV.dup_cutoff.1.5	240	4247	11	155	4653	0.6076	0.9974	0.9562	0.9648	0.743	0.7465	0.7247	0.9643
inHouseHiSeq	clearCNV.dup_cutoff.1.6	238	4247	11	157	4653	0.6025	0.9974	0.9558	0.9644	0.7391	0.743	0.7208	0.9639
inHouseHiSeq	clearCNV.dup_cutoff.1.8	235	4247	11	160	4653	0.5949	0.9974	0.9553	0.9637	0.7332	0.7378	0.7143	0.9632
inHouseHiSeq	clearCNV.dup_cutoff.2	235	4247	11	160	4653	0.5949	0.9974	0.9553	0.9637	0.7332	0.7378	0.7143	0.9632
inHouseHiSeq	clearCNV.expected_artefacts.0.001	237	4249	9	158	4653	0.6	0.9979	0.9634	0.9641	0.7395	0.7447	0.7212	0.9641
inHouseHiSeq	clearCNV.expected_artefacts.0.005	246	4246	12	149	4653	0.6228	0.9972	0.9535	0.9661	0.7534	0.7551	0.7357	0.9654
inHouseHiSeq	clearCNV.expected_artefacts.0.01	246	4247	11	149	4653	0.6228	0.9974	0.9572	0.9661	0.7546	0.7567	0.7369	0.9656
inHouseHiSeq	clearCNV.expected_artefacts.0.015	246	4247	11	149	4653	0.6228	0.9974	0.9572	0.9661	0.7546	0.7567	0.7369	0.9656
inHouseHiSeq	clearCNV.expected_artefacts.0.0175	245	4247	11	150	4653	0.6203	0.9974	0.957	0.9659	0.7527	0.755	0.735	0.9654
inHouseHiSeq	clearCNV.expected_artefacts.0.02	245	4247	11	150	4653	0.6203	0.9974	0.957	0.9659	0.7527	0.755	0.735	0.9654
inHouseHiSeq	clearCNV.expected_artefacts.0.0225	245	4247	11	150	4653	0.6203	0.9974	0.957	0.9659	0.7527	0.755	0.735	0.9654
inHouseHiSeq	clearCNV.expected_artefacts.0.025	246	4247	11	149	4653	0.6228	0.9974	0.9572	0.9661	0.7546	0.7567	0.7369	0.9656
inHouseHiSeq	clearCNV.expected_artefacts.0.03	246	4247	11	149	4653	0.6228	0.9974	0.9572	0.9661	0.7546	0.7567	0.7369	0.9656
inHouseHiSeq	clearCNV.expected_artefacts.0.035	246	4247	11	149	4653	0.6228	0.9974	0.9572	0.9661	0.7546	0.7567	0.7369	0.9656
inHouseHiSeq	clearCNV.expected_artefacts.0.04	246	4247	11	149	4653	0.6228	0.9974	0.9572	0.9661	0.7546	0.7567	0.7369	0.9656
inHouseHiSeq	clearCNV.expected_artefacts.0.045	247	4247	11	148	4653	0.6253	0.9974	0.9574	0.9663	0.7565	0.7584	0.7388	0.9658
inHouseHiSeq	clearCNV.expected_artefacts.0.05	261	4247	11	134	4653	0.6608	0.9974	0.9596	0.9694	0.7826	0.7819	0.7662	0.9688
inHouseHiSeq	clearCNV.expected_artefacts.0.07	264	4246	12	131	4653	0.6684	0.9972	0.9565	0.9701	0.7869	0.7853	0.7711	0.9693
inHouseHiSeq	clearCNV.expected_artefacts.0.1	263	4248	10	132	4653	0.6658	0.9977	0.9634	0.9699	0.7874	0.7869	0.7717	0.9695
inHouseHiSeq	clearCNV.minimum_group_sizes.10	266	4216	42	129	4653	0.6734	0.9901	0.8636	0.9703	0.7568	0.7439	0.7369	0.9632
inHouseHiSeq	clearCNV.minimum_group_sizes.15	245	4247	11	150	4653	0.6203	0.9974	0.957	0.9659	0.7527	0.755	0.735	0.9654
inHouseHiSeq	clearCNV.minimum_group_sizes.18	245	4247	11	150	4653	0.6203	0.9974	0.957	0.9659	0.7527	0.755	0.735	0.9654
inHouseHiSeq	clearCNV.minimum_group_sizes.19	245	4247	11	150	4653	0.6203	0.9974	0.957	0.9659	0.7527	0.755	0.735	0.9654
inHouseHiSeq	clearCNV.minimum_group_sizes.20	245	4247	11	150	4653	0.6203	0.9974	0.957	0.9659	0.7527	0.755	0.735	0.9654
inHouseHiSeq	clearCNV.minimum_group_sizes.21	245	4247	11	150	4653	0.6203	0.9974	0.957	0.9659	0.7527	0.755	0.735	0.9654
inHouseHiSeq	clearCNV.minimum_group_sizes.22	245	4247	11	150	4653	0.6203	0.9974	0.957	0.9659	0.7527	0.755	0.735	0.9654
inHouseHiSeq	clearCNV.minimum_group_sizes.25	245	4247	11	150	4653	0.6203	0.9974	0.957	0.9659	0.7527	0.755	0.735	0.9654
inHouseHiSeq	clearCNV.minimum_group_sizes.30	223	4250	8	172	4653	0.5646	0.9981	0.9654	0.9611	0.7125	0.722	0.6931	0.9613
inHouseHiSeq	clearCNV.minimum_group_sizes.35	223	4250	8	172	4653	0.5646	0.9981	0.9654	0.9611	0.7125	0.722	0.6931	0.9613
inHouseHiSeq	clearCNV.minimum_group_sizes.40	192	4250	8	203	4653	0.4861	0.9981	0.96	0.9544	0.6454	0.6654	0.6243	0.9547
inHouseHiSeq	clearCNV.minimum_group_sizes.5	236	4248	10	159	4653	0.5975	0.9977	0.9593	0.9639	0.7363	0.7413	0.7181	0.9637
inHouseHiSeq	clearCNV.minimum_group_sizes.50	179	4250	8	216	4653	0.4532	0.9981	0.9572	0.9516	0.6151	0.6404	0.5933	0.9519
inHouseHiSeq	clearCNV.minimum_group_sizes.75	172	4251	7	223	4653	0.4354	0.9984	0.9609	0.9502	0.5993	0.6287	0.5772	0.9506
inHouseHiSeq	clearCNV.sample_score_factor.1	163	4250	8	232	4653	0.4127	0.9981	0.9532	0.9482	0.576	0.6085	0.5529	0.9484
inHouseHiSeq	clearCNV.sample_score_factor.1.5	172	4250	8	223	4653	0.4354	0.9981	0.9556	0.9501	0.5983	0.6266	0.5761	0.9504
inHouseHiSeq	clearCNV.sample_score_factor.1.7	172	4251	7	223	4653	0.4354	0.9984	0.9609	0.9502	0.5993	0.6287	0.5772	0.9506
inHouseHiSeq	clearCNV.sample_score_factor.1.8	251	4247	11	144	4653	0.6354	0.9974	0.958	0.9672	0.7641	0.7652	0.747	0.9667
inHouseHiSeq	clearCNV.sample_score_factor.1.9	282	4247	11	113	4653	0.7139	0.9974	0.9625	0.9741	0.8198	0.8162	0.8061	0.9734
inHouseHiSeq	clearCNV.sample_score_factor.2	245	4247	11	150	4653	0.6203	0.9974	0.957	0.9659	0.7527	0.755	0.735	0.9654
inHouseHiSeq	clearCNV.sample_score_factor.2.1	259	4216	42	136	4653	0.6557	0.9901	0.8605	0.9688	0.7443	0.7318	0.7237	0.9617
inHouseHiSeq	clearCNV.sample_score_factor.2.2	255	4216	42	140	4653	0.6456	0.9901	0.8586	0.9679	0.737	0.7248	0.7164	0.9609
inHouseHiSeq	clearCNV.sample_score_factor.2.3	245	4216	42	150	4653	0.6203	0.9901	0.8537	0.9656	0.7185	0.7072	0.6965	0.9587
inHouseHiSeq	clearCNV.sample_score_factor.2.5	230	4244	14	165	4653	0.5823	0.9967	0.9426	0.9626	0.7199	0.7239	0.7002	0.9615
inHouseHiSeq	clearCNV.sample_score_factor.3	231	4244	14	164	4653	0.5848	0.9967	0.9429	0.9628	0.7219	0.7257	0.7022	0.9617
inHouseHiSeq	clearCNV.sample_score_factor.3.5	306	4240	18	89	4653	0.7747	0.9958	0.9444	0.9794	0.8512	0.8437	0.8388	0.977
inHouseHiSeq	clearCNV.sample_score_factor.4	305	4238	20	90	4653	0.7722	0.9953	0.9385	0.9792	0.8472	0.8392	0.8348	0.9764
inHouseHiSeq	clearCNV.sample_score_factor.4.5	308	4240	18	87	4653	0.7797	0.9958	0.9448	0.9799	0.8544	0.8468	0.842	0.9774
inHouseHiSeq	clearCNV.sample_score_factor.5	308	4240	18	87	4653	0.7797	0.9958	0.9448	0.9799	0.8544	0.8468	0.842	0.9774
inHouseHiSeq	clearCNV.trans_prob.0.0001	241	4247	11	154	4653	0.6101	0.9974	0.9563	0.965	0.745	0.7482	0.7266	0.9645
inHouseHiSeq	clearCNV.trans_prob.0.0003	245	4247	11	150	4653	0.6203	0.9974	0.957	0.9659	0.7527	0.755	0.735	0.9654
inHouseHiSeq	clearCNV.trans_prob.0.0005	245	4247	11	150	4653	0.6203	0.9974	0.957	0.9659	0.7527	0.755	0.735	0.9654
inHouseHiSeq	clearCNV.trans_prob.0.0007	245	4247	11	150	4653	0.6203	0.9974	0.957	0.9659	0.7527	0.755	0.735	0.9654
inHouseHiSeq	clearCNV.trans_prob.0.0009	245	4247	11	150	4653	0.6203	0.9974	0.957	0.9659	0.7527	0.755	0.735	0.9654
inHouseHiSeq	clearCNV.trans_prob.0.001	245	4247	11	150	4653	0.6203	0.9974	0.957	0.9659	0.7527	0.755	0.735	0.9654
inHouseHiSeq	clearCNV.trans_prob.0.0011	245	4247	11	150	4653	0.6203	0.9974	0.957	0.9659	0.7527	0.755	0.735	0.9654
inHouseHiSeq	clearCNV.trans_prob.0.0013	245	4247	11	150	4653	0.6203	0.9974	0.957	0.9659	0.7527	0.755	0.735	0.9654
inHouseHiSeq	clearCNV.trans_prob.0.0015	245	4247	11	150	4653	0.6203	0.9974	0.957	0.9659	0.7527	0.755	0.735	0.9654
inHouseHiSeq	clearCNV.trans_prob.0.0018	245	4247	11	150	4653	0.6203	0.9974	0.957	0.9659	0.7527	0.755	0.735	0.9654
inHouseHiSeq	clearCNV.trans_prob.0.002	245	4247	11	150	4653	0.6203	0.9974	0.957	0.9659	0.7527	0.755	0.735	0.9654
inHouseHiSeq	clearCNV.trans_prob.0.003	245	4247	11	150	4653	0.6203	0.9974	0.957	0.9659	0.7527	0.755	0.735	0.9654
inHouseHiSeq	clearCNV.trans_prob.0.005	245	4247	11	150	4653	0.6203	0.9974	0.957	0.9659	0.7527	0.755	0.735	0.9654
inHouseHiSeq	clearCNV.trans_prob.0.01	245	4247	11	150	4653	0.6203	0.9974	0.957	0.9659	0.7527	0.755	0.735	0.9654
inHouseHiSeq	clearCNV.trans_prob.0.02	250	4247	11	145	4653	0.6329	0.9974	0.9579	0.967	0.7622	0.7635	0.7452	0.9665
inHouseHiSeq	clearCNV.zscale.0	0	4258	0	395	4653	0	1	NA	0.9151	0	NA	-1.00E-04	0.9151
inHouseHiSeq	clearCNV.zscale.0.1	3	4258	0	392	4653	0.0076	1	1	0.9157	0.0151	0.0834	0.0144	0.9158
inHouseHiSeq	clearCNV.zscale.0.2	44	4258	0	351	4653	0.1114	1	1	0.9238	0.2005	0.3208	0.187	0.9246
inHouseHiSeq	clearCNV.zscale.0.3	107	4255	3	288	4653	0.2709	0.9993	0.9727	0.9366	0.4238	0.4957	0.402	0.9375
inHouseHiSeq	clearCNV.zscale.0.4	143	4253	5	252	4653	0.362	0.9988	0.9662	0.9441	0.5267	0.5731	0.504	0.9448
inHouseHiSeq	clearCNV.zscale.0.5	200	4251	7	195	4653	0.5063	0.9984	0.9662	0.9561	0.6645	0.6823	0.6438	0.9566
inHouseHiSeq	clearCNV.zscale.0.6	239	4246	12	156	4653	0.6051	0.9972	0.9522	0.9646	0.7399	0.743	0.7216	0.9639
inHouseHiSeq	clearCNV.zscale.0.65	245	4247	11	150	4653	0.6203	0.9974	0.957	0.9659	0.7527	0.755	0.735	0.9654
inHouseHiSeq	clearCNV.zscale.0.7	247	4246	12	148	4653	0.6253	0.9972	0.9537	0.9663	0.7554	0.7568	0.7376	0.9656
inHouseHiSeq	clearCNV.zscale.0.8	269	4246	12	126	4653	0.681	0.9972	0.9573	0.9712	0.7959	0.7935	0.78	0.9703
inHouseHiSeq	clearCNV.zscale.0.9	320	4242	16	75	4653	0.8101	0.9962	0.9524	0.9826	0.8755	0.8683	0.8647	0.9804
inHouseHiSeq	clearCNV.zscale.1	337	4241	17	58	4653	0.8532	0.996	0.952	0.9865	0.8999	0.8927	0.8913	0.9839
inHouseHiSeq	clearCNV.zscale.1.3	338	4240	18	57	4653	0.8557	0.9958	0.9494	0.9867	0.9001	0.8928	0.8915	0.9839
inHouseHiSeq	clearCNV.zscale.1.6	283	4248	10	112	4653	0.7165	0.9977	0.9659	0.9743	0.8227	0.8194	0.809	0.9738
inHouseHiSeq	clearCNV.zscale.2	0	4258	0	395	4653	0	1	NA	0.9151	0	NA	-1.00E-04	0.9151
inHouseMiSeq	clearCNV.del_cutoff.0	9	4244	0	517	4770	0.0171	1	1	0.8914	0.0336	0.1235	0.0299	0.8916
inHouseMiSeq	clearCNV.del_cutoff.0.3	20	4244	0	506	4770	0.038	1	1	0.8935	0.0733	0.1843	0.0655	0.8939
inHouseMiSeq	clearCNV.del_cutoff.0.5	180	4217	27	346	4770	0.3422	0.9936	0.8696	0.9242	0.4911	0.5163	0.4573	0.9218
inHouseMiSeq	clearCNV.del_cutoff.0.6	308	4211	33	218	4770	0.5856	0.9922	0.9032	0.9508	0.7105	0.7024	0.6831	0.9474
inHouseMiSeq	clearCNV.del_cutoff.0.7	364	4210	34	162	4770	0.692	0.992	0.9146	0.9629	0.7879	0.7747	0.7656	0.9589
inHouseMiSeq	clearCNV.del_cutoff.0.71	364	4210	34	162	4770	0.692	0.992	0.9146	0.9629	0.7879	0.7747	0.7656	0.9589
inHouseMiSeq	clearCNV.del_cutoff.0.72	364	4210	34	162	4770	0.692	0.992	0.9146	0.9629	0.7879	0.7747	0.7656	0.9589
inHouseMiSeq	clearCNV.del_cutoff.0.73	364	4210	34	162	4770	0.692	0.992	0.9146	0.9629	0.7879	0.7747	0.7656	0.9589
inHouseMiSeq	clearCNV.del_cutoff.0.74	364	4208	36	162	4770	0.692	0.9915	0.91	0.9629	0.7862	0.7724	0.7637	0.9585
inHouseMiSeq	clearCNV.del_cutoff.0.75	364	4208	36	162	4770	0.692	0.9915	0.91	0.9629	0.7862	0.7724	0.7637	0.9585
inHouseMiSeq	clearCNV.del_cutoff.0.76	364	4208	36	162	4770	0.692	0.9915	0.91	0.9629	0.7862	0.7724	0.7637	0.9585
inHouseMiSeq	clearCNV.del_cutoff.0.77	364	4208	36	162	4770	0.692	0.9915	0.91	0.9629	0.7862	0.7724	0.7637	0.9585
inHouseMiSeq	clearCNV.del_cutoff.0.78	364	4208	36	162	4770	0.692	0.9915	0.91	0.9629	0.7862	0.7724	0.7637	0.9585
inHouseMiSeq	clearCNV.del_cutoff.0.8	364	4208	36	162	4770	0.692	0.9915	0.91	0.9629	0.7862	0.7724	0.7637	0.9585
inHouseMiSeq	clearCNV.del_cutoff.0.9	364	4207	37	162	4770	0.692	0.9913	0.9077	0.9629	0.7853	0.7713	0.7628	0.9583
inHouseMiSeq	clearCNV.dup_cutoff.1.1	364	4208	36	162	4770	0.692	0.9915	0.91	0.9629	0.7862	0.7724	0.7637	0.9585
inHouseMiSeq	clearCNV.dup_cutoff.1.2	364	4208	36	162	4770	0.692	0.9915	0.91	0.9629	0.7862	0.7724	0.7637	0.9585
inHouseMiSeq	clearCNV.dup_cutoff.1.3	364	4208	36	162	4770	0.692	0.9915	0.91	0.9629	0.7862	0.7724	0.7637	0.9585
inHouseMiSeq	clearCNV.dup_cutoff.1.32	364	4208	36	162	4770	0.692	0.9915	0.91	0.9629	0.7862	0.7724	0.7637	0.9585
inHouseMiSeq	clearCNV.dup_cutoff.1.33	364	4208	36	162	4770	0.692	0.9915	0.91	0.9629	0.7862	0.7724	0.7637	0.9585
inHouseMiSeq	clearCNV.dup_cutoff.1.34	364	4208	36	162	4770	0.692	0.9915	0.91	0.9629	0.7862	0.7724	0.7637	0.9585
inHouseMiSeq	clearCNV.dup_cutoff.1.35	364	4208	36	162	4770	0.692	0.9915	0.91	0.9629	0.7862	0.7724	0.7637	0.9585
inHouseMiSeq	clearCNV.dup_cutoff.1.36	364	4208	36	162	4770	0.692	0.9915	0.91	0.9629	0.7862	0.7724	0.7637	0.9585
inHouseMiSeq	clearCNV.dup_cutoff.1.37	364	4208	36	162	4770	0.692	0.9915	0.91	0.9629	0.7862	0.7724	0.7637	0.9585
inHouseMiSeq	clearCNV.dup_cutoff.1.38	364	4208	36	162	4770	0.692	0.9915	0.91	0.9629	0.7862	0.7724	0.7637	0.9585
inHouseMiSeq	clearCNV.dup_cutoff.1.4	364	4208	36	162	4770	0.692	0.9915	0.91	0.9629	0.7862	0.7724	0.7637	0.9585
inHouseMiSeq	clearCNV.dup_cutoff.1.5	364	4208	36	162	4770	0.692	0.9915	0.91	0.9629	0.7862	0.7724	0.7637	0.9585
inHouseMiSeq	clearCNV.dup_cutoff.1.6	359	4208	36	167	4770	0.6825	0.9915	0.9089	0.9618	0.7796	0.7661	0.7563	0.9574
inHouseMiSeq	clearCNV.dup_cutoff.1.8	356	4208	36	170	4770	0.6768	0.9915	0.9082	0.9612	0.7756	0.7622	0.7522	0.9568
inHouseMiSeq	clearCNV.dup_cutoff.2	355	4208	36	171	4770	0.6749	0.9915	0.9079	0.9609	0.7743	0.7609	0.7508	0.9566
inHouseMiSeq	clearCNV.expected_artefacts.0.001	364	4227	17	162	4770	0.692	0.996	0.9554	0.9631	0.8026	0.7949	0.7826	0.9625
inHouseMiSeq	clearCNV.expected_artefacts.0.005	364	4227	17	162	4770	0.692	0.996	0.9554	0.9631	0.8026	0.7949	0.7826	0.9625
inHouseMiSeq	clearCNV.expected_artefacts.0.01	364	4209	35	162	4770	0.692	0.9918	0.9123	0.9629	0.787	0.7736	0.7646	0.9587
inHouseMiSeq	clearCNV.expected_artefacts.0.015	364	4209	35	162	4770	0.692	0.9918	0.9123	0.9629	0.787	0.7736	0.7646	0.9587
inHouseMiSeq	clearCNV.expected_artefacts.0.0175	364	4209	35	162	4770	0.692	0.9918	0.9123	0.9629	0.787	0.7736	0.7646	0.9587
inHouseMiSeq	clearCNV.expected_artefacts.0.02	364	4208	36	162	4770	0.692	0.9915	0.91	0.9629	0.7862	0.7724	0.7637	0.9585
inHouseMiSeq	clearCNV.expected_artefacts.0.0225	364	4208	36	162	4770	0.692	0.9915	0.91	0.9629	0.7862	0.7724	0.7637	0.9585
inHouseMiSeq	clearCNV.expected_artefacts.0.025	365	4208	36	161	4770	0.6939	0.9915	0.9102	0.9631	0.7875	0.7737	0.7651	0.9587
inHouseMiSeq	clearCNV.expected_artefacts.0.03	366	4208	36	160	4770	0.6958	0.9915	0.9104	0.9634	0.7888	0.775	0.7664	0.9589
inHouseMiSeq	clearCNV.expected_artefacts.0.035	366	4208	36	160	4770	0.6958	0.9915	0.9104	0.9634	0.7888	0.775	0.7664	0.9589
inHouseMiSeq	clearCNV.expected_artefacts.0.04	366	4208	36	160	4770	0.6958	0.9915	0.9104	0.9634	0.7888	0.775	0.7664	0.9589
inHouseMiSeq	clearCNV.expected_artefacts.0.045	366	4208	36	160	4770	0.6958	0.9915	0.9104	0.9634	0.7888	0.775	0.7664	0.9589
inHouseMiSeq	clearCNV.expected_artefacts.0.05	342	4208	36	184	4770	0.6502	0.9915	0.9048	0.9581	0.7566	0.7441	0.732	0.9539
inHouseMiSeq	clearCNV.expected_artefacts.0.07	344	4208	36	182	4770	0.654	0.9915	0.9053	0.9585	0.7594	0.7467	0.7349	0.9543
inHouseMiSeq	clearCNV.expected_artefacts.0.1	345	4220	24	181	4770	0.6559	0.9943	0.935	0.9589	0.7709	0.7624	0.7479	0.957
inHouseMiSeq	clearCNV.minimum_group_sizes.10	364	4208	36	162	4770	0.692	0.9915	0.91	0.9629	0.7862	0.7724	0.7637	0.9585
inHouseMiSeq	clearCNV.minimum_group_sizes.100	340	4208	36	186	4770	0.6464	0.9915	0.9043	0.9577	0.7539	0.7415	0.7292	0.9535
inHouseMiSeq	clearCNV.minimum_group_sizes.15	364	4208	36	162	4770	0.692	0.9915	0.91	0.9629	0.7862	0.7724	0.7637	0.9585
inHouseMiSeq	clearCNV.minimum_group_sizes.18	364	4208	36	162	4770	0.692	0.9915	0.91	0.9629	0.7862	0.7724	0.7637	0.9585
inHouseMiSeq	clearCNV.minimum_group_sizes.19	364	4208	36	162	4770	0.692	0.9915	0.91	0.9629	0.7862	0.7724	0.7637	0.9585
inHouseMiSeq	clearCNV.minimum_group_sizes.20	364	4208	36	162	4770	0.692	0.9915	0.91	0.9629	0.7862	0.7724	0.7637	0.9585
inHouseMiSeq	clearCNV.minimum_group_sizes.21	364	4208	36	162	4770	0.692	0.9915	0.91	0.9629	0.7862	0.7724	0.7637	0.9585
inHouseMiSeq	clearCNV.minimum_group_sizes.22	364	4208	36	162	4770	0.692	0.9915	0.91	0.9629	0.7862	0.7724	0.7637	0.9585
inHouseMiSeq	clearCNV.minimum_group_sizes.25	364	4208	36	162	4770	0.692	0.9915	0.91	0.9629	0.7862	0.7724	0.7637	0.9585
inHouseMiSeq	clearCNV.minimum_group_sizes.30	364	4208	36	162	4770	0.692	0.9915	0.91	0.9629	0.7862	0.7724	0.7637	0.9585
inHouseMiSeq	clearCNV.minimum_group_sizes.35	340	4208	36	186	4770	0.6464	0.9915	0.9043	0.9577	0.7539	0.7415	0.7292	0.9535
inHouseMiSeq	clearCNV.minimum_group_sizes.40	340	4208	36	186	4770	0.6464	0.9915	0.9043	0.9577	0.7539	0.7415	0.7292	0.9535
inHouseMiSeq	clearCNV.minimum_group_sizes.50	340	4208	36	186	4770	0.6464	0.9915	0.9043	0.9577	0.7539	0.7415	0.7292	0.9535
inHouseMiSeq	clearCNV.minimum_group_sizes.75	340	4208	36	186	4770	0.6464	0.9915	0.9043	0.9577	0.7539	0.7415	0.7292	0.9535
inHouseMiSeq	clearCNV.sample_score_factor.1	309	4232	12	217	4770	0.5875	0.9972	0.9626	0.9512	0.7296	0.7309	0.705	0.952
inHouseMiSeq	clearCNV.sample_score_factor.1.5	365	4194	50	161	4770	0.6939	0.9882	0.8795	0.963	0.7758	0.7581	0.7518	0.9558
inHouseMiSeq	clearCNV.sample_score_factor.1.7	341	4195	49	185	4770	0.6483	0.9885	0.8744	0.9578	0.7445	0.7279	0.7178	0.9509
inHouseMiSeq	clearCNV.sample_score_factor.1.8	365	4207	37	161	4770	0.6939	0.9913	0.908	0.9631	0.7866	0.7726	0.7642	0.9585
inHouseMiSeq	clearCNV.sample_score_factor.1.9	365	4207	37	161	4770	0.6939	0.9913	0.908	0.9631	0.7866	0.7726	0.7642	0.9585
inHouseMiSeq	clearCNV.sample_score_factor.2	364	4208	36	162	4770	0.692	0.9915	0.91	0.9629	0.7862	0.7724	0.7637	0.9585
inHouseMiSeq	clearCNV.sample_score_factor.2.1	364	4208	36	162	4770	0.692	0.9915	0.91	0.9629	0.7862	0.7724	0.7637	0.9585
inHouseMiSeq	clearCNV.sample_score_factor.2.2	364	4208	36	162	4770	0.692	0.9915	0.91	0.9629	0.7862	0.7724	0.7637	0.9585
inHouseMiSeq	clearCNV.sample_score_factor.2.3	364	4208	36	162	4770	0.692	0.9915	0.91	0.9629	0.7862	0.7724	0.7637	0.9585
inHouseMiSeq	clearCNV.sample_score_factor.2.5	363	4209	35	163	4770	0.6901	0.9918	0.9121	0.9627	0.7857	0.7723	0.7633	0.9585
inHouseMiSeq	clearCNV.sample_score_factor.3	363	4210	34	163	4770	0.6901	0.992	0.9144	0.9627	0.7866	0.7735	0.7642	0.9587
inHouseMiSeq	clearCNV.sample_score_factor.3.5	340	4209	35	186	4770	0.6464	0.9918	0.9067	0.9577	0.7547	0.7427	0.7301	0.9537
inHouseMiSeq	clearCNV.sample_score_factor.4	340	4210	34	186	4770	0.6464	0.992	0.9091	0.9577	0.7556	0.7439	0.731	0.9539
inHouseMiSeq	clearCNV.sample_score_factor.4.5	340	4210	34	186	4770	0.6464	0.992	0.9091	0.9577	0.7556	0.7439	0.731	0.9539
inHouseMiSeq	clearCNV.sample_score_factor.5	340	4211	33	186	4770	0.6464	0.9922	0.9115	0.9577	0.7564	0.745	0.7319	0.9541
inHouseMiSeq	clearCNV.trans_prob.0.0001	364	4208	36	162	4770	0.692	0.9915	0.91	0.9629	0.7862	0.7724	0.7637	0.9585
inHouseMiSeq	clearCNV.trans_prob.0.0003	364	4208	36	162	4770	0.692	0.9915	0.91	0.9629	0.7862	0.7724	0.7637	0.9585
inHouseMiSeq	clearCNV.trans_prob.0.0005	364	4208	36	162	4770	0.692	0.9915	0.91	0.9629	0.7862	0.7724	0.7637	0.9585
inHouseMiSeq	clearCNV.trans_prob.0.0007	364	4208	36	162	4770	0.692	0.9915	0.91	0.9629	0.7862	0.7724	0.7637	0.9585
inHouseMiSeq	clearCNV.trans_prob.0.0009	364	4208	36	162	4770	0.692	0.9915	0.91	0.9629	0.7862	0.7724	0.7637	0.9585
inHouseMiSeq	clearCNV.trans_prob.0.001	364	4208	36	162	4770	0.692	0.9915	0.91	0.9629	0.7862	0.7724	0.7637	0.9585
inHouseMiSeq	clearCNV.trans_prob.0.0011	365	4208	36	161	4770	0.6939	0.9915	0.9102	0.9631	0.7875	0.7737	0.7651	0.9587
inHouseMiSeq	clearCNV.trans_prob.0.0013	365	4208	36	161	4770	0.6939	0.9915	0.9102	0.9631	0.7875	0.7737	0.7651	0.9587
inHouseMiSeq	clearCNV.trans_prob.0.0015	365	4208	36	161	4770	0.6939	0.9915	0.9102	0.9631	0.7875	0.7737	0.7651	0.9587
inHouseMiSeq	clearCNV.trans_prob.0.0018	365	4208	36	161	4770	0.6939	0.9915	0.9102	0.9631	0.7875	0.7737	0.7651	0.9587
inHouseMiSeq	clearCNV.trans_prob.0.002	365	4208	36	161	4770	0.6939	0.9915	0.9102	0.9631	0.7875	0.7737	0.7651	0.9587
inHouseMiSeq	clearCNV.trans_prob.0.003	365	4208	36	161	4770	0.6939	0.9915	0.9102	0.9631	0.7875	0.7737	0.7651	0.9587
inHouseMiSeq	clearCNV.trans_prob.0.005	365	4208	36	161	4770	0.6939	0.9915	0.9102	0.9631	0.7875	0.7737	0.7651	0.9587
inHouseMiSeq	clearCNV.trans_prob.0.01	365	4208	36	161	4770	0.6939	0.9915	0.9102	0.9631	0.7875	0.7737	0.7651	0.9587
inHouseMiSeq	clearCNV.trans_prob.0.02	365	4216	28	161	4770	0.6939	0.9934	0.9288	0.9632	0.7943	0.783	0.7731	0.9604
inHouseMiSeq	clearCNV.zscale.0	3	4244	0	523	4770	0.0057	1	1	0.8903	0.0113	0.0713	0.0105	0.8904
inHouseMiSeq	clearCNV.zscale.0.1	9	4244	0	517	4770	0.0171	1	1	0.8914	0.0336	0.1235	0.0299	0.8916
inHouseMiSeq	clearCNV.zscale.0.2	85	4242	2	441	4770	0.1616	0.9995	0.977	0.9058	0.2773	0.3772	0.2537	0.9071
inHouseMiSeq	clearCNV.zscale.0.3	160	4235	9	366	4770	0.3042	0.9979	0.9467	0.9205	0.4604	0.5118	0.43	0.9214
inHouseMiSeq	clearCNV.zscale.0.4	270	4229	15	256	4770	0.5133	0.9965	0.9474	0.9429	0.6658	0.6737	0.6379	0.9432
inHouseMiSeq	clearCNV.zscale.0.5	306	4227	17	220	4770	0.5817	0.996	0.9474	0.9505	0.7208	0.7202	0.6952	0.9503
inHouseMiSeq	clearCNV.zscale.0.6	364	4208	36	162	4770	0.692	0.9915	0.91	0.9629	0.7862	0.7724	0.7637	0.9585
inHouseMiSeq	clearCNV.zscale.0.65	364	4208	36	162	4770	0.692	0.9915	0.91	0.9629	0.7862	0.7724	0.7637	0.9585
inHouseMiSeq	clearCNV.zscale.0.7	366	4208	36	160	4770	0.6958	0.9915	0.9104	0.9634	0.7888	0.775	0.7664	0.9589
inHouseMiSeq	clearCNV.zscale.0.8	397	4196	48	129	4770	0.7548	0.9887	0.8921	0.9702	0.8177	0.8007	0.7973	0.9629
inHouseMiSeq	clearCNV.zscale.0.9	398	4195	49	128	4770	0.7567	0.9885	0.8904	0.9704	0.8181	0.8009	0.7976	0.9629
inHouseMiSeq	clearCNV.zscale.1	411	4192	52	115	4770	0.7814	0.9877	0.8877	0.9733	0.8311	0.8138	0.8118	0.965
inHouseMiSeq	clearCNV.zscale.1.3	410	4193	51	116	4770	0.7795	0.988	0.8894	0.9731	0.8308	0.8136	0.8114	0.965
inHouseMiSeq	clearCNV.zscale.1.6	414	4197	47	112	4770	0.7871	0.9889	0.898	0.974	0.8389	0.8226	0.8206	0.9667
inHouseMiSeq	clearCNV.zscale.2	0	4244	0	526	4770	0	1	NA	0.8897	0	NA	-2.00E-04	0.8897
panelcnDataset	clearCNV.del_cutoff.0	20	9484	2	301	9807	0.0623	0.9998	0.9091	0.9692	0.1166	0.2335	0.1128	0.9691
panelcnDataset	clearCNV.del_cutoff.0.3	20	9484	2	301	9807	0.0623	0.9998	0.9091	0.9692	0.1166	0.2335	0.1128	0.9691
panelcnDataset	clearCNV.del_cutoff.0.5	78	9483	3	243	9807	0.243	0.9997	0.963	0.975	0.3881	0.4771	0.3795	0.9749
panelcnDataset	clearCNV.del_cutoff.0.6	282	9481	5	39	9807	0.8785	0.9995	0.9826	0.9959	0.9276	0.9269	0.9251	0.9955
panelcnDataset	clearCNV.del_cutoff.0.7	289	9480	6	32	9807	0.9003	0.9994	0.9797	0.9966	0.9383	0.9372	0.9359	0.9961
panelcnDataset	clearCNV.del_cutoff.0.71	289	9480	6	32	9807	0.9003	0.9994	0.9797	0.9966	0.9383	0.9372	0.9359	0.9961
panelcnDataset	clearCNV.del_cutoff.0.72	289	9476	10	32	9807	0.9003	0.9989	0.9666	0.9966	0.9323	0.9307	0.9298	0.9957
panelcnDataset	clearCNV.del_cutoff.0.73	289	9476	10	32	9807	0.9003	0.9989	0.9666	0.9966	0.9323	0.9307	0.9298	0.9957
panelcnDataset	clearCNV.del_cutoff.0.74	290	9476	10	31	9807	0.9034	0.9989	0.9667	0.9967	0.934	0.9324	0.9315	0.9958
panelcnDataset	clearCNV.del_cutoff.0.75	290	9476	10	31	9807	0.9034	0.9989	0.9667	0.9967	0.934	0.9324	0.9315	0.9958
panelcnDataset	clearCNV.del_cutoff.0.76	290	9476	10	31	9807	0.9034	0.9989	0.9667	0.9967	0.934	0.9324	0.9315	0.9958
panelcnDataset	clearCNV.del_cutoff.0.77	290	9476	10	31	9807	0.9034	0.9989	0.9667	0.9967	0.934	0.9324	0.9315	0.9958
panelcnDataset	clearCNV.del_cutoff.0.78	290	9476	10	31	9807	0.9034	0.9989	0.9667	0.9967	0.934	0.9324	0.9315	0.9958
panelcnDataset	clearCNV.del_cutoff.0.8	290	9474	12	31	9807	0.9034	0.9987	0.9603	0.9967	0.931	0.9292	0.9285	0.9956
panelcnDataset	clearCNV.del_cutoff.0.9	290	9471	15	31	9807	0.9034	0.9984	0.9508	0.9967	0.9265	0.9244	0.9239	0.9953
panelcnDataset	clearCNV.dup_cutoff.1.1	290	9476	10	31	9807	0.9034	0.9989	0.9667	0.9967	0.934	0.9324	0.9315	0.9958
panelcnDataset	clearCNV.dup_cutoff.1.2	290	9476	10	31	9807	0.9034	0.9989	0.9667	0.9967	0.934	0.9324	0.9315	0.9958
panelcnDataset	clearCNV.dup_cutoff.1.3	290	9476	10	31	9807	0.9034	0.9989	0.9667	0.9967	0.934	0.9324	0.9315	0.9958
panelcnDataset	clearCNV.dup_cutoff.1.32	290	9476	10	31	9807	0.9034	0.9989	0.9667	0.9967	0.934	0.9324	0.9315	0.9958
panelcnDataset	clearCNV.dup_cutoff.1.33	290	9476	10	31	9807	0.9034	0.9989	0.9667	0.9967	0.934	0.9324	0.9315	0.9958
panelcnDataset	clearCNV.dup_cutoff.1.34	290	9476	10	31	9807	0.9034	0.9989	0.9667	0.9967	0.934	0.9324	0.9315	0.9958
panelcnDataset	clearCNV.dup_cutoff.1.35	290	9476	10	31	9807	0.9034	0.9989	0.9667	0.9967	0.934	0.9324	0.9315	0.9958
panelcnDataset	clearCNV.dup_cutoff.1.36	290	9476	10	31	9807	0.9034	0.9989	0.9667	0.9967	0.934	0.9324	0.9315	0.9958
panelcnDataset	clearCNV.dup_cutoff.1.37	290	9476	10	31	9807	0.9034	0.9989	0.9667	0.9967	0.934	0.9324	0.9315	0.9958
panelcnDataset	clearCNV.dup_cutoff.1.38	290	9476	10	31	9807	0.9034	0.9989	0.9667	0.9967	0.934	0.9324	0.9315	0.9958
panelcnDataset	clearCNV.dup_cutoff.1.4	290	9476	10	31	9807	0.9034	0.9989	0.9667	0.9967	0.934	0.9324	0.9315	0.9958
panelcnDataset	clearCNV.dup_cutoff.1.5	287	9477	9	34	9807	0.8941	0.9991	0.9696	0.9964	0.9303	0.9289	0.9278	0.9956
panelcnDataset	clearCNV.dup_cutoff.1.6	273	9478	8	48	9807	0.8505	0.9992	0.9715	0.995	0.907	0.9062	0.9042	0.9943
panelcnDataset	clearCNV.dup_cutoff.1.8	270	9478	8	51	9807	0.8411	0.9992	0.9712	0.9946	0.9015	0.9009	0.8987	0.994
panelcnDataset	clearCNV.dup_cutoff.2	270	9478	8	51	9807	0.8411	0.9992	0.9712	0.9946	0.9015	0.9009	0.8987	0.994
panelcnDataset	clearCNV.expected_artefacts.0.001	283	9477	9	38	9807	0.8816	0.9991	0.9692	0.996	0.9233	0.922	0.9207	0.9952
panelcnDataset	clearCNV.expected_artefacts.0.005	283	9477	9	38	9807	0.8816	0.9991	0.9692	0.996	0.9233	0.922	0.9207	0.9952
panelcnDataset	clearCNV.expected_artefacts.0.01	285	9477	9	36	9807	0.8879	0.9991	0.9694	0.9962	0.9268	0.9254	0.9243	0.9954
panelcnDataset	clearCNV.expected_artefacts.0.015	287	9476	10	34	9807	0.8941	0.9989	0.9663	0.9964	0.9288	0.9272	0.9263	0.9955
panelcnDataset	clearCNV.expected_artefacts.0.0175	287	9476	10	34	9807	0.8941	0.9989	0.9663	0.9964	0.9288	0.9272	0.9263	0.9955
panelcnDataset	clearCNV.expected_artefacts.0.02	290	9476	10	31	9807	0.9034	0.9989	0.9667	0.9967	0.934	0.9324	0.9315	0.9958
panelcnDataset	clearCNV.expected_artefacts.0.0225	290	9476	10	31	9807	0.9034	0.9989	0.9667	0.9967	0.934	0.9324	0.9315	0.9958
panelcnDataset	clearCNV.expected_artefacts.0.025	290	9476	10	31	9807	0.9034	0.9989	0.9667	0.9967	0.934	0.9324	0.9315	0.9958
panelcnDataset	clearCNV.expected_artefacts.0.03	303	9476	10	18	9807	0.9439	0.9989	0.9681	0.9981	0.9558	0.9544	0.9536	0.9971
panelcnDataset	clearCNV.expected_artefacts.0.035	303	9476	10	18	9807	0.9439	0.9989	0.9681	0.9981	0.9558	0.9544	0.9536	0.9971
panelcnDataset	clearCNV.expected_artefacts.0.04	303	9476	10	18	9807	0.9439	0.9989	0.9681	0.9981	0.9558	0.9544	0.9536	0.9971
panelcnDataset	clearCNV.expected_artefacts.0.045	305	9476	10	16	9807	0.9502	0.9989	0.9683	0.9983	0.9591	0.9578	0.957	0.9973
panelcnDataset	clearCNV.expected_artefacts.0.05	305	9476	10	16	9807	0.9502	0.9989	0.9683	0.9983	0.9591	0.9578	0.957	0.9973
panelcnDataset	clearCNV.expected_artefacts.0.07	307	9476	10	14	9807	0.9564	0.9989	0.9685	0.9985	0.9624	0.9611	0.9619	0.9976
panelcnDataset	clearCNV.expected_artefacts.0.1	310	9476	10	11	9807	0.9657	0.9989	0.9688	0.9988	0.9672	0.9661	0.9668	0.9979
panelcnDataset	clearCNV.minimum_group_sizes.10	290	9476	10	31	9807	0.9034	0.9989	0.9667	0.9967	0.934	0.9324	0.9315	0.9958
panelcnDataset	clearCNV.minimum_group_sizes.100	245	9476	10	76	9807	0.7632	0.9989	0.9608	0.992	0.8507	0.8522	0.8457	0.9912
panelcnDataset	clearCNV.minimum_group_sizes.15	290	9476	10	31	9807	0.9034	0.9989	0.9667	0.9967	0.934	0.9324	0.9315	0.9958
panelcnDataset	clearCNV.minimum_group_sizes.18	290	9476	10	31	9807	0.9034	0.9989	0.9667	0.9967	0.934	0.9324	0.9315	0.9958
panelcnDataset	clearCNV.minimum_group_sizes.19	290	9476	10	31	9807	0.9034	0.9989	0.9667	0.9967	0.934	0.9324	0.9315	0.9958
panelcnDataset	clearCNV.minimum_group_sizes.20	290	9476	10	31	9807	0.9034	0.9989	0.9667	0.9967	0.934	0.9324	0.9315	0.9958
panelcnDataset	clearCNV.minimum_group_sizes.21	290	9476	10	31	9807	0.9034	0.9989	0.9667	0.9967	0.934	0.9324	0.9315	0.9958
panelcnDataset	clearCNV.minimum_group_sizes.22	290	9476	10	31	9807	0.9034	0.9989	0.9667	0.9967	0.934	0.9324	0.9315	0.9958
panelcnDataset	clearCNV.minimum_group_sizes.25	290	9476	10	31	9807	0.9034	0.9989	0.9667	0.9967	0.934	0.9324	0.9315	0.9958
panelcnDataset	clearCNV.minimum_group_sizes.30	290	9476	10	31	9807	0.9034	0.9989	0.9667	0.9967	0.934	0.9324	0.9315	0.9958
panelcnDataset	clearCNV.minimum_group_sizes.35	290	9476	10	31	9807	0.9034	0.9989	0.9667	0.9967	0.934	0.9324	0.9315	0.9958
panelcnDataset	clearCNV.minimum_group_sizes.40	290	9476	10	31	9807	0.9034	0.9989	0.9667	0.9967	0.934	0.9324	0.9315	0.9958
panelcnDataset	clearCNV.minimum_group_sizes.5	290	9476	10	31	9807	0.9034	0.9989	0.9667	0.9967	0.934	0.9324	0.9315	0.9958
panelcnDataset	clearCNV.minimum_group_sizes.50	290	9476	10	31	9807	0.9034	0.9989	0.9667	0.9967	0.934	0.9324	0.9315	0.9958
panelcnDataset	clearCNV.minimum_group_sizes.75	290	9476	10	31	9807	0.9034	0.9989	0.9667	0.9967	0.934	0.9324	0.9315	0.9958
panelcnDataset	clearCNV.sample_score_factor.1	190	9479	7	131	9807	0.5919	0.9993	0.9645	0.9864	0.7336	0.7497	0.7262	0.9859
panelcnDataset	clearCNV.sample_score_factor.1.5	308	9476	10	13	9807	0.9595	0.9989	0.9686	0.9986	0.964	0.9628	0.9635	0.9977
panelcnDataset	clearCNV.sample_score_factor.1.7	287	9476	10	34	9807	0.8941	0.9989	0.9663	0.9964	0.9288	0.9272	0.9263	0.9955
panelcnDataset	clearCNV.sample_score_factor.1.8	287	9476	10	34	9807	0.8941	0.9989	0.9663	0.9964	0.9288	0.9272	0.9263	0.9955
panelcnDataset	clearCNV.sample_score_factor.1.9	287	9476	10	34	9807	0.8941	0.9989	0.9663	0.9964	0.9288	0.9272	0.9263	0.9955
panelcnDataset	clearCNV.sample_score_factor.2	290	9476	10	31	9807	0.9034	0.9989	0.9667	0.9967	0.934	0.9324	0.9315	0.9958
panelcnDataset	clearCNV.sample_score_factor.2.1	290	9476	10	31	9807	0.9034	0.9989	0.9667	0.9967	0.934	0.9324	0.9315	0.9958
panelcnDataset	clearCNV.sample_score_factor.2.2	303	9476	10	18	9807	0.9439	0.9989	0.9681	0.9981	0.9558	0.9544	0.9536	0.9971
panelcnDataset	clearCNV.sample_score_factor.2.3	290	9476	10	31	9807	0.9034	0.9989	0.9667	0.9967	0.934	0.9324	0.9315	0.9958
panelcnDataset	clearCNV.sample_score_factor.2.5	290	9476	10	31	9807	0.9034	0.9989	0.9667	0.9967	0.934	0.9324	0.9315	0.9958
panelcnDataset	clearCNV.sample_score_factor.3	290	9476	10	31	9807	0.9034	0.9989	0.9667	0.9967	0.934	0.9324	0.9315	0.9958
panelcnDataset	clearCNV.sample_score_factor.3.5	290	9476	10	31	9807	0.9034	0.9989	0.9667	0.9967	0.934	0.9324	0.9315	0.9958
panelcnDataset	clearCNV.sample_score_factor.4	290	9476	10	31	9807	0.9034	0.9989	0.9667	0.9967	0.934	0.9324	0.9315	0.9958
panelcnDataset	clearCNV.sample_score_factor.4.5	290	9476	10	31	9807	0.9034	0.9989	0.9667	0.9967	0.934	0.9324	0.9315	0.9958
panelcnDataset	clearCNV.sample_score_factor.5	290	9476	10	31	9807	0.9034	0.9989	0.9667	0.9967	0.934	0.9324	0.9315	0.9958
panelcnDataset	clearCNV.trans_prob.0.0001	282	9476	10	39	9807	0.8785	0.9989	0.9658	0.9959	0.9201	0.9186	0.9174	0.995
panelcnDataset	clearCNV.trans_prob.0.0003	287	9476	10	34	9807	0.8941	0.9989	0.9663	0.9964	0.9288	0.9272	0.9263	0.9955
panelcnDataset	clearCNV.trans_prob.0.0005	287	9476	10	34	9807	0.8941	0.9989	0.9663	0.9964	0.9288	0.9272	0.9263	0.9955
panelcnDataset	clearCNV.trans_prob.0.0007	287	9476	10	34	9807	0.8941	0.9989	0.9663	0.9964	0.9288	0.9272	0.9263	0.9955
panelcnDataset	clearCNV.trans_prob.0.0009	290	9476	10	31	9807	0.9034	0.9989	0.9667	0.9967	0.934	0.9324	0.9315	0.9958
panelcnDataset	clearCNV.trans_prob.0.001	290	9476	10	31	9807	0.9034	0.9989	0.9667	0.9967	0.934	0.9324	0.9315	0.9958
panelcnDataset	clearCNV.trans_prob.0.0011	290	9476	10	31	9807	0.9034	0.9989	0.9667	0.9967	0.934	0.9324	0.9315	0.9958
panelcnDataset	clearCNV.trans_prob.0.0013	290	9476	10	31	9807	0.9034	0.9989	0.9667	0.9967	0.934	0.9324	0.9315	0.9958
panelcnDataset	clearCNV.trans_prob.0.0015	290	9476	10	31	9807	0.9034	0.9989	0.9667	0.9967	0.934	0.9324	0.9315	0.9958
panelcnDataset	clearCNV.trans_prob.0.0018	290	9476	10	31	9807	0.9034	0.9989	0.9667	0.9967	0.934	0.9324	0.9315	0.9958
panelcnDataset	clearCNV.trans_prob.0.002	290	9476	10	31	9807	0.9034	0.9989	0.9667	0.9967	0.934	0.9324	0.9315	0.9958
panelcnDataset	clearCNV.trans_prob.0.003	290	9476	10	31	9807	0.9034	0.9989	0.9667	0.9967	0.934	0.9324	0.9315	0.9958
panelcnDataset	clearCNV.trans_prob.0.005	290	9476	10	31	9807	0.9034	0.9989	0.9667	0.9967	0.934	0.9324	0.9315	0.9958
panelcnDataset	clearCNV.trans_prob.0.01	293	9476	10	28	9807	0.9128	0.9989	0.967	0.9971	0.9391	0.9375	0.9367	0.9961
panelcnDataset	clearCNV.trans_prob.0.02	294	9476	10	27	9807	0.9159	0.9989	0.9671	0.9972	0.9408	0.9392	0.9384	0.9962
panelcnDataset	clearCNV.zscale.0.2	71	9485	1	250	9807	0.2212	0.9999	0.9861	0.9743	0.3613	0.4608	0.3534	0.9744
panelcnDataset	clearCNV.zscale.0.3	122	9484	2	199	9807	0.3801	0.9998	0.9839	0.9794	0.5483	0.6049	0.5398	0.9795
panelcnDataset	clearCNV.zscale.0.4	210	9479	7	111	9807	0.6542	0.9993	0.9677	0.9884	0.7807	0.7905	0.7753	0.988
panelcnDataset	clearCNV.zscale.0.5	266	9477	9	55	9807	0.8287	0.9991	0.9673	0.9942	0.8926	0.8921	0.8897	0.9935
panelcnDataset	clearCNV.zscale.0.6	286	9476	10	35	9807	0.891	0.9989	0.9662	0.9963	0.9271	0.9255	0.9245	0.9954
panelcnDataset	clearCNV.zscale.0.65	290	9476	10	31	9807	0.9034	0.9989	0.9667	0.9967	0.934	0.9324	0.9315	0.9958
panelcnDataset	clearCNV.zscale.0.7	304	9476	10	17	9807	0.947	0.9989	0.9682	0.9982	0.9575	0.9561	0.9553	0.9972
panelcnDataset	clearCNV.zscale.0.8	309	9476	10	12	9807	0.9626	0.9989	0.9687	0.9987	0.9656	0.9645	0.9652	0.9978
panelcnDataset	clearCNV.zscale.0.9	316	9476	10	5	9807	0.9844	0.9989	0.9693	0.9995	0.9768	0.9761	0.9765	0.9985
panelcnDataset	clearCNV.zscale.1	316	9475	11	5	9807	0.9844	0.9988	0.9664	0.9995	0.9753	0.9745	0.975	0.9984
panelcnDataset	clearCNV.zscale.1.3	315	9476	10	6	9807	0.9813	0.9989	0.9692	0.9994	0.9752	0.9744	0.9749	0.9984
panelcnDataset	clearCNV.zscale.1.6	265	9484	2	56	9807	0.8255	0.9998	0.9925	0.9941	0.9014	0.9024	0.8986	0.9941
ICR96	clincnv.minimumNumOfElemsInCluster.100	277	28369	141	19	28806	0.9358	0.9951	0.6627	0.9993	0.7759	0.785	0.7713	0.9944
ICR96	clincnv.minimumNumOfElemsInCluster.20	276	28413	97	20	28806	0.9324	0.9966	0.7399	0.9993	0.8251	0.8287	0.8214	0.9959
ICR96	clincnv.minimumNumOfElemsInCluster.25	276	28413	97	20	28806	0.9324	0.9966	0.7399	0.9993	0.8251	0.8287	0.8214	0.9959
ICR96	clincnv.minimumNumOfElemsInCluster.30	276	28413	97	20	28806	0.9324	0.9966	0.7399	0.9993	0.8251	0.8287	0.8214	0.9959
ICR96	clincnv.minimumNumOfElemsInCluster.35	276	28413	97	20	28806	0.9324	0.9966	0.7399	0.9993	0.8251	0.8287	0.8214	0.9959
ICR96	clincnv.minimumNumOfElemsInCluster.40	276	28413	97	20	28806	0.9324	0.9966	0.7399	0.9993	0.8251	0.8287	0.8214	0.9959
ICR96	clincnv.minimumNumOfElemsInCluster.45	276	28413	97	20	28806	0.9324	0.9966	0.7399	0.9993	0.8251	0.8287	0.8214	0.9959
ICR96	clincnv.minimumNumOfElemsInCluster.50	277	28369	141	19	28806	0.9358	0.9951	0.6627	0.9993	0.7759	0.785	0.7713	0.9944
ICR96	clincnv.minimumNumOfElemsInCluster.55	277	28369	141	19	28806	0.9358	0.9951	0.6627	0.9993	0.7759	0.785	0.7713	0.9944
ICR96	clincnv.minimumNumOfElemsInCluster.60	277	28369	141	19	28806	0.9358	0.9951	0.6627	0.9993	0.7759	0.785	0.7713	0.9944
ICR96	clincnv.minimumNumOfElemsInCluster.65	277	28369	141	19	28806	0.9358	0.9951	0.6627	0.9993	0.7759	0.785	0.7713	0.9944
ICR96	clincnv.minimumNumOfElemsInCluster.70	277	28369	141	19	28806	0.9358	0.9951	0.6627	0.9993	0.7759	0.785	0.7713	0.9944
ICR96	clincnv.minimumNumOfElemsInCluster.75	277	28369	141	19	28806	0.9358	0.9951	0.6627	0.9993	0.7759	0.785	0.7713	0.9944
ICR96	clincnv.minimumNumOfElemsInCluster.80	257	28369	141	39	28806	0.8682	0.9951	0.6457	0.9986	0.7406	0.7458	0.7396	0.9938
ICR96	clincnv.minimumNumOfElemsInCluster.90	277	28369	141	19	28806	0.9358	0.9951	0.6627	0.9993	0.7759	0.785	0.7713	0.9944
ICR96	clincnv.scoreG.10	277	28307	203	19	28806	0.9358	0.9929	0.5771	0.9993	0.7139	0.7316	0.7105	0.9923
ICR96	clincnv.scoreG.100	233	28476	34	63	28806	0.7872	0.9988	0.8727	0.9978	0.8277	0.8271	0.8243	0.9966
ICR96	clincnv.scoreG.110	227	28479	31	69	28806	0.7669	0.9989	0.8798	0.9976	0.8195	0.8197	0.8163	0.9965
ICR96	clincnv.scoreG.120	219	28480	30	77	28806	0.7399	0.9989	0.8795	0.9973	0.8037	0.8049	0.8026	0.9963
ICR96	clincnv.scoreG.15	277	28334	176	19	28806	0.9358	0.9938	0.6115	0.9993	0.7397	0.7535	0.7352	0.9932
ICR96	clincnv.scoreG.20	277	28369	141	19	28806	0.9358	0.9951	0.6627	0.9993	0.7759	0.785	0.7713	0.9944
ICR96	clincnv.scoreG.25	276	28408	102	20	28806	0.9324	0.9964	0.7302	0.9993	0.819	0.8231	0.8184	0.9958
ICR96	clincnv.scoreG.30	270	28422	88	26	28806	0.9122	0.9969	0.7542	0.9991	0.8257	0.8275	0.8218	0.996
ICR96	clincnv.scoreG.35	269	28455	55	27	28806	0.9088	0.9981	0.8302	0.9991	0.8677	0.8672	0.8685	0.9972
ICR96	clincnv.scoreG.40	265	28457	53	31	28806	0.8953	0.9981	0.8333	0.9989	0.8632	0.8623	0.8625	0.9971
ICR96	clincnv.scoreG.5	277	28227	283	19	28806	0.9358	0.9901	0.4946	0.9993	0.6472	0.6763	0.6418	0.9895
ICR96	clincnv.scoreG.50	263	28463	47	33	28806	0.8885	0.9984	0.8484	0.9988	0.868	0.8668	0.8655	0.9972
ICR96	clincnv.scoreG.80	246	28476	34	50	28806	0.8311	0.9988	0.8786	0.9982	0.8542	0.853	0.8535	0.9971
ICR96	clincnv.scoreG.90	239	28476	34	57	28806	0.8074	0.9988	0.8755	0.998	0.8401	0.8392	0.8364	0.9968
inHouseHiSeq	clincnv.minimumNumOfElemsInCluster.100	374	4179	79	21	4653	0.9468	0.9814	0.8256	0.995	0.8821	0.8728	0.8703	0.9785
inHouseHiSeq	clincnv.minimumNumOfElemsInCluster.20	374	4179	79	21	4653	0.9468	0.9814	0.8256	0.995	0.8821	0.8728	0.8703	0.9785
inHouseHiSeq	clincnv.minimumNumOfElemsInCluster.25	374	4179	79	21	4653	0.9468	0.9814	0.8256	0.995	0.8821	0.8728	0.8703	0.9785
inHouseHiSeq	clincnv.minimumNumOfElemsInCluster.30	374	4179	79	21	4653	0.9468	0.9814	0.8256	0.995	0.8821	0.8728	0.8703	0.9785
inHouseHiSeq	clincnv.minimumNumOfElemsInCluster.35	374	4179	79	21	4653	0.9468	0.9814	0.8256	0.995	0.8821	0.8728	0.8703	0.9785
inHouseHiSeq	clincnv.minimumNumOfElemsInCluster.40	374	4179	79	21	4653	0.9468	0.9814	0.8256	0.995	0.8821	0.8728	0.8703	0.9785
inHouseHiSeq	clincnv.minimumNumOfElemsInCluster.45	374	4179	79	21	4653	0.9468	0.9814	0.8256	0.995	0.8821	0.8728	0.8703	0.9785
inHouseHiSeq	clincnv.minimumNumOfElemsInCluster.50	374	4179	79	21	4653	0.9468	0.9814	0.8256	0.995	0.8821	0.8728	0.8703	0.9785
inHouseHiSeq	clincnv.minimumNumOfElemsInCluster.55	374	4179	79	21	4653	0.9468	0.9814	0.8256	0.995	0.8821	0.8728	0.8703	0.9785
inHouseHiSeq	clincnv.minimumNumOfElemsInCluster.60	374	4179	79	21	4653	0.9468	0.9814	0.8256	0.995	0.8821	0.8728	0.8703	0.9785
inHouseHiSeq	clincnv.minimumNumOfElemsInCluster.65	374	4179	79	21	4653	0.9468	0.9814	0.8256	0.995	0.8821	0.8728	0.8703	0.9785
inHouseHiSeq	clincnv.minimumNumOfElemsInCluster.70	374	4179	79	21	4653	0.9468	0.9814	0.8256	0.995	0.8821	0.8728	0.8703	0.9785
inHouseHiSeq	clincnv.minimumNumOfElemsInCluster.75	374	4179	79	21	4653	0.9468	0.9814	0.8256	0.995	0.8821	0.8728	0.8703	0.9785
inHouseHiSeq	clincnv.minimumNumOfElemsInCluster.80	374	4179	79	21	4653	0.9468	0.9814	0.8256	0.995	0.8821	0.8728	0.8703	0.9785
inHouseHiSeq	clincnv.minimumNumOfElemsInCluster.90	374	4179	79	21	4653	0.9468	0.9814	0.8256	0.995	0.8821	0.8728	0.8703	0.9785
inHouseHiSeq	clincnv.scoreG.10	375	4121	137	20	4653	0.9494	0.9678	0.7324	0.9952	0.8269	0.8169	0.8088	0.9663
inHouseHiSeq	clincnv.scoreG.100	319	4210	48	76	4653	0.8076	0.9887	0.8692	0.9823	0.8373	0.8234	0.8231	0.9734
inHouseHiSeq	clincnv.scoreG.110	319	4210	48	76	4653	0.8076	0.9887	0.8692	0.9823	0.8373	0.8234	0.8231	0.9734
inHouseHiSeq	clincnv.scoreG.120	318	4225	33	77	4653	0.8051	0.9922	0.906	0.9821	0.8525	0.8415	0.84	0.9764
inHouseHiSeq	clincnv.scoreG.15	371	4162	96	24	4653	0.9392	0.9775	0.7944	0.9943	0.8608	0.8503	0.8466	0.9742
inHouseHiSeq	clincnv.scoreG.20	374	4179	79	21	4653	0.9468	0.9814	0.8256	0.995	0.8821	0.8728	0.8703	0.9785
inHouseHiSeq	clincnv.scoreG.25	373	4179	79	22	4653	0.9443	0.9814	0.8252	0.9948	0.8808	0.8713	0.8689	0.9783
inHouseHiSeq	clincnv.scoreG.30	373	4186	72	22	4653	0.9443	0.9831	0.8382	0.9948	0.8881	0.8789	0.877	0.9798
inHouseHiSeq	clincnv.scoreG.35	371	4186	72	24	4653	0.9392	0.9831	0.8375	0.9943	0.8854	0.8759	0.8743	0.9794
inHouseHiSeq	clincnv.scoreG.40	369	4186	72	26	4653	0.9342	0.9831	0.8367	0.9938	0.8828	0.8728	0.871	0.9789
inHouseHiSeq	clincnv.scoreG.5	371	4072	186	24	4653	0.9392	0.9563	0.6661	0.9941	0.7794	0.7689	0.7553	0.9549
inHouseHiSeq	clincnv.scoreG.50	349	4199	59	46	4653	0.8835	0.9861	0.8554	0.9892	0.8692	0.857	0.8567	0.9774
inHouseHiSeq	clincnv.scoreG.80	336	4210	48	59	4653	0.8506	0.9887	0.875	0.9862	0.8626	0.8502	0.8501	0.977
inHouseHiSeq	clincnv.scoreG.90	324	4210	48	71	4653	0.8203	0.9887	0.871	0.9834	0.8449	0.8314	0.8308	0.9744
inHouseMiSeq	clincnv.minimumNumOfElemsInCluster.100	490	4177	67	36	4770	0.9316	0.9842	0.8797	0.9915	0.9049	0.8932	0.8927	0.9784
inHouseMiSeq	clincnv.minimumNumOfElemsInCluster.20	487	4187	57	39	4770	0.9259	0.9866	0.8952	0.9908	0.9103	0.8991	0.8991	0.9799
inHouseMiSeq	clincnv.minimumNumOfElemsInCluster.25	487	4187	57	39	4770	0.9259	0.9866	0.8952	0.9908	0.9103	0.8991	0.8991	0.9799
inHouseMiSeq	clincnv.minimumNumOfElemsInCluster.30	490	4177	67	36	4770	0.9316	0.9842	0.8797	0.9915	0.9049	0.8932	0.8927	0.9784
inHouseMiSeq	clincnv.minimumNumOfElemsInCluster.35	490	4177	67	36	4770	0.9316	0.9842	0.8797	0.9915	0.9049	0.8932	0.8927	0.9784
inHouseMiSeq	clincnv.minimumNumOfElemsInCluster.40	490	4177	67	36	4770	0.9316	0.9842	0.8797	0.9915	0.9049	0.8932	0.8927	0.9784
inHouseMiSeq	clincnv.minimumNumOfElemsInCluster.45	490	4177	67	36	4770	0.9316	0.9842	0.8797	0.9915	0.9049	0.8932	0.8927	0.9784
inHouseMiSeq	clincnv.minimumNumOfElemsInCluster.50	490	4177	67	36	4770	0.9316	0.9842	0.8797	0.9915	0.9049	0.8932	0.8927	0.9784
inHouseMiSeq	clincnv.minimumNumOfElemsInCluster.55	490	4177	67	36	4770	0.9316	0.9842	0.8797	0.9915	0.9049	0.8932	0.8927	0.9784
inHouseMiSeq	clincnv.minimumNumOfElemsInCluster.60	490	4177	67	36	4770	0.9316	0.9842	0.8797	0.9915	0.9049	0.8932	0.8927	0.9784
inHouseMiSeq	clincnv.minimumNumOfElemsInCluster.65	490	4177	67	36	4770	0.9316	0.9842	0.8797	0.9915	0.9049	0.8932	0.8927	0.9784
inHouseMiSeq	clincnv.minimumNumOfElemsInCluster.70	490	4177	67	36	4770	0.9316	0.9842	0.8797	0.9915	0.9049	0.8932	0.8927	0.9784
inHouseMiSeq	clincnv.minimumNumOfElemsInCluster.75	490	4177	67	36	4770	0.9316	0.9842	0.8797	0.9915	0.9049	0.8932	0.8927	0.9784
inHouseMiSeq	clincnv.minimumNumOfElemsInCluster.80	490	4177	67	36	4770	0.9316	0.9842	0.8797	0.9915	0.9049	0.8932	0.8927	0.9784
inHouseMiSeq	clincnv.minimumNumOfElemsInCluster.90	490	4177	67	36	4770	0.9316	0.9842	0.8797	0.9915	0.9049	0.8932	0.8927	0.9784
inHouseMiSeq	clincnv.scoreG.10	489	4149	95	37	4770	0.9297	0.9776	0.8373	0.9912	0.8811	0.867	0.8653	0.9723
inHouseMiSeq	clincnv.scoreG.100	449	4211	33	77	4770	0.8536	0.9922	0.9315	0.982	0.8909	0.8791	0.8778	0.9769
inHouseMiSeq	clincnv.scoreG.110	448	4212	32	78	4770	0.8517	0.9925	0.9333	0.9818	0.8907	0.8789	0.8776	0.9769
inHouseMiSeq	clincnv.scoreG.120	446	4212	32	80	4770	0.8479	0.9925	0.9331	0.9814	0.8884	0.8766	0.8753	0.9765
inHouseMiSeq	clincnv.scoreG.15	489	4166	78	37	4770	0.9297	0.9816	0.8624	0.9912	0.8948	0.882	0.8812	0.9759
inHouseMiSeq	clincnv.scoreG.20	490	4177	67	36	4770	0.9316	0.9842	0.8797	0.9915	0.9049	0.8932	0.8927	0.9784
inHouseMiSeq	clincnv.scoreG.25	487	4187	57	39	4770	0.9259	0.9866	0.8952	0.9908	0.9103	0.8991	0.8991	0.9799
inHouseMiSeq	clincnv.scoreG.30	484	4188	56	42	4770	0.9202	0.9868	0.8963	0.9901	0.9081	0.8966	0.8967	0.9795
inHouseMiSeq	clincnv.scoreG.35	482	4189	55	44	4770	0.9163	0.987	0.8976	0.9896	0.9069	0.8953	0.895	0.9792
inHouseMiSeq	clincnv.scoreG.40	480	4189	55	46	4770	0.9125	0.987	0.8972	0.9891	0.9048	0.8929	0.8928	0.9788
inHouseMiSeq	clincnv.scoreG.5	488	4096	148	38	4770	0.9278	0.9651	0.7673	0.9908	0.8399	0.8227	0.8179	0.961
inHouseMiSeq	clincnv.scoreG.50	480	4189	55	46	4770	0.9125	0.987	0.8972	0.9891	0.9048	0.8929	0.8928	0.9788
inHouseMiSeq	clincnv.scoreG.80	455	4197	47	71	4770	0.865	0.9889	0.9064	0.9834	0.8852	0.8717	0.8716	0.9753
inHouseMiSeq	clincnv.scoreG.90	451	4197	47	75	4770	0.8574	0.9889	0.9056	0.9824	0.8809	0.867	0.8664	0.9744
panelcnDataset	clincnv.minimumNumOfElemsInCluster.100	311	9476	10	10	9807	0.9688	0.9989	0.9688	0.9989	0.9688	0.9678	0.9684	0.998
panelcnDataset	clincnv.minimumNumOfElemsInCluster.20	311	9476	10	10	9807	0.9688	0.9989	0.9688	0.9989	0.9688	0.9678	0.9684	0.998
panelcnDataset	clincnv.minimumNumOfElemsInCluster.25	311	9476	10	10	9807	0.9688	0.9989	0.9688	0.9989	0.9688	0.9678	0.9684	0.998
panelcnDataset	clincnv.minimumNumOfElemsInCluster.30	311	9476	10	10	9807	0.9688	0.9989	0.9688	0.9989	0.9688	0.9678	0.9684	0.998
panelcnDataset	clincnv.minimumNumOfElemsInCluster.35	311	9476	10	10	9807	0.9688	0.9989	0.9688	0.9989	0.9688	0.9678	0.9684	0.998
panelcnDataset	clincnv.minimumNumOfElemsInCluster.40	311	9476	10	10	9807	0.9688	0.9989	0.9688	0.9989	0.9688	0.9678	0.9684	0.998
panelcnDataset	clincnv.minimumNumOfElemsInCluster.45	311	9476	10	10	9807	0.9688	0.9989	0.9688	0.9989	0.9688	0.9678	0.9684	0.998
panelcnDataset	clincnv.minimumNumOfElemsInCluster.50	311	9476	10	10	9807	0.9688	0.9989	0.9688	0.9989	0.9688	0.9678	0.9684	0.998
panelcnDataset	clincnv.minimumNumOfElemsInCluster.55	311	9476	10	10	9807	0.9688	0.9989	0.9688	0.9989	0.9688	0.9678	0.9684	0.998
panelcnDataset	clincnv.minimumNumOfElemsInCluster.60	311	9476	10	10	9807	0.9688	0.9989	0.9688	0.9989	0.9688	0.9678	0.9684	0.998
panelcnDataset	clincnv.minimumNumOfElemsInCluster.65	311	9476	10	10	9807	0.9688	0.9989	0.9688	0.9989	0.9688	0.9678	0.9684	0.998
panelcnDataset	clincnv.minimumNumOfElemsInCluster.70	311	9476	10	10	9807	0.9688	0.9989	0.9688	0.9989	0.9688	0.9678	0.9684	0.998
panelcnDataset	clincnv.minimumNumOfElemsInCluster.75	311	9476	10	10	9807	0.9688	0.9989	0.9688	0.9989	0.9688	0.9678	0.9684	0.998
panelcnDataset	clincnv.minimumNumOfElemsInCluster.80	311	9476	10	10	9807	0.9688	0.9989	0.9688	0.9989	0.9688	0.9678	0.9684	0.998
panelcnDataset	clincnv.minimumNumOfElemsInCluster.90	311	9476	10	10	9807	0.9688	0.9989	0.9688	0.9989	0.9688	0.9678	0.9684	0.998
panelcnDataset	clincnv.scoreG.10	312	9470	16	9	9807	0.972	0.9983	0.9512	0.9991	0.9615	0.9602	0.9609	0.9975
panelcnDataset	clincnv.scoreG.100	292	9483	3	29	9807	0.9097	0.9997	0.9898	0.997	0.9481	0.9473	0.9458	0.9967
panelcnDataset	clincnv.scoreG.110	290	9483	3	31	9807	0.9034	0.9997	0.9898	0.9967	0.9446	0.9439	0.9423	0.9965
panelcnDataset	clincnv.scoreG.120	285	9483	3	36	9807	0.8879	0.9997	0.9896	0.9962	0.936	0.9354	0.9335	0.996
panelcnDataset	clincnv.scoreG.15	312	9476	10	9	9807	0.972	0.9989	0.9689	0.9991	0.9705	0.9695	0.97	0.9981
panelcnDataset	clincnv.scoreG.20	311	9476	10	10	9807	0.9688	0.9989	0.9688	0.9989	0.9688	0.9678	0.9684	0.998
panelcnDataset	clincnv.scoreG.25	311	9478	8	10	9807	0.9688	0.9992	0.9749	0.9989	0.9719	0.9709	0.9715	0.9982
panelcnDataset	clincnv.scoreG.30	309	9478	8	12	9807	0.9626	0.9992	0.9748	0.9987	0.9687	0.9676	0.9682	0.998
panelcnDataset	clincnv.scoreG.35	305	9478	8	16	9807	0.9502	0.9992	0.9744	0.9983	0.9621	0.961	0.9616	0.9976
panelcnDataset	clincnv.scoreG.40	305	9480	6	16	9807	0.9502	0.9994	0.9807	0.9983	0.9652	0.9642	0.9647	0.9978
panelcnDataset	clincnv.scoreG.5	312	9452	34	9	9807	0.972	0.9964	0.9017	0.999	0.9355	0.934	0.933	0.9956
panelcnDataset	clincnv.scoreG.50	305	9482	4	16	9807	0.9502	0.9996	0.9871	0.9983	0.9683	0.9674	0.9678	0.998
panelcnDataset	clincnv.scoreG.80	296	9482	4	25	9807	0.9221	0.9996	0.9867	0.9974	0.9533	0.9524	0.9511	0.997
panelcnDataset	clincnv.scoreG.90	294	9483	3	27	9807	0.9159	0.9997	0.9899	0.9972	0.9515	0.9506	0.9492	0.9969
ICR96	cnvkit.alphaBintest.0.0001	269	28090	420	27	28806	0.9088	0.9853	0.3904	0.999	0.5462	0.5901	0.5401	0.9845
ICR96	cnvkit.alphaBintest.0.0005	267	28004	506	29	28806	0.902	0.9823	0.3454	0.999	0.4995	0.5518	0.4912	0.9814
ICR96	cnvkit.alphaBintest.0.001	268	27957	553	28	28806	0.9054	0.9806	0.3264	0.999	0.4799	0.537	0.4711	0.9798
ICR96	cnvkit.alphaBintest.0.002	269	27874	636	27	28806	0.9088	0.9777	0.2972	0.999	0.448	0.5125	0.4397	0.977
ICR96	cnvkit.alphaBintest.0.003	268	27805	705	28	28806	0.9054	0.9753	0.2754	0.999	0.4224	0.4916	0.4142	0.9746
ICR96	cnvkit.alphaBintest.0.004	267	27755	755	29	28806	0.902	0.9735	0.2613	0.999	0.4052	0.4773	0.3959	0.9728
ICR96	cnvkit.alphaBintest.0.0045	268	27731	779	28	28806	0.9054	0.9727	0.256	0.999	0.3991	0.4732	0.3896	0.972
ICR96	cnvkit.alphaBintest.0.005	268	27703	807	28	28806	0.9054	0.9717	0.2493	0.999	0.391	0.4667	0.3807	0.971
ICR96	cnvkit.alphaBintest.0.0055	268	27668	842	28	28806	0.9054	0.9705	0.2414	0.999	0.3812	0.4589	0.3711	0.9698
ICR96	cnvkit.alphaBintest.0.006	268	27647	863	28	28806	0.9054	0.9697	0.237	0.999	0.3756	0.4544	0.3659	0.9691
ICR96	cnvkit.alphaBintest.0.007	270	27594	916	26	28806	0.9122	0.9679	0.2277	0.9991	0.3644	0.4467	0.3538	0.9673
ICR96	cnvkit.alphaBintest.0.008	271	27555	955	25	28806	0.9155	0.9665	0.221	0.9991	0.3561	0.4406	0.3457	0.966
ICR96	cnvkit.alphaBintest.0.009	271	27522	988	25	28806	0.9155	0.9653	0.2153	0.9991	0.3486	0.4345	0.3369	0.9648
ICR96	cnvkit.alphaBintest.0.01	271	27484	1026	25	28806	0.9155	0.964	0.2089	0.9991	0.3402	0.4278	0.3287	0.9635
ICR96	cnvkit.alphaBintest.0.1	274	25554	2956	22	28806	0.9257	0.8963	0.0848	0.9991	0.1554	0.2627	0.1391	0.8966
ICR96	cnvkit.alphaSegmetrics.0.0001	269	27723	787	27	28806	0.9088	0.9724	0.2547	0.999	0.3979	0.4729	0.3872	0.9717
ICR96	cnvkit.alphaSegmetrics.0.0005	269	27725	785	27	28806	0.9088	0.9725	0.2552	0.999	0.3985	0.4733	0.3885	0.9718
ICR96	cnvkit.alphaSegmetrics.0.001	269	27727	783	27	28806	0.9088	0.9725	0.2557	0.999	0.3991	0.4738	0.3897	0.9719
ICR96	cnvkit.alphaSegmetrics.0.005	270	27731	779	26	28806	0.9122	0.9727	0.2574	0.9991	0.4015	0.4764	0.3927	0.9721
ICR96	cnvkit.alphaSegmetrics.0.01	269	27733	777	27	28806	0.9088	0.9727	0.2572	0.999	0.4009	0.4752	0.3914	0.9721
ICR96	cnvkit.alphaSegmetrics.0.02	269	27738	772	27	28806	0.9088	0.9729	0.2584	0.999	0.4024	0.4764	0.3935	0.9723
ICR96	cnvkit.alphaSegmetrics.0.03	270	27713	797	26	28806	0.9122	0.972	0.253	0.9991	0.3962	0.4721	0.3857	0.9714
ICR96	cnvkit.alphaSegmetrics.0.04	269	27703	807	27	28806	0.9088	0.9717	0.25	0.999	0.3921	0.4683	0.3812	0.971
ICR96	cnvkit.alphaSegmetrics.0.05	268	27703	807	28	28806	0.9054	0.9717	0.2493	0.999	0.391	0.4667	0.3807	0.971
ICR96	cnvkit.alphaSegmetrics.0.06	268	27711	799	28	28806	0.9054	0.972	0.2512	0.999	0.3933	0.4685	0.3835	0.9713
ICR96	cnvkit.alphaSegmetrics.0.07	268	27689	821	28	28806	0.9054	0.9712	0.2461	0.999	0.387	0.4635	0.3764	0.9705
ICR96	cnvkit.alphaSegmetrics.0.08	268	27696	814	28	28806	0.9054	0.9714	0.2477	0.999	0.389	0.4651	0.3796	0.9708
ICR96	cnvkit.alphaSegmetrics.0.09	268	27677	833	28	28806	0.9054	0.9708	0.2434	0.999	0.3837	0.4609	0.3733	0.9701
ICR96	cnvkit.alphaSegmetrics.0.1	267	27679	831	29	28806	0.902	0.9709	0.2432	0.999	0.3831	0.4597	0.372	0.9701
ICR96	cnvkit.alphaSegmetrics.0.15	267	27679	831	29	28806	0.902	0.9709	0.2432	0.999	0.3831	0.4597	0.372	0.9701
ICR96	cnvkit.atargMaxSizeAutobin.1000000	267	27756	754	29	28806	0.902	0.9736	0.2615	0.999	0.4055	0.4776	0.3954	0.9728
ICR96	cnvkit.atargMaxSizeAutobin.300000	270	27122	1388	26	28806	0.9122	0.9513	0.1628	0.999	0.2764	0.3739	0.2633	0.9509
ICR96	cnvkit.atargMaxSizeAutobin.350000	271	27345	1165	25	28806	0.9155	0.9591	0.1887	0.9991	0.3129	0.4053	0.3012	0.9587
ICR96	cnvkit.atargMaxSizeAutobin.400000	270	27528	982	26	28806	0.9122	0.9656	0.2157	0.9991	0.3488	0.4341	0.3377	0.965
ICR96	cnvkit.atargMaxSizeAutobin.450000	268	27623	887	28	28806	0.9054	0.9689	0.232	0.999	0.3694	0.4494	0.3582	0.9682
ICR96	cnvkit.atargMaxSizeAutobin.500000	268	27703	807	28	28806	0.9054	0.9717	0.2493	0.999	0.391	0.4667	0.3807	0.971
ICR96	cnvkit.atargMaxSizeAutobin.550000	270	27711	799	26	28806	0.9122	0.972	0.2526	0.9991	0.3956	0.4717	0.3866	0.9714
ICR96	cnvkit.atargMaxSizeAutobin.600000	269	27781	729	27	28806	0.9088	0.9744	0.2695	0.999	0.4158	0.487	0.4074	0.9738
ICR96	cnvkit.atargMaxSizeAutobin.650000	270	27750	760	26	28806	0.9122	0.9733	0.2621	0.9991	0.4072	0.4809	0.3973	0.9727
ICR96	cnvkit.atargMaxSizeAutobin.700000	268	27786	724	28	28806	0.9054	0.9746	0.2702	0.999	0.4161	0.4867	0.4069	0.9739
ICR96	cnvkit.atargMaxSizeAutobin.800000	266	27758	752	30	28806	0.8986	0.9736	0.2613	0.9989	0.4049	0.4764	0.3963	0.9729
ICR96	cnvkit.atargMaxSizeAutobin.900000	269	27772	738	27	28806	0.9088	0.9741	0.2671	0.999	0.4129	0.4848	0.4025	0.9734
ICR96	cnvkit.atargMinSizeAutobin.100	270	27682	828	26	28806	0.9122	0.971	0.2459	0.9991	0.3874	0.4651	0.3783	0.9704
ICR96	cnvkit.atargMinSizeAutobin.1000	270	27683	827	26	28806	0.9122	0.971	0.2461	0.9991	0.3877	0.4653	0.3778	0.9704
ICR96	cnvkit.atargMinSizeAutobin.200	269	27681	829	27	28806	0.9088	0.9709	0.245	0.999	0.3859	0.4633	0.3762	0.9703
ICR96	cnvkit.atargMinSizeAutobin.300	270	27669	841	26	28806	0.9122	0.9705	0.243	0.9991	0.3838	0.4623	0.3736	0.9699
ICR96	cnvkit.atargMinSizeAutobin.350	270	27693	817	26	28806	0.9122	0.9713	0.2484	0.9991	0.3905	0.4676	0.3797	0.9707
ICR96	cnvkit.atargMinSizeAutobin.400	270	27689	821	26	28806	0.9122	0.9712	0.2475	0.9991	0.3893	0.4667	0.3794	0.9706
ICR96	cnvkit.atargMinSizeAutobin.450	269	27671	839	27	28806	0.9088	0.9706	0.2428	0.999	0.3832	0.4611	0.3723	0.9699
ICR96	cnvkit.atargMinSizeAutobin.50	268	27702	808	28	28806	0.9054	0.9717	0.2491	0.999	0.3907	0.4664	0.3812	0.971
ICR96	cnvkit.atargMinSizeAutobin.500	268	27703	807	28	28806	0.9054	0.9717	0.2493	0.999	0.391	0.4667	0.3807	0.971
ICR96	cnvkit.atargMinSizeAutobin.550	269	27662	848	27	28806	0.9088	0.9703	0.2408	0.999	0.3808	0.4592	0.37	0.9696
ICR96	cnvkit.atargMinSizeAutobin.600	270	27694	816	26	28806	0.9122	0.9714	0.2486	0.9991	0.3907	0.4678	0.3814	0.9708
ICR96	cnvkit.atargMinSizeAutobin.650	271	27671	839	25	28806	0.9155	0.9706	0.2441	0.9991	0.3855	0.4643	0.3752	0.97
ICR96	cnvkit.atargMinSizeAutobin.700	271	27697	813	25	28806	0.9155	0.9715	0.25	0.9991	0.3928	0.4701	0.3826	0.9709
ICR96	cnvkit.atargMinSizeAutobin.800	269	27672	838	27	28806	0.9088	0.9706	0.243	0.999	0.3835	0.4613	0.3739	0.97
ICR96	cnvkit.atargMinSizeAutobin.900	269	27678	832	27	28806	0.9088	0.9708	0.2443	0.999	0.3851	0.4627	0.3754	0.9702
ICR96	cnvkit.bootstrapSegmetrics.10	268	27687	823	28	28806	0.9054	0.9711	0.2456	0.999	0.3864	0.4631	0.3773	0.9705
ICR96	cnvkit.bootstrapSegmetrics.100	268	27703	807	28	28806	0.9054	0.9717	0.2493	0.999	0.391	0.4667	0.3807	0.971
ICR96	cnvkit.bootstrapSegmetrics.1000	270	27712	798	26	28806	0.9122	0.972	0.2528	0.9991	0.3959	0.4719	0.3861	0.9714
ICR96	cnvkit.bootstrapSegmetrics.110	268	27689	821	28	28806	0.9054	0.9712	0.2461	0.999	0.387	0.4635	0.3764	0.9705
ICR96	cnvkit.bootstrapSegmetrics.120	268	27699	811	28	28806	0.9054	0.9716	0.2484	0.999	0.3898	0.4658	0.3804	0.9709
ICR96	cnvkit.bootstrapSegmetrics.150	269	27700	810	27	28806	0.9088	0.9716	0.2493	0.999	0.3913	0.4676	0.3804	0.9709
ICR96	cnvkit.bootstrapSegmetrics.20	268	27687	823	28	28806	0.9054	0.9711	0.2456	0.999	0.3864	0.4631	0.3773	0.9705
ICR96	cnvkit.bootstrapSegmetrics.30	268	27687	823	28	28806	0.9054	0.9711	0.2456	0.999	0.3864	0.4631	0.3773	0.9705
ICR96	cnvkit.bootstrapSegmetrics.40	268	27687	823	28	28806	0.9054	0.9711	0.2456	0.999	0.3864	0.4631	0.3773	0.9705
ICR96	cnvkit.bootstrapSegmetrics.50	268	27687	823	28	28806	0.9054	0.9711	0.2456	0.999	0.3864	0.4631	0.3773	0.9705
ICR96	cnvkit.bootstrapSegmetrics.500	270	27704	806	26	28806	0.9122	0.9717	0.2509	0.9991	0.3936	0.4701	0.3833	0.9711
ICR96	cnvkit.bootstrapSegmetrics.60	269	27702	808	27	28806	0.9088	0.9717	0.2498	0.999	0.3918	0.468	0.3816	0.971
ICR96	cnvkit.bootstrapSegmetrics.70	269	27703	807	27	28806	0.9088	0.9717	0.25	0.999	0.3921	0.4683	0.3812	0.971
ICR96	cnvkit.bootstrapSegmetrics.80	268	27711	799	28	28806	0.9054	0.972	0.2512	0.999	0.3933	0.4685	0.3835	0.9713
ICR96	cnvkit.bootstrapSegmetrics.90	268	27697	813	28	28806	0.9054	0.9715	0.2479	0.999	0.3893	0.4653	0.3791	0.9708
ICR96	cnvkit.bpPerBinAutobin.100000	268	27703	807	28	28806	0.9054	0.9717	0.2493	0.999	0.391	0.4667	0.3807	0.971
ICR96	cnvkit.bpPerBinAutobin.110000	275	27632	878	21	28806	0.9291	0.9692	0.2385	0.9992	0.3796	0.4621	0.3694	0.9688
ICR96	cnvkit.bpPerBinAutobin.120000	275	27575	935	21	28806	0.9291	0.9672	0.2273	0.9992	0.3652	0.4506	0.3543	0.9668
ICR96	cnvkit.bpPerBinAutobin.130000	275	27728	782	21	28806	0.9291	0.9726	0.2602	0.9992	0.4065	0.4836	0.3963	0.9721
ICR96	cnvkit.bpPerBinAutobin.140000	274	27807	703	22	28806	0.9257	0.9753	0.2805	0.9992	0.4305	0.502	0.4206	0.9748
ICR96	cnvkit.bpPerBinAutobin.150000	273	27826	684	23	28806	0.9223	0.976	0.2853	0.9992	0.4358	0.5055	0.4278	0.9755
ICR96	cnvkit.bpPerBinAutobin.170000	276	27714	796	20	28806	0.9324	0.9721	0.2575	0.9993	0.4035	0.4819	0.3943	0.9717
ICR96	cnvkit.bpPerBinAutobin.200000	281	27663	847	15	28806	0.9493	0.9703	0.2491	0.9995	0.3947	0.4781	0.3851	0.9701
ICR96	cnvkit.bpPerBinAutobin.300000	273	27613	897	23	28806	0.9223	0.9685	0.2333	0.9992	0.3724	0.4551	0.3627	0.9681
ICR96	cnvkit.bpPerBinAutobin.80000	275	27718	792	21	28806	0.9291	0.9722	0.2577	0.9992	0.4035	0.4813	0.3943	0.9718
ICR96	cnvkit.bpPerBinAutobin.90000	255	27777	733	41	28806	0.8615	0.9743	0.2581	0.9985	0.3972	0.4631	0.3868	0.9731
ICR96	cnvkit.DropOutliersSegment.0	268	27703	807	28	28806	0.9054	0.9717	0.2493	0.999	0.391	0.4667	0.3807	0.971
ICR96	cnvkit.DropOutliersSegment.1	272	27775	735	24	28806	0.9189	0.9742	0.2701	0.9991	0.4175	0.4904	0.4092	0.9737
ICR96	cnvkit.DropOutliersSegment.10	268	27703	807	28	28806	0.9054	0.9717	0.2493	0.999	0.391	0.4667	0.3807	0.971
ICR96	cnvkit.DropOutliersSegment.11	268	27703	807	28	28806	0.9054	0.9717	0.2493	0.999	0.391	0.4667	0.3807	0.971
ICR96	cnvkit.DropOutliersSegment.12	268	27703	807	28	28806	0.9054	0.9717	0.2493	0.999	0.391	0.4667	0.3807	0.971
ICR96	cnvkit.DropOutliersSegment.13	268	27703	807	28	28806	0.9054	0.9717	0.2493	0.999	0.391	0.4667	0.3807	0.971
ICR96	cnvkit.DropOutliersSegment.14	268	27703	807	28	28806	0.9054	0.9717	0.2493	0.999	0.391	0.4667	0.3807	0.971
ICR96	cnvkit.DropOutliersSegment.2	267	27771	739	29	28806	0.902	0.9741	0.2654	0.999	0.4101	0.4813	0.3997	0.9733
ICR96	cnvkit.DropOutliersSegment.3	267	27762	748	29	28806	0.902	0.9738	0.2631	0.999	0.4073	0.479	0.3971	0.973
ICR96	cnvkit.DropOutliersSegment.4	267	27754	756	29	28806	0.902	0.9735	0.261	0.999	0.4049	0.4771	0.3941	0.9727
ICR96	cnvkit.DropOutliersSegment.5	268	27707	803	28	28806	0.9054	0.9718	0.2502	0.999	0.3921	0.4676	0.3832	0.9712
ICR96	cnvkit.DropOutliersSegment.6	268	27703	807	28	28806	0.9054	0.9717	0.2493	0.999	0.391	0.4667	0.3807	0.971
ICR96	cnvkit.DropOutliersSegment.7	268	27703	807	28	28806	0.9054	0.9717	0.2493	0.999	0.391	0.4667	0.3807	0.971
ICR96	cnvkit.DropOutliersSegment.8	268	27703	807	28	28806	0.9054	0.9717	0.2493	0.999	0.391	0.4667	0.3807	0.971
ICR96	cnvkit.DropOutliersSegment.9	268	27703	807	28	28806	0.9054	0.9717	0.2493	0.999	0.391	0.4667	0.3807	0.971
ICR96	cnvkit.filterCall.ci	268	27703	807	28	28806	0.9054	0.9717	0.2493	0.999	0.391	0.4667	0.3807	0.971
ICR96	cnvkit.filterCall.ci	268	27703	807	28	28806	0.9054	0.9717	0.2493	0.999	0.391	0.4667	0.3807	0.971
ICR96	cnvkit.filterCall.sem	268	27703	807	28	28806	0.9054	0.9717	0.2493	0.999	0.391	0.4667	0.3807	0.971
ICR96	cnvkit.methodCall.clonal	267	27804	706	29	28806	0.902	0.9752	0.2744	0.999	0.4208	0.4897	0.4119	0.9745
ICR96	cnvkit.methodCall.threshold	268	27703	807	28	28806	0.9054	0.9717	0.2493	0.999	0.391	0.4667	0.3807	0.971
ICR96	cnvkit.methodSegment.haar	264	27538	972	32	28806	0.8919	0.9659	0.2136	0.9988	0.3446	0.4269	0.3327	0.9651
ICR96	cnvkit.methodSegment.hmm	267	27647	863	29	28806	0.902	0.9697	0.2363	0.999	0.3745	0.4528	0.3634	0.969
ICR96	cnvkit.methodSegment.hmm-germline	268	27703	807	28	28806	0.9054	0.9717	0.2493	0.999	0.391	0.4667	0.3807	0.971
ICR96	cnvkit.methodSegment.none	230	27690	820	66	28806	0.777	0.9712	0.219	0.9976	0.3418	0.4026	0.3301	0.9692
ICR96	cnvkit.minClusterSizeReference.1	268	27703	807	28	28806	0.9054	0.9717	0.2493	0.999	0.391	0.4667	0.3807	0.971
ICR96	cnvkit.minClusterSizeReference.10	268	27703	807	28	28806	0.9054	0.9717	0.2493	0.999	0.391	0.4667	0.3807	0.971
ICR96	cnvkit.minClusterSizeReference.11	268	27703	807	28	28806	0.9054	0.9717	0.2493	0.999	0.391	0.4667	0.3807	0.971
ICR96	cnvkit.minClusterSizeReference.12	268	27703	807	28	28806	0.9054	0.9717	0.2493	0.999	0.391	0.4667	0.3807	0.971
ICR96	cnvkit.minClusterSizeReference.13	268	27703	807	28	28806	0.9054	0.9717	0.2493	0.999	0.391	0.4667	0.3807	0.971
ICR96	cnvkit.minClusterSizeReference.14	268	27703	807	28	28806	0.9054	0.9717	0.2493	0.999	0.391	0.4667	0.3807	0.971
ICR96	cnvkit.minClusterSizeReference.15	268	27703	807	28	28806	0.9054	0.9717	0.2493	0.999	0.391	0.4667	0.3807	0.971
ICR96	cnvkit.minClusterSizeReference.2	268	27703	807	28	28806	0.9054	0.9717	0.2493	0.999	0.391	0.4667	0.3807	0.971
ICR96	cnvkit.minClusterSizeReference.3	268	27703	807	28	28806	0.9054	0.9717	0.2493	0.999	0.391	0.4667	0.3807	0.971
ICR96	cnvkit.minClusterSizeReference.4	268	27703	807	28	28806	0.9054	0.9717	0.2493	0.999	0.391	0.4667	0.3807	0.971
ICR96	cnvkit.minClusterSizeReference.5	268	27703	807	28	28806	0.9054	0.9717	0.2493	0.999	0.391	0.4667	0.3807	0.971
ICR96	cnvkit.minClusterSizeReference.6	268	27703	807	28	28806	0.9054	0.9717	0.2493	0.999	0.391	0.4667	0.3807	0.971
ICR96	cnvkit.minClusterSizeReference.7	268	27703	807	28	28806	0.9054	0.9717	0.2493	0.999	0.391	0.4667	0.3807	0.971
ICR96	cnvkit.minClusterSizeReference.8	268	27703	807	28	28806	0.9054	0.9717	0.2493	0.999	0.391	0.4667	0.3807	0.971
ICR96	cnvkit.minClusterSizeReference.9	268	27703	807	28	28806	0.9054	0.9717	0.2493	0.999	0.391	0.4667	0.3807	0.971
ICR96	cnvkit.minGapSizeAccess.1000	268	27685	825	28	28806	0.9054	0.9711	0.2452	0.999	0.3859	0.4626	0.376	0.9704
ICR96	cnvkit.minGapSizeAccess.1500	268	27699	811	28	28806	0.9054	0.9716	0.2484	0.999	0.3898	0.4658	0.3804	0.9709
ICR96	cnvkit.minGapSizeAccess.2000	268	27703	807	28	28806	0.9054	0.9717	0.2493	0.999	0.391	0.4667	0.3807	0.971
ICR96	cnvkit.minGapSizeAccess.2500	268	27703	807	28	28806	0.9054	0.9717	0.2493	0.999	0.391	0.4667	0.3807	0.971
ICR96	cnvkit.minGapSizeAccess.3000	268	27703	807	28	28806	0.9054	0.9717	0.2493	0.999	0.391	0.4667	0.3807	0.971
ICR96	cnvkit.minGapSizeAccess.3500	268	27703	807	28	28806	0.9054	0.9717	0.2493	0.999	0.391	0.4667	0.3807	0.971
ICR96	cnvkit.minGapSizeAccess.4000	268	27703	807	28	28806	0.9054	0.9717	0.2493	0.999	0.391	0.4667	0.3807	0.971
ICR96	cnvkit.minGapSizeAccess.4500	268	27703	807	28	28806	0.9054	0.9717	0.2493	0.999	0.391	0.4667	0.3807	0.971
ICR96	cnvkit.minGapSizeAccess.5000	268	27703	807	28	28806	0.9054	0.9717	0.2493	0.999	0.391	0.4667	0.3807	0.971
ICR96	cnvkit.minGapSizeAccess.5500	269	27722	788	27	28806	0.9088	0.9724	0.2545	0.999	0.3976	0.4726	0.3876	0.9717
ICR96	cnvkit.minGapSizeAccess.6000	269	27722	788	27	28806	0.9088	0.9724	0.2545	0.999	0.3976	0.4726	0.3876	0.9717
ICR96	cnvkit.minGapSizeAccess.6500	270	27703	807	26	28806	0.9122	0.9717	0.2507	0.9991	0.3933	0.4698	0.3837	0.9711
ICR96	cnvkit.minGapSizeAccess.7000	270	27703	807	26	28806	0.9122	0.9717	0.2507	0.9991	0.3933	0.4698	0.3837	0.9711
ICR96	cnvkit.minGapSizeAccess.7500	270	27703	807	26	28806	0.9122	0.9717	0.2507	0.9991	0.3933	0.4698	0.3837	0.9711
ICR96	cnvkit.minGapSizeAccess.8000	270	27703	807	26	28806	0.9122	0.9717	0.2507	0.9991	0.3933	0.4698	0.3837	0.9711
ICR96	cnvkit.minMapqCoverage.0	268	27703	807	28	28806	0.9054	0.9717	0.2493	0.999	0.391	0.4667	0.3807	0.971
ICR96	cnvkit.minMapqCoverage.10	268	27703	807	28	28806	0.9054	0.9717	0.2493	0.999	0.391	0.4667	0.3807	0.971
ICR96	cnvkit.minMapqCoverage.15	268	27703	807	28	28806	0.9054	0.9717	0.2493	0.999	0.391	0.4667	0.3807	0.971
ICR96	cnvkit.minMapqCoverage.2	268	27703	807	28	28806	0.9054	0.9717	0.2493	0.999	0.391	0.4667	0.3807	0.971
ICR96	cnvkit.minMapqCoverage.20	268	27703	807	28	28806	0.9054	0.9717	0.2493	0.999	0.391	0.4667	0.3807	0.971
ICR96	cnvkit.minMapqCoverage.25	268	27703	807	28	28806	0.9054	0.9717	0.2493	0.999	0.391	0.4667	0.3807	0.971
ICR96	cnvkit.minMapqCoverage.30	268	27703	807	28	28806	0.9054	0.9717	0.2493	0.999	0.391	0.4667	0.3807	0.971
ICR96	cnvkit.minMapqCoverage.35	268	27703	807	28	28806	0.9054	0.9717	0.2493	0.999	0.391	0.4667	0.3807	0.971
ICR96	cnvkit.minMapqCoverage.40	268	27703	807	28	28806	0.9054	0.9717	0.2493	0.999	0.391	0.4667	0.3807	0.971
ICR96	cnvkit.minMapqCoverage.45	268	27703	807	28	28806	0.9054	0.9717	0.2493	0.999	0.391	0.4667	0.3807	0.971
ICR96	cnvkit.minMapqCoverage.5	268	27703	807	28	28806	0.9054	0.9717	0.2493	0.999	0.391	0.4667	0.3807	0.971
ICR96	cnvkit.minMapqCoverage.50	268	27703	807	28	28806	0.9054	0.9717	0.2493	0.999	0.391	0.4667	0.3807	0.971
ICR96	cnvkit.minMapqCoverage.55	268	27703	807	28	28806	0.9054	0.9717	0.2493	0.999	0.391	0.4667	0.3807	0.971
ICR96	cnvkit.minMapqCoverage.60	268	27703	807	28	28806	0.9054	0.9717	0.2493	0.999	0.391	0.4667	0.3807	0.971
ICR96	cnvkit.minMapqCoverage.7	268	27703	807	28	28806	0.9054	0.9717	0.2493	0.999	0.391	0.4667	0.3807	0.971
ICR96	cnvkit.targetMaxSizeAutobin.11000	268	27703	807	28	28806	0.9054	0.9717	0.2493	0.999	0.391	0.4667	0.3807	0.971
ICR96	cnvkit.targetMaxSizeAutobin.13000	268	27703	807	28	28806	0.9054	0.9717	0.2493	0.999	0.391	0.4667	0.3807	0.971
ICR96	cnvkit.targetMaxSizeAutobin.15000	268	27703	807	28	28806	0.9054	0.9717	0.2493	0.999	0.391	0.4667	0.3807	0.971
ICR96	cnvkit.targetMaxSizeAutobin.18000	268	27703	807	28	28806	0.9054	0.9717	0.2493	0.999	0.391	0.4667	0.3807	0.971
ICR96	cnvkit.targetMaxSizeAutobin.19000	268	27703	807	28	28806	0.9054	0.9717	0.2493	0.999	0.391	0.4667	0.3807	0.971
ICR96	cnvkit.targetMaxSizeAutobin.20000	268	27703	807	28	28806	0.9054	0.9717	0.2493	0.999	0.391	0.4667	0.3807	0.971
ICR96	cnvkit.targetMaxSizeAutobin.21000	268	27703	807	28	28806	0.9054	0.9717	0.2493	0.999	0.391	0.4667	0.3807	0.971
ICR96	cnvkit.targetMaxSizeAutobin.22000	268	27703	807	28	28806	0.9054	0.9717	0.2493	0.999	0.391	0.4667	0.3807	0.971
ICR96	cnvkit.targetMaxSizeAutobin.25000	268	27703	807	28	28806	0.9054	0.9717	0.2493	0.999	0.391	0.4667	0.3807	0.971
ICR96	cnvkit.targetMaxSizeAutobin.27000	268	27703	807	28	28806	0.9054	0.9717	0.2493	0.999	0.391	0.4667	0.3807	0.971
ICR96	cnvkit.targetMaxSizeAutobin.3000	268	27703	807	28	28806	0.9054	0.9717	0.2493	0.999	0.391	0.4667	0.3807	0.971
ICR96	cnvkit.targetMaxSizeAutobin.30000	268	27703	807	28	28806	0.9054	0.9717	0.2493	0.999	0.391	0.4667	0.3807	0.971
ICR96	cnvkit.targetMaxSizeAutobin.5000	268	27703	807	28	28806	0.9054	0.9717	0.2493	0.999	0.391	0.4667	0.3807	0.971
ICR96	cnvkit.targetMaxSizeAutobin.7000	268	27703	807	28	28806	0.9054	0.9717	0.2493	0.999	0.391	0.4667	0.3807	0.971
ICR96	cnvkit.targetMaxSizeAutobin.9000	268	27703	807	28	28806	0.9054	0.9717	0.2493	0.999	0.391	0.4667	0.3807	0.971
ICR96	cnvkit.targetMinSizeAutobin.10	268	27703	807	28	28806	0.9054	0.9717	0.2493	0.999	0.391	0.4667	0.3807	0.971
ICR96	cnvkit.targetMinSizeAutobin.100	275	27632	878	21	28806	0.9291	0.9692	0.2385	0.9992	0.3796	0.4621	0.3694	0.9688
ICR96	cnvkit.targetMinSizeAutobin.15	268	27703	807	28	28806	0.9054	0.9717	0.2493	0.999	0.391	0.4667	0.3807	0.971
ICR96	cnvkit.targetMinSizeAutobin.20	268	27703	807	28	28806	0.9054	0.9717	0.2493	0.999	0.391	0.4667	0.3807	0.971
ICR96	cnvkit.targetMinSizeAutobin.25	268	27703	807	28	28806	0.9054	0.9717	0.2493	0.999	0.391	0.4667	0.3807	0.971
ICR96	cnvkit.targetMinSizeAutobin.30	268	27703	807	28	28806	0.9054	0.9717	0.2493	0.999	0.391	0.4667	0.3807	0.971
ICR96	cnvkit.targetMinSizeAutobin.35	268	27703	807	28	28806	0.9054	0.9717	0.2493	0.999	0.391	0.4667	0.3807	0.971
ICR96	cnvkit.targetMinSizeAutobin.40	268	27703	807	28	28806	0.9054	0.9717	0.2493	0.999	0.391	0.4667	0.3807	0.971
ICR96	cnvkit.targetMinSizeAutobin.45	268	27703	807	28	28806	0.9054	0.9717	0.2493	0.999	0.391	0.4667	0.3807	0.971
ICR96	cnvkit.targetMinSizeAutobin.50	268	27703	807	28	28806	0.9054	0.9717	0.2493	0.999	0.391	0.4667	0.3807	0.971
ICR96	cnvkit.targetMinSizeAutobin.55	268	27703	807	28	28806	0.9054	0.9717	0.2493	0.999	0.391	0.4667	0.3807	0.971
ICR96	cnvkit.targetMinSizeAutobin.60	268	27703	807	28	28806	0.9054	0.9717	0.2493	0.999	0.391	0.4667	0.3807	0.971
ICR96	cnvkit.targetMinSizeAutobin.70	268	27703	807	28	28806	0.9054	0.9717	0.2493	0.999	0.391	0.4667	0.3807	0.971
ICR96	cnvkit.targetMinSizeAutobin.80	268	27703	807	28	28806	0.9054	0.9717	0.2493	0.999	0.391	0.4667	0.3807	0.971
ICR96	cnvkit.targetMinSizeAutobin.90	268	27703	807	28	28806	0.9054	0.9717	0.2493	0.999	0.391	0.4667	0.3807	0.971
ICR96	cnvkit.thresholdsCall_amp.0.3	268	27703	807	28	28806	0.9054	0.9717	0.2493	0.999	0.391	0.4667	0.3807	0.971
ICR96	cnvkit.thresholdsCall_amp.0.4	268	27703	807	28	28806	0.9054	0.9717	0.2493	0.999	0.391	0.4667	0.3807	0.971
ICR96	cnvkit.thresholdsCall_amp.0.45	268	27703	807	28	28806	0.9054	0.9717	0.2493	0.999	0.391	0.4667	0.3807	0.971
ICR96	cnvkit.thresholdsCall_amp.0.5	268	27703	807	28	28806	0.9054	0.9717	0.2493	0.999	0.391	0.4667	0.3807	0.971
ICR96	cnvkit.thresholdsCall_amp.0.55	268	27703	807	28	28806	0.9054	0.9717	0.2493	0.999	0.391	0.4667	0.3807	0.971
ICR96	cnvkit.thresholdsCall_amp.0.6	268	27703	807	28	28806	0.9054	0.9717	0.2493	0.999	0.391	0.4667	0.3807	0.971
ICR96	cnvkit.thresholdsCall_amp.0.65	268	27703	807	28	28806	0.9054	0.9717	0.2493	0.999	0.391	0.4667	0.3807	0.971
ICR96	cnvkit.thresholdsCall_amp.0.7	268	27703	807	28	28806	0.9054	0.9717	0.2493	0.999	0.391	0.4667	0.3807	0.971
ICR96	cnvkit.thresholdsCall_amp.0.75	268	27703	807	28	28806	0.9054	0.9717	0.2493	0.999	0.391	0.4667	0.3807	0.971
ICR96	cnvkit.thresholdsCall_amp.0.8	268	27703	807	28	28806	0.9054	0.9717	0.2493	0.999	0.391	0.4667	0.3807	0.971
ICR96	cnvkit.thresholdsCall_amp.0.85	268	27703	807	28	28806	0.9054	0.9717	0.2493	0.999	0.391	0.4667	0.3807	0.971
ICR96	cnvkit.thresholdsCall_amp.0.9	268	27703	807	28	28806	0.9054	0.9717	0.2493	0.999	0.391	0.4667	0.3807	0.971
ICR96	cnvkit.thresholdsCall_amp.0.95	268	27703	807	28	28806	0.9054	0.9717	0.2493	0.999	0.391	0.4667	0.3807	0.971
ICR96	cnvkit.thresholdsCall_amp.1	268	27703	807	28	28806	0.9054	0.9717	0.2493	0.999	0.391	0.4667	0.3807	0.971
ICR96	cnvkit.thresholdsCall_amp.1.5	268	27703	807	28	28806	0.9054	0.9717	0.2493	0.999	0.391	0.4667	0.3807	0.971
ICR96	cnvkit.thresholdsCall_del.-0.4	268	27703	807	28	28806	0.9054	0.9717	0.2493	0.999	0.391	0.4667	0.3807	0.971
ICR96	cnvkit.thresholdsCall_del.-0.5	268	27703	807	28	28806	0.9054	0.9717	0.2493	0.999	0.391	0.4667	0.3807	0.971
ICR96	cnvkit.thresholdsCall_del.-0.6	268	27703	807	28	28806	0.9054	0.9717	0.2493	0.999	0.391	0.4667	0.3807	0.971
ICR96	cnvkit.thresholdsCall_del.-0.7	268	27703	807	28	28806	0.9054	0.9717	0.2493	0.999	0.391	0.4667	0.3807	0.971
ICR96	cnvkit.thresholdsCall_del.-0.8	268	27703	807	28	28806	0.9054	0.9717	0.2493	0.999	0.391	0.4667	0.3807	0.971
ICR96	cnvkit.thresholdsCall_del.-0.9	268	27703	807	28	28806	0.9054	0.9717	0.2493	0.999	0.391	0.4667	0.3807	0.971
ICR96	cnvkit.thresholdsCall_del.-1	268	27703	807	28	28806	0.9054	0.9717	0.2493	0.999	0.391	0.4667	0.3807	0.971
ICR96	cnvkit.thresholdsCall_del.-1.1	268	27703	807	28	28806	0.9054	0.9717	0.2493	0.999	0.391	0.4667	0.3807	0.971
ICR96	cnvkit.thresholdsCall_del.-1.2	268	27703	807	28	28806	0.9054	0.9717	0.2493	0.999	0.391	0.4667	0.3807	0.971
ICR96	cnvkit.thresholdsCall_del.-1.3	268	27703	807	28	28806	0.9054	0.9717	0.2493	0.999	0.391	0.4667	0.3807	0.971
ICR96	cnvkit.thresholdsCall_del.-1.4	268	27703	807	28	28806	0.9054	0.9717	0.2493	0.999	0.391	0.4667	0.3807	0.971
ICR96	cnvkit.thresholdsCall_del.-1.5	268	27703	807	28	28806	0.9054	0.9717	0.2493	0.999	0.391	0.4667	0.3807	0.971
ICR96	cnvkit.thresholdsCall_del.-1.6	268	27703	807	28	28806	0.9054	0.9717	0.2493	0.999	0.391	0.4667	0.3807	0.971
ICR96	cnvkit.thresholdsCall_del.-1.8	268	27703	807	28	28806	0.9054	0.9717	0.2493	0.999	0.391	0.4667	0.3807	0.971
ICR96	cnvkit.thresholdsCall_del.-2	268	27703	807	28	28806	0.9054	0.9717	0.2493	0.999	0.391	0.4667	0.3807	0.971
ICR96	cnvkit.thresholdsCall_gain.0	263	24266	4244	33	28806	0.8885	0.8511	0.0584	0.9986	0.1095	0.2053	0.0919	0.8515
ICR96	cnvkit.thresholdsCall_gain.0.05	268	27477	1033	28	28806	0.9054	0.9638	0.206	0.999	0.3356	0.4221	0.3249	0.9632
ICR96	cnvkit.thresholdsCall_gain.0.1	268	27662	848	28	28806	0.9054	0.9703	0.2401	0.999	0.3796	0.4576	0.3696	0.9696
ICR96	cnvkit.thresholdsCall_gain.0.15	268	27703	807	28	28806	0.9054	0.9717	0.2493	0.999	0.391	0.4667	0.3807	0.971
ICR96	cnvkit.thresholdsCall_gain.0.175	268	27703	807	28	28806	0.9054	0.9717	0.2493	0.999	0.391	0.4667	0.3807	0.971
ICR96	cnvkit.thresholdsCall_gain.0.2	268	27703	807	28	28806	0.9054	0.9717	0.2493	0.999	0.391	0.4667	0.3807	0.971
ICR96	cnvkit.thresholdsCall_gain.0.225	268	27703	807	28	28806	0.9054	0.9717	0.2493	0.999	0.391	0.4667	0.3807	0.971
ICR96	cnvkit.thresholdsCall_gain.0.25	268	27703	807	28	28806	0.9054	0.9717	0.2493	0.999	0.391	0.4667	0.3807	0.971
ICR96	cnvkit.thresholdsCall_gain.0.275	268	27703	807	28	28806	0.9054	0.9717	0.2493	0.999	0.391	0.4667	0.3807	0.971
ICR96	cnvkit.thresholdsCall_gain.0.3	268	27703	807	28	28806	0.9054	0.9717	0.2493	0.999	0.391	0.4667	0.3807	0.971
ICR96	cnvkit.thresholdsCall_gain.0.325	268	27703	807	28	28806	0.9054	0.9717	0.2493	0.999	0.391	0.4667	0.3807	0.971
ICR96	cnvkit.thresholdsCall_gain.0.35	268	27703	807	28	28806	0.9054	0.9717	0.2493	0.999	0.391	0.4667	0.3807	0.971
ICR96	cnvkit.thresholdsCall_gain.0.4	268	27710	800	28	28806	0.9054	0.9719	0.2509	0.999	0.393	0.4683	0.384	0.9713
ICR96	cnvkit.thresholdsCall_gain.0.45	268	27715	795	28	28806	0.9054	0.9721	0.2521	0.999	0.3944	0.4694	0.3839	0.9714
ICR96	cnvkit.thresholdsCall_gain.0.5	226	27735	775	70	28806	0.7635	0.9728	0.2258	0.9975	0.3485	0.4055	0.3388	0.9707
ICR96	cnvkit.thresholdsCall_loss.0	273	3843	24676	14	28806	0.9512	0.1348	0.0109	0.9964	0.0216	0.0251	0.002	0.1429
ICR96	cnvkit.thresholdsCall_loss.-0.05	274	21674	6838	20	28806	0.932	0.7602	0.0385	0.9991	0.074	0.1613	0.0554	0.7619
ICR96	cnvkit.thresholdsCall_loss.-0.1	272	26571	1939	24	28806	0.9189	0.932	0.123	0.9991	0.217	0.3224	0.2031	0.9319
ICR96	cnvkit.thresholdsCall_loss.-0.15	271	27460	1050	25	28806	0.9155	0.9632	0.2051	0.9991	0.3352	0.4236	0.3242	0.9627
ICR96	cnvkit.thresholdsCall_loss.-0.2	268	27629	881	28	28806	0.9054	0.9691	0.2332	0.999	0.3709	0.4507	0.3596	0.9684
ICR96	cnvkit.thresholdsCall_loss.-0.25	268	27703	807	28	28806	0.9054	0.9717	0.2493	0.999	0.391	0.4667	0.3807	0.971
ICR96	cnvkit.thresholdsCall_loss.-0.3	267	27762	748	29	28806	0.902	0.9738	0.2631	0.999	0.4073	0.479	0.3971	0.973
ICR96	cnvkit.thresholdsCall_loss.-0.35	267	27767	743	29	28806	0.902	0.9739	0.2644	0.999	0.4089	0.4803	0.3993	0.9732
ICR96	cnvkit.thresholdsCall_loss.-0.4	267	27773	737	29	28806	0.902	0.9741	0.2659	0.999	0.4108	0.4818	0.4011	0.9734
ICR96	cnvkit.thresholdsCall_loss.-0.45	267	27773	737	29	28806	0.902	0.9741	0.2659	0.999	0.4108	0.4818	0.4011	0.9734
ICR96	cnvkit.thresholdsCall_loss.-0.5	264	27774	736	32	28806	0.8919	0.9742	0.264	0.9988	0.4074	0.4771	0.397	0.9733
ICR96	cnvkit.thresholdsCall_loss.-0.55	264	27780	730	32	28806	0.8919	0.9744	0.2656	0.9988	0.4093	0.4786	0.3987	0.9735
ICR96	cnvkit.thresholdsCall_loss.-0.6	264	27780	730	32	28806	0.8919	0.9744	0.2656	0.9988	0.4093	0.4786	0.3987	0.9735
ICR96	cnvkit.thresholdsCall_loss.-0.7	245	27778	732	51	28806	0.8277	0.9743	0.2508	0.9982	0.3849	0.4468	0.3746	0.9728
ICR96	cnvkit.thresholdsCall_loss.-0.8	238	27779	732	57	28806	0.8068	0.9743	0.2454	0.998	0.3763	0.436	0.3661	0.9726
inHouseHiSeq	cnvkit.alphaBintest.0.0001	299	4045	214	95	4653	0.7589	0.9498	0.5828	0.9771	0.6593	0.6299	0.6233	0.9336
inHouseHiSeq	cnvkit.alphaBintest.0.0005	306	4051	208	88	4653	0.7766	0.9512	0.5953	0.9787	0.674	0.6464	0.6395	0.9364
inHouseHiSeq	cnvkit.alphaBintest.0.001	308	4047	212	86	4653	0.7817	0.9502	0.5923	0.9792	0.674	0.6468	0.6394	0.936
inHouseHiSeq	cnvkit.alphaBintest.0.002	310	4043	216	84	4653	0.7868	0.9493	0.5894	0.9796	0.6739	0.6472	0.6388	0.9355
inHouseHiSeq	cnvkit.alphaBintest.0.003	312	4040	219	82	4653	0.7919	0.9486	0.5876	0.9801	0.6746	0.6483	0.6395	0.9353
inHouseHiSeq	cnvkit.alphaBintest.0.004	313	4045	214	81	4653	0.7944	0.9498	0.5939	0.9804	0.6797	0.6537	0.6453	0.9366
inHouseHiSeq	cnvkit.alphaBintest.0.0045	313	4045	214	81	4653	0.7944	0.9498	0.5939	0.9804	0.6797	0.6537	0.6453	0.9366
inHouseHiSeq	cnvkit.alphaBintest.0.005	315	4044	215	79	4653	0.7995	0.9495	0.5943	0.9808	0.6818	0.6564	0.6475	0.9368
inHouseHiSeq	cnvkit.alphaBintest.0.0055	315	4043	216	79	4653	0.7995	0.9493	0.5932	0.9808	0.6811	0.6556	0.6467	0.9366
inHouseHiSeq	cnvkit.alphaBintest.0.006	316	4043	216	78	4653	0.802	0.9493	0.594	0.9811	0.6825	0.6573	0.6482	0.9368
inHouseHiSeq	cnvkit.alphaBintest.0.007	316	4036	223	78	4653	0.802	0.9476	0.5863	0.981	0.6774	0.6521	0.6423	0.9353
inHouseHiSeq	cnvkit.alphaBintest.0.008	317	4033	226	77	4653	0.8046	0.9469	0.5838	0.9813	0.6766	0.6516	0.6415	0.9349
inHouseHiSeq	cnvkit.alphaBintest.0.009	319	4033	226	75	4653	0.8096	0.9469	0.5853	0.9817	0.6794	0.655	0.6444	0.9353
inHouseHiSeq	cnvkit.alphaBintest.0.01	320	4033	226	74	4653	0.8122	0.9469	0.5861	0.982	0.6809	0.6567	0.6459	0.9355
inHouseHiSeq	cnvkit.alphaBintest.0.1	341	3938	320	54	4653	0.8633	0.9248	0.5159	0.9865	0.6458	0.6292	0.6036	0.9196
inHouseHiSeq	cnvkit.alphaSegmetrics.0.0001	363	4070	190	30	4653	0.9237	0.9554	0.6564	0.9927	0.7674	0.7554	0.7419	0.9527
inHouseHiSeq	cnvkit.alphaSegmetrics.0.0005	321	4052	208	72	4653	0.8168	0.9512	0.6068	0.9825	0.6963	0.6728	0.6636	0.9398
inHouseHiSeq	cnvkit.alphaSegmetrics.0.001	321	4041	218	73	4653	0.8147	0.9488	0.5955	0.9823	0.6881	0.6642	0.6545	0.9375
inHouseHiSeq	cnvkit.alphaSegmetrics.0.005	321	4055	204	73	4653	0.8147	0.9521	0.6114	0.9823	0.6986	0.6748	0.6665	0.9405
inHouseHiSeq	cnvkit.alphaSegmetrics.0.01	322	4052	207	72	4653	0.8173	0.9514	0.6087	0.9825	0.6977	0.6741	0.665	0.94
inHouseHiSeq	cnvkit.alphaSegmetrics.0.02	320	4043	216	74	4653	0.8122	0.9493	0.597	0.982	0.6882	0.664	0.6546	0.9377
inHouseHiSeq	cnvkit.alphaSegmetrics.0.03	319	4038	221	75	4653	0.8096	0.9481	0.5907	0.9818	0.6831	0.6586	0.6488	0.9364
inHouseHiSeq	cnvkit.alphaSegmetrics.0.04	315	4045	214	79	4653	0.7995	0.9498	0.5955	0.9808	0.6826	0.6571	0.6483	0.937
inHouseHiSeq	cnvkit.alphaSegmetrics.0.05	315	4044	215	79	4653	0.7995	0.9495	0.5943	0.9808	0.6818	0.6564	0.6475	0.9368
inHouseHiSeq	cnvkit.alphaSegmetrics.0.06	315	4022	237	79	4653	0.7995	0.9444	0.5707	0.9807	0.666	0.6404	0.6294	0.9321
inHouseHiSeq	cnvkit.alphaSegmetrics.0.07	315	4026	233	79	4653	0.7995	0.9453	0.5748	0.9808	0.6688	0.6433	0.6323	0.9329
inHouseHiSeq	cnvkit.alphaSegmetrics.0.08	315	4026	233	79	4653	0.7995	0.9453	0.5748	0.9808	0.6688	0.6433	0.6323	0.9329
inHouseHiSeq	cnvkit.alphaSegmetrics.0.09	314	4026	233	80	4653	0.797	0.9453	0.574	0.9805	0.6674	0.6416	0.6309	0.9327
inHouseHiSeq	cnvkit.alphaSegmetrics.0.1	313	4026	233	81	4653	0.7944	0.9453	0.5733	0.9803	0.666	0.6399	0.6294	0.9325
inHouseHiSeq	cnvkit.alphaSegmetrics.0.15	308	4027	232	86	4653	0.7817	0.9455	0.5704	0.9791	0.6595	0.6321	0.6228	0.9317
inHouseHiSeq	cnvkit.atargMaxSizeAutobin.100000	308	3997	262	86	4653	0.7817	0.9385	0.5404	0.9789	0.639	0.6116	0.5988	0.9252
inHouseHiSeq	cnvkit.atargMaxSizeAutobin.1000000	315	4044	215	79	4653	0.7995	0.9495	0.5943	0.9808	0.6818	0.6564	0.6475	0.9368
inHouseHiSeq	cnvkit.atargMaxSizeAutobin.200000	317	4022	237	77	4653	0.8046	0.9444	0.5722	0.9812	0.6688	0.6438	0.6323	0.9325
inHouseHiSeq	cnvkit.atargMaxSizeAutobin.300000	321	4019	240	73	4653	0.8147	0.9436	0.5722	0.9822	0.6723	0.6484	0.6359	0.9327
inHouseHiSeq	cnvkit.atargMaxSizeAutobin.350000	311	4037	222	83	4653	0.7893	0.9479	0.5835	0.9799	0.671	0.6444	0.6358	0.9345
inHouseHiSeq	cnvkit.atargMaxSizeAutobin.400000	315	4044	215	79	4653	0.7995	0.9495	0.5943	0.9808	0.6818	0.6564	0.6475	0.9368
inHouseHiSeq	cnvkit.atargMaxSizeAutobin.450000	315	4044	215	79	4653	0.7995	0.9495	0.5943	0.9808	0.6818	0.6564	0.6475	0.9368
inHouseHiSeq	cnvkit.atargMaxSizeAutobin.50000	281	4042	217	113	4653	0.7132	0.949	0.5643	0.9728	0.63	0.5964	0.5915	0.9291
inHouseHiSeq	cnvkit.atargMaxSizeAutobin.500000	315	4044	215	79	4653	0.7995	0.9495	0.5943	0.9808	0.6818	0.6564	0.6475	0.9368
inHouseHiSeq	cnvkit.atargMaxSizeAutobin.550000	315	4044	215	79	4653	0.7995	0.9495	0.5943	0.9808	0.6818	0.6564	0.6475	0.9368
inHouseHiSeq	cnvkit.atargMaxSizeAutobin.600000	315	4044	215	79	4653	0.7995	0.9495	0.5943	0.9808	0.6818	0.6564	0.6475	0.9368
inHouseHiSeq	cnvkit.atargMaxSizeAutobin.650000	315	4044	215	79	4653	0.7995	0.9495	0.5943	0.9808	0.6818	0.6564	0.6475	0.9368
inHouseHiSeq	cnvkit.atargMaxSizeAutobin.700000	315	4044	215	79	4653	0.7995	0.9495	0.5943	0.9808	0.6818	0.6564	0.6475	0.9368
inHouseHiSeq	cnvkit.atargMaxSizeAutobin.800000	315	4044	215	79	4653	0.7995	0.9495	0.5943	0.9808	0.6818	0.6564	0.6475	0.9368
inHouseHiSeq	cnvkit.atargMaxSizeAutobin.900000	315	4044	215	79	4653	0.7995	0.9495	0.5943	0.9808	0.6818	0.6564	0.6475	0.9368
inHouseHiSeq	cnvkit.atargMinSizeAutobin.100	304	4030	229	90	4653	0.7716	0.9462	0.5704	0.9782	0.6559	0.6275	0.6185	0.9314
inHouseHiSeq	cnvkit.atargMinSizeAutobin.1000	317	3997	262	77	4653	0.8046	0.9385	0.5475	0.9811	0.6516	0.6267	0.6123	0.9271
inHouseHiSeq	cnvkit.atargMinSizeAutobin.200	311	4031	228	83	4653	0.7893	0.9465	0.577	0.9798	0.6667	0.6401	0.6307	0.9332
inHouseHiSeq	cnvkit.atargMinSizeAutobin.300	306	4005	254	88	4653	0.7766	0.9404	0.5464	0.9785	0.6415	0.6135	0.6019	0.9265
inHouseHiSeq	cnvkit.atargMinSizeAutobin.350	319	4008	251	75	4653	0.8096	0.9411	0.5596	0.9816	0.6618	0.6375	0.624	0.9299
inHouseHiSeq	cnvkit.atargMinSizeAutobin.400	318	4027	232	76	4653	0.8071	0.9455	0.5782	0.9815	0.6737	0.649	0.638	0.9338
inHouseHiSeq	cnvkit.atargMinSizeAutobin.450	314	4035	224	80	4653	0.797	0.9474	0.5836	0.9806	0.6738	0.6481	0.6387	0.9347
inHouseHiSeq	cnvkit.atargMinSizeAutobin.50	307	4011	248	87	4653	0.7792	0.9418	0.5532	0.9788	0.647	0.6193	0.6082	0.928
inHouseHiSeq	cnvkit.atargMinSizeAutobin.500	315	4044	215	79	4653	0.7995	0.9495	0.5943	0.9808	0.6818	0.6564	0.6475	0.9368
inHouseHiSeq	cnvkit.atargMinSizeAutobin.550	320	4035	224	74	4653	0.8122	0.9474	0.5882	0.982	0.6823	0.6581	0.6479	0.936
inHouseHiSeq	cnvkit.atargMinSizeAutobin.600	318	4000	259	76	4653	0.8071	0.9392	0.5511	0.9814	0.655	0.6304	0.6164	0.928
inHouseHiSeq	cnvkit.atargMinSizeAutobin.650	315	4039	220	79	4653	0.7995	0.9483	0.5888	0.9808	0.6781	0.6527	0.6431	0.9357
inHouseHiSeq	cnvkit.atargMinSizeAutobin.700	314	4020	239	80	4653	0.797	0.9439	0.5678	0.9805	0.6631	0.6373	0.6259	0.9314
inHouseHiSeq	cnvkit.atargMinSizeAutobin.800	313	4005	254	81	4653	0.7944	0.9404	0.552	0.9802	0.6514	0.6253	0.6127	0.928
inHouseHiSeq	cnvkit.atargMinSizeAutobin.900	306	3999	260	88	4653	0.7766	0.939	0.5406	0.9785	0.6375	0.6095	0.5972	0.9252
inHouseHiSeq	cnvkit.bootstrapSegmetrics.10	313	4027	232	81	4653	0.7944	0.9455	0.5743	0.9803	0.6667	0.6406	0.6302	0.9327
inHouseHiSeq	cnvkit.bootstrapSegmetrics.100	315	4044	215	79	4653	0.7995	0.9495	0.5943	0.9808	0.6818	0.6564	0.6475	0.9368
inHouseHiSeq	cnvkit.bootstrapSegmetrics.1000	319	4048	211	75	4653	0.8096	0.9505	0.6019	0.9818	0.6905	0.6661	0.657	0.9385
inHouseHiSeq	cnvkit.bootstrapSegmetrics.110	315	4043	216	79	4653	0.7995	0.9493	0.5932	0.9808	0.6811	0.6556	0.6467	0.9366
inHouseHiSeq	cnvkit.bootstrapSegmetrics.120	315	4022	237	79	4653	0.7995	0.9444	0.5707	0.9807	0.666	0.6404	0.6294	0.9321
inHouseHiSeq	cnvkit.bootstrapSegmetrics.150	319	4032	227	75	4653	0.8096	0.9467	0.5842	0.9817	0.6787	0.6543	0.6437	0.9351
inHouseHiSeq	cnvkit.bootstrapSegmetrics.20	313	4027	232	81	4653	0.7944	0.9455	0.5743	0.9803	0.6667	0.6406	0.6302	0.9327
inHouseHiSeq	cnvkit.bootstrapSegmetrics.30	313	4027	232	81	4653	0.7944	0.9455	0.5743	0.9803	0.6667	0.6406	0.6302	0.9327
inHouseHiSeq	cnvkit.bootstrapSegmetrics.40	313	4027	232	81	4653	0.7944	0.9455	0.5743	0.9803	0.6667	0.6406	0.6302	0.9327
inHouseHiSeq	cnvkit.bootstrapSegmetrics.50	313	4044	215	81	4653	0.7944	0.9495	0.5928	0.9804	0.679	0.653	0.6446	0.9364
inHouseHiSeq	cnvkit.bootstrapSegmetrics.500	319	4047	212	75	4653	0.8096	0.9502	0.6008	0.9818	0.6897	0.6653	0.6562	0.9383
inHouseHiSeq	cnvkit.bootstrapSegmetrics.60	319	4044	215	75	4653	0.8096	0.9495	0.5974	0.9818	0.6875	0.6631	0.6539	0.9377
inHouseHiSeq	cnvkit.bootstrapSegmetrics.70	319	4043	216	75	4653	0.8096	0.9493	0.5963	0.9818	0.6868	0.6623	0.6531	0.9375
inHouseHiSeq	cnvkit.bootstrapSegmetrics.80	315	4043	216	79	4653	0.7995	0.9493	0.5932	0.9808	0.6811	0.6556	0.6467	0.9366
inHouseHiSeq	cnvkit.bootstrapSegmetrics.90	315	4041	218	79	4653	0.7995	0.9488	0.591	0.9808	0.6796	0.6541	0.6452	0.9362
inHouseHiSeq	cnvkit.bpPerBinAutobin.10000	348	3820	438	47	4653	0.881	0.8971	0.4427	0.9878	0.5893	0.5788	0.5372	0.8958
inHouseHiSeq	cnvkit.bpPerBinAutobin.100000	315	4044	215	79	4653	0.7995	0.9495	0.5943	0.9808	0.6818	0.6564	0.6475	0.9368
inHouseHiSeq	cnvkit.bpPerBinAutobin.110000	313	4033	225	82	4653	0.7924	0.9472	0.5818	0.9801	0.671	0.6446	0.6351	0.934
inHouseHiSeq	cnvkit.bpPerBinAutobin.120000	309	4021	238	85	4653	0.7843	0.9441	0.5649	0.9793	0.6567	0.6296	0.6194	0.9306
inHouseHiSeq	cnvkit.bpPerBinAutobin.130000	315	4029	229	80	4653	0.7975	0.9462	0.579	0.9805	0.6709	0.6451	0.6351	0.9336
inHouseHiSeq	cnvkit.bpPerBinAutobin.140000	317	4036	223	77	4653	0.8046	0.9476	0.587	0.9813	0.6788	0.6538	0.6438	0.9355
inHouseHiSeq	cnvkit.bpPerBinAutobin.150000	318	4036	223	76	4653	0.8071	0.9476	0.5878	0.9815	0.6802	0.6555	0.6453	0.9357
inHouseHiSeq	cnvkit.bpPerBinAutobin.170000	314	3981	278	80	4653	0.797	0.9347	0.5304	0.9803	0.6369	0.6113	0.596	0.9231
inHouseHiSeq	cnvkit.bpPerBinAutobin.200000	315	4004	255	79	4653	0.7995	0.9401	0.5526	0.9807	0.6535	0.628	0.6149	0.9282
inHouseHiSeq	cnvkit.bpPerBinAutobin.30000	324	3947	311	71	4653	0.8203	0.927	0.5102	0.9823	0.6291	0.6067	0.5858	0.9179
inHouseHiSeq	cnvkit.bpPerBinAutobin.300000	311	4027	231	84	4653	0.7873	0.9457	0.5738	0.9796	0.6638	0.6369	0.6272	0.9323
inHouseHiSeq	cnvkit.bpPerBinAutobin.50000	320	3986	272	75	4653	0.8101	0.9361	0.5405	0.9815	0.6484	0.6242	0.6084	0.9254
inHouseHiSeq	cnvkit.bpPerBinAutobin.70000	317	4025	234	77	4653	0.8046	0.9451	0.5753	0.9812	0.6709	0.6459	0.6351	0.9332
inHouseHiSeq	cnvkit.bpPerBinAutobin.80000	314	4020	238	81	4653	0.7949	0.9441	0.5688	0.9802	0.6631	0.637	0.6259	0.9314
inHouseHiSeq	cnvkit.bpPerBinAutobin.90000	317	4009	250	77	4653	0.8046	0.9413	0.5591	0.9812	0.6597	0.6348	0.6218	0.9297
inHouseHiSeq	cnvkit.DropOutliersSegment.0	315	4044	215	79	4653	0.7995	0.9495	0.5943	0.9808	0.6818	0.6564	0.6475	0.9368
inHouseHiSeq	cnvkit.DropOutliersSegment.1	313	4081	178	81	4653	0.7944	0.9582	0.6375	0.9805	0.7073	0.682	0.6768	0.9443
inHouseHiSeq	cnvkit.DropOutliersSegment.10	315	4044	215	79	4653	0.7995	0.9495	0.5943	0.9808	0.6818	0.6564	0.6475	0.9368
inHouseHiSeq	cnvkit.DropOutliersSegment.11	315	4044	215	79	4653	0.7995	0.9495	0.5943	0.9808	0.6818	0.6564	0.6475	0.9368
inHouseHiSeq	cnvkit.DropOutliersSegment.12	315	4044	215	79	4653	0.7995	0.9495	0.5943	0.9808	0.6818	0.6564	0.6475	0.9368
inHouseHiSeq	cnvkit.DropOutliersSegment.13	315	4044	215	79	4653	0.7995	0.9495	0.5943	0.9808	0.6818	0.6564	0.6475	0.9368
inHouseHiSeq	cnvkit.DropOutliersSegment.14	315	4044	215	79	4653	0.7995	0.9495	0.5943	0.9808	0.6818	0.6564	0.6475	0.9368
inHouseHiSeq	cnvkit.DropOutliersSegment.2	316	4073	186	78	4653	0.802	0.9563	0.6295	0.9812	0.7054	0.6805	0.6747	0.9433
inHouseHiSeq	cnvkit.DropOutliersSegment.3	316	4067	192	78	4653	0.802	0.9549	0.622	0.9812	0.7007	0.6757	0.6693	0.942
inHouseHiSeq	cnvkit.DropOutliersSegment.4	315	4053	206	79	4653	0.7995	0.9516	0.6046	0.9809	0.6885	0.6632	0.655	0.9387
inHouseHiSeq	cnvkit.DropOutliersSegment.5	315	4044	215	79	4653	0.7995	0.9495	0.5943	0.9808	0.6818	0.6564	0.6475	0.9368
inHouseHiSeq	cnvkit.DropOutliersSegment.6	315	4044	215	79	4653	0.7995	0.9495	0.5943	0.9808	0.6818	0.6564	0.6475	0.9368
inHouseHiSeq	cnvkit.DropOutliersSegment.7	315	4044	215	79	4653	0.7995	0.9495	0.5943	0.9808	0.6818	0.6564	0.6475	0.9368
inHouseHiSeq	cnvkit.DropOutliersSegment.8	315	4044	215	79	4653	0.7995	0.9495	0.5943	0.9808	0.6818	0.6564	0.6475	0.9368
inHouseHiSeq	cnvkit.DropOutliersSegment.9	315	4044	215	79	4653	0.7995	0.9495	0.5943	0.9808	0.6818	0.6564	0.6475	0.9368
inHouseHiSeq	cnvkit.filterCall.ci	315	4044	215	79	4653	0.7995	0.9495	0.5943	0.9808	0.6818	0.6564	0.6475	0.9368
inHouseHiSeq	cnvkit.methodCall.clonal	315	4057	202	79	4653	0.7995	0.9526	0.6093	0.9809	0.6915	0.6662	0.6587	0.9396
inHouseHiSeq	cnvkit.methodCall.threshold	315	4044	215	79	4653	0.7995	0.9495	0.5943	0.9808	0.6818	0.6564	0.6475	0.9368
inHouseHiSeq	cnvkit.methodSegment.haar	272	4081	178	122	4653	0.6904	0.9582	0.6044	0.971	0.6445	0.6109	0.6091	0.9355
inHouseHiSeq	cnvkit.methodSegment.hmm	328	3983	276	66	4653	0.8325	0.9352	0.543	0.9837	0.6573	0.6359	0.6182	0.9265
inHouseHiSeq	cnvkit.methodSegment.hmm-germline	315	4044	215	79	4653	0.7995	0.9495	0.5943	0.9808	0.6818	0.6564	0.6475	0.9368
inHouseHiSeq	cnvkit.methodSegment.none	252	4128	130	143	4653	0.638	0.9695	0.6597	0.9665	0.6486	0.6168	0.6165	0.9413
inHouseHiSeq	cnvkit.minClusterSizeReference.1	315	4044	215	79	4653	0.7995	0.9495	0.5943	0.9808	0.6818	0.6564	0.6475	0.9368
inHouseHiSeq	cnvkit.minClusterSizeReference.10	315	4044	215	79	4653	0.7995	0.9495	0.5943	0.9808	0.6818	0.6564	0.6475	0.9368
inHouseHiSeq	cnvkit.minClusterSizeReference.11	315	4044	215	79	4653	0.7995	0.9495	0.5943	0.9808	0.6818	0.6564	0.6475	0.9368
inHouseHiSeq	cnvkit.minClusterSizeReference.12	315	4044	215	79	4653	0.7995	0.9495	0.5943	0.9808	0.6818	0.6564	0.6475	0.9368
inHouseHiSeq	cnvkit.minClusterSizeReference.13	315	4044	215	79	4653	0.7995	0.9495	0.5943	0.9808	0.6818	0.6564	0.6475	0.9368
inHouseHiSeq	cnvkit.minClusterSizeReference.14	315	4044	215	79	4653	0.7995	0.9495	0.5943	0.9808	0.6818	0.6564	0.6475	0.9368
inHouseHiSeq	cnvkit.minClusterSizeReference.15	315	4044	215	79	4653	0.7995	0.9495	0.5943	0.9808	0.6818	0.6564	0.6475	0.9368
inHouseHiSeq	cnvkit.minClusterSizeReference.2	315	4044	215	79	4653	0.7995	0.9495	0.5943	0.9808	0.6818	0.6564	0.6475	0.9368
inHouseHiSeq	cnvkit.minClusterSizeReference.3	315	4044	215	79	4653	0.7995	0.9495	0.5943	0.9808	0.6818	0.6564	0.6475	0.9368
inHouseHiSeq	cnvkit.minClusterSizeReference.4	315	4044	215	79	4653	0.7995	0.9495	0.5943	0.9808	0.6818	0.6564	0.6475	0.9368
inHouseHiSeq	cnvkit.minClusterSizeReference.5	315	4044	215	79	4653	0.7995	0.9495	0.5943	0.9808	0.6818	0.6564	0.6475	0.9368
inHouseHiSeq	cnvkit.minClusterSizeReference.6	315	4044	215	79	4653	0.7995	0.9495	0.5943	0.9808	0.6818	0.6564	0.6475	0.9368
inHouseHiSeq	cnvkit.minClusterSizeReference.7	315	4044	215	79	4653	0.7995	0.9495	0.5943	0.9808	0.6818	0.6564	0.6475	0.9368
inHouseHiSeq	cnvkit.minClusterSizeReference.8	315	4044	215	79	4653	0.7995	0.9495	0.5943	0.9808	0.6818	0.6564	0.6475	0.9368
inHouseHiSeq	cnvkit.minClusterSizeReference.9	315	4044	215	79	4653	0.7995	0.9495	0.5943	0.9808	0.6818	0.6564	0.6475	0.9368
inHouseHiSeq	cnvkit.minGapSizeAccess.1000	318	4042	217	76	4653	0.8071	0.949	0.5944	0.9815	0.6846	0.6599	0.6504	0.937
inHouseHiSeq	cnvkit.minGapSizeAccess.1500	315	4022	237	79	4653	0.7995	0.9444	0.5707	0.9807	0.666	0.6404	0.6294	0.9321
inHouseHiSeq	cnvkit.minGapSizeAccess.2000	315	4044	215	79	4653	0.7995	0.9495	0.5943	0.9808	0.6818	0.6564	0.6475	0.9368
inHouseHiSeq	cnvkit.minGapSizeAccess.2500	315	4044	215	79	4653	0.7995	0.9495	0.5943	0.9808	0.6818	0.6564	0.6475	0.9368
inHouseHiSeq	cnvkit.minGapSizeAccess.3000	315	4044	215	79	4653	0.7995	0.9495	0.5943	0.9808	0.6818	0.6564	0.6475	0.9368
inHouseHiSeq	cnvkit.minGapSizeAccess.3500	315	4044	215	79	4653	0.7995	0.9495	0.5943	0.9808	0.6818	0.6564	0.6475	0.9368
inHouseHiSeq	cnvkit.minGapSizeAccess.4000	315	4044	215	79	4653	0.7995	0.9495	0.5943	0.9808	0.6818	0.6564	0.6475	0.9368
inHouseHiSeq	cnvkit.minGapSizeAccess.4500	315	4044	215	79	4653	0.7995	0.9495	0.5943	0.9808	0.6818	0.6564	0.6475	0.9368
inHouseHiSeq	cnvkit.minGapSizeAccess.5000	315	4044	215	79	4653	0.7995	0.9495	0.5943	0.9808	0.6818	0.6564	0.6475	0.9368
inHouseHiSeq	cnvkit.minGapSizeAccess.5500	314	4045	214	80	4653	0.797	0.9498	0.5947	0.9806	0.6811	0.6554	0.6468	0.9368
inHouseHiSeq	cnvkit.minGapSizeAccess.6000	314	4045	214	80	4653	0.797	0.9498	0.5947	0.9806	0.6811	0.6554	0.6468	0.9368
inHouseHiSeq	cnvkit.minGapSizeAccess.6500	315	4023	236	79	4653	0.7995	0.9446	0.5717	0.9807	0.6667	0.6411	0.6301	0.9323
inHouseHiSeq	cnvkit.minGapSizeAccess.7000	315	4023	236	79	4653	0.7995	0.9446	0.5717	0.9807	0.6667	0.6411	0.6301	0.9323
inHouseHiSeq	cnvkit.minGapSizeAccess.7500	315	4023	236	79	4653	0.7995	0.9446	0.5717	0.9807	0.6667	0.6411	0.6301	0.9323
inHouseHiSeq	cnvkit.minGapSizeAccess.8000	315	4023	236	79	4653	0.7995	0.9446	0.5717	0.9807	0.6667	0.6411	0.6301	0.9323
inHouseHiSeq	cnvkit.minMapqCoverage.0	315	4044	215	79	4653	0.7995	0.9495	0.5943	0.9808	0.6818	0.6564	0.6475	0.9368
inHouseHiSeq	cnvkit.minMapqCoverage.10	315	4044	215	79	4653	0.7995	0.9495	0.5943	0.9808	0.6818	0.6564	0.6475	0.9368
inHouseHiSeq	cnvkit.minMapqCoverage.15	315	4044	215	79	4653	0.7995	0.9495	0.5943	0.9808	0.6818	0.6564	0.6475	0.9368
inHouseHiSeq	cnvkit.minMapqCoverage.2	315	4044	215	79	4653	0.7995	0.9495	0.5943	0.9808	0.6818	0.6564	0.6475	0.9368
inHouseHiSeq	cnvkit.minMapqCoverage.20	315	4044	215	79	4653	0.7995	0.9495	0.5943	0.9808	0.6818	0.6564	0.6475	0.9368
inHouseHiSeq	cnvkit.minMapqCoverage.25	315	4044	215	79	4653	0.7995	0.9495	0.5943	0.9808	0.6818	0.6564	0.6475	0.9368
inHouseHiSeq	cnvkit.minMapqCoverage.30	315	4044	215	79	4653	0.7995	0.9495	0.5943	0.9808	0.6818	0.6564	0.6475	0.9368
inHouseHiSeq	cnvkit.minMapqCoverage.35	315	4044	215	79	4653	0.7995	0.9495	0.5943	0.9808	0.6818	0.6564	0.6475	0.9368
inHouseHiSeq	cnvkit.minMapqCoverage.40	315	4044	215	79	4653	0.7995	0.9495	0.5943	0.9808	0.6818	0.6564	0.6475	0.9368
inHouseHiSeq	cnvkit.minMapqCoverage.45	315	4044	215	79	4653	0.7995	0.9495	0.5943	0.9808	0.6818	0.6564	0.6475	0.9368
inHouseHiSeq	cnvkit.minMapqCoverage.5	315	4044	215	79	4653	0.7995	0.9495	0.5943	0.9808	0.6818	0.6564	0.6475	0.9368
inHouseHiSeq	cnvkit.minMapqCoverage.50	315	4044	215	79	4653	0.7995	0.9495	0.5943	0.9808	0.6818	0.6564	0.6475	0.9368
inHouseHiSeq	cnvkit.minMapqCoverage.55	315	4044	215	79	4653	0.7995	0.9495	0.5943	0.9808	0.6818	0.6564	0.6475	0.9368
inHouseHiSeq	cnvkit.minMapqCoverage.60	315	4044	215	79	4653	0.7995	0.9495	0.5943	0.9808	0.6818	0.6564	0.6475	0.9368
inHouseHiSeq	cnvkit.minMapqCoverage.7	315	4044	215	79	4653	0.7995	0.9495	0.5943	0.9808	0.6818	0.6564	0.6475	0.9368
inHouseHiSeq	cnvkit.targetMaxSizeAutobin.11000	315	4044	215	79	4653	0.7995	0.9495	0.5943	0.9808	0.6818	0.6564	0.6475	0.9368
inHouseHiSeq	cnvkit.targetMaxSizeAutobin.13000	315	4044	215	79	4653	0.7995	0.9495	0.5943	0.9808	0.6818	0.6564	0.6475	0.9368
inHouseHiSeq	cnvkit.targetMaxSizeAutobin.15000	315	4044	215	79	4653	0.7995	0.9495	0.5943	0.9808	0.6818	0.6564	0.6475	0.9368
inHouseHiSeq	cnvkit.targetMaxSizeAutobin.18000	315	4044	215	79	4653	0.7995	0.9495	0.5943	0.9808	0.6818	0.6564	0.6475	0.9368
inHouseHiSeq	cnvkit.targetMaxSizeAutobin.19000	315	4044	215	79	4653	0.7995	0.9495	0.5943	0.9808	0.6818	0.6564	0.6475	0.9368
inHouseHiSeq	cnvkit.targetMaxSizeAutobin.20000	315	4044	215	79	4653	0.7995	0.9495	0.5943	0.9808	0.6818	0.6564	0.6475	0.9368
inHouseHiSeq	cnvkit.targetMaxSizeAutobin.21000	315	4044	215	79	4653	0.7995	0.9495	0.5943	0.9808	0.6818	0.6564	0.6475	0.9368
inHouseHiSeq	cnvkit.targetMaxSizeAutobin.22000	315	4044	215	79	4653	0.7995	0.9495	0.5943	0.9808	0.6818	0.6564	0.6475	0.9368
inHouseHiSeq	cnvkit.targetMaxSizeAutobin.25000	315	4044	215	79	4653	0.7995	0.9495	0.5943	0.9808	0.6818	0.6564	0.6475	0.9368
inHouseHiSeq	cnvkit.targetMaxSizeAutobin.27000	315	4044	215	79	4653	0.7995	0.9495	0.5943	0.9808	0.6818	0.6564	0.6475	0.9368
inHouseHiSeq	cnvkit.targetMaxSizeAutobin.3000	315	4044	215	79	4653	0.7995	0.9495	0.5943	0.9808	0.6818	0.6564	0.6475	0.9368
inHouseHiSeq	cnvkit.targetMaxSizeAutobin.30000	315	4044	215	79	4653	0.7995	0.9495	0.5943	0.9808	0.6818	0.6564	0.6475	0.9368
inHouseHiSeq	cnvkit.targetMaxSizeAutobin.5000	315	4044	215	79	4653	0.7995	0.9495	0.5943	0.9808	0.6818	0.6564	0.6475	0.9368
inHouseHiSeq	cnvkit.targetMaxSizeAutobin.7000	315	4044	215	79	4653	0.7995	0.9495	0.5943	0.9808	0.6818	0.6564	0.6475	0.9368
inHouseHiSeq	cnvkit.targetMaxSizeAutobin.9000	315	4044	215	79	4653	0.7995	0.9495	0.5943	0.9808	0.6818	0.6564	0.6475	0.9368
inHouseHiSeq	cnvkit.targetMinSizeAutobin.10	315	4044	215	79	4653	0.7995	0.9495	0.5943	0.9808	0.6818	0.6564	0.6475	0.9368
inHouseHiSeq	cnvkit.targetMinSizeAutobin.100	315	4044	215	79	4653	0.7995	0.9495	0.5943	0.9808	0.6818	0.6564	0.6475	0.9368
inHouseHiSeq	cnvkit.targetMinSizeAutobin.15	315	4044	215	79	4653	0.7995	0.9495	0.5943	0.9808	0.6818	0.6564	0.6475	0.9368
inHouseHiSeq	cnvkit.targetMinSizeAutobin.20	315	4044	215	79	4653	0.7995	0.9495	0.5943	0.9808	0.6818	0.6564	0.6475	0.9368
inHouseHiSeq	cnvkit.targetMinSizeAutobin.25	315	4044	215	79	4653	0.7995	0.9495	0.5943	0.9808	0.6818	0.6564	0.6475	0.9368
inHouseHiSeq	cnvkit.targetMinSizeAutobin.30	315	4044	215	79	4653	0.7995	0.9495	0.5943	0.9808	0.6818	0.6564	0.6475	0.9368
inHouseHiSeq	cnvkit.targetMinSizeAutobin.35	315	4044	215	79	4653	0.7995	0.9495	0.5943	0.9808	0.6818	0.6564	0.6475	0.9368
inHouseHiSeq	cnvkit.targetMinSizeAutobin.40	315	4044	215	79	4653	0.7995	0.9495	0.5943	0.9808	0.6818	0.6564	0.6475	0.9368
inHouseHiSeq	cnvkit.targetMinSizeAutobin.45	315	4044	215	79	4653	0.7995	0.9495	0.5943	0.9808	0.6818	0.6564	0.6475	0.9368
inHouseHiSeq	cnvkit.targetMinSizeAutobin.50	315	4044	215	79	4653	0.7995	0.9495	0.5943	0.9808	0.6818	0.6564	0.6475	0.9368
inHouseHiSeq	cnvkit.targetMinSizeAutobin.55	315	4044	215	79	4653	0.7995	0.9495	0.5943	0.9808	0.6818	0.6564	0.6475	0.9368
inHouseHiSeq	cnvkit.targetMinSizeAutobin.60	315	4044	215	79	4653	0.7995	0.9495	0.5943	0.9808	0.6818	0.6564	0.6475	0.9368
inHouseHiSeq	cnvkit.targetMinSizeAutobin.70	315	4044	215	79	4653	0.7995	0.9495	0.5943	0.9808	0.6818	0.6564	0.6475	0.9368
inHouseHiSeq	cnvkit.targetMinSizeAutobin.80	315	4044	215	79	4653	0.7995	0.9495	0.5943	0.9808	0.6818	0.6564	0.6475	0.9368
inHouseHiSeq	cnvkit.targetMinSizeAutobin.90	315	4044	215	79	4653	0.7995	0.9495	0.5943	0.9808	0.6818	0.6564	0.6475	0.9368
inHouseHiSeq	cnvkit.thresholdsCall_amp.0.3	315	4044	215	79	4653	0.7995	0.9495	0.5943	0.9808	0.6818	0.6564	0.6475	0.9368
inHouseHiSeq	cnvkit.thresholdsCall_amp.0.4	315	4044	215	79	4653	0.7995	0.9495	0.5943	0.9808	0.6818	0.6564	0.6475	0.9368
inHouseHiSeq	cnvkit.thresholdsCall_amp.0.45	315	4044	215	79	4653	0.7995	0.9495	0.5943	0.9808	0.6818	0.6564	0.6475	0.9368
inHouseHiSeq	cnvkit.thresholdsCall_amp.0.5	315	4044	215	79	4653	0.7995	0.9495	0.5943	0.9808	0.6818	0.6564	0.6475	0.9368
inHouseHiSeq	cnvkit.thresholdsCall_amp.0.55	315	4044	215	79	4653	0.7995	0.9495	0.5943	0.9808	0.6818	0.6564	0.6475	0.9368
inHouseHiSeq	cnvkit.thresholdsCall_amp.0.6	315	4044	215	79	4653	0.7995	0.9495	0.5943	0.9808	0.6818	0.6564	0.6475	0.9368
inHouseHiSeq	cnvkit.thresholdsCall_amp.0.65	315	4044	215	79	4653	0.7995	0.9495	0.5943	0.9808	0.6818	0.6564	0.6475	0.9368
inHouseHiSeq	cnvkit.thresholdsCall_amp.0.7	315	4044	215	79	4653	0.7995	0.9495	0.5943	0.9808	0.6818	0.6564	0.6475	0.9368
inHouseHiSeq	cnvkit.thresholdsCall_amp.0.75	315	4044	215	79	4653	0.7995	0.9495	0.5943	0.9808	0.6818	0.6564	0.6475	0.9368
inHouseHiSeq	cnvkit.thresholdsCall_amp.0.8	315	4044	215	79	4653	0.7995	0.9495	0.5943	0.9808	0.6818	0.6564	0.6475	0.9368
inHouseHiSeq	cnvkit.thresholdsCall_amp.0.85	315	4044	215	79	4653	0.7995	0.9495	0.5943	0.9808	0.6818	0.6564	0.6475	0.9368
inHouseHiSeq	cnvkit.thresholdsCall_amp.0.9	315	4044	215	79	4653	0.7995	0.9495	0.5943	0.9808	0.6818	0.6564	0.6475	0.9368
inHouseHiSeq	cnvkit.thresholdsCall_amp.0.95	315	4044	215	79	4653	0.7995	0.9495	0.5943	0.9808	0.6818	0.6564	0.6475	0.9368
inHouseHiSeq	cnvkit.thresholdsCall_amp.1	315	4044	215	79	4653	0.7995	0.9495	0.5943	0.9808	0.6818	0.6564	0.6475	0.9368
inHouseHiSeq	cnvkit.thresholdsCall_amp.1.5	315	4044	215	79	4653	0.7995	0.9495	0.5943	0.9808	0.6818	0.6564	0.6475	0.9368
inHouseHiSeq	cnvkit.thresholdsCall_del.-0.4	315	4044	215	79	4653	0.7995	0.9495	0.5943	0.9808	0.6818	0.6564	0.6475	0.9368
inHouseHiSeq	cnvkit.thresholdsCall_del.-0.5	315	4044	215	79	4653	0.7995	0.9495	0.5943	0.9808	0.6818	0.6564	0.6475	0.9368
inHouseHiSeq	cnvkit.thresholdsCall_del.-0.6	315	4044	215	79	4653	0.7995	0.9495	0.5943	0.9808	0.6818	0.6564	0.6475	0.9368
inHouseHiSeq	cnvkit.thresholdsCall_del.-0.7	315	4044	215	79	4653	0.7995	0.9495	0.5943	0.9808	0.6818	0.6564	0.6475	0.9368
inHouseHiSeq	cnvkit.thresholdsCall_del.-0.8	315	4044	215	79	4653	0.7995	0.9495	0.5943	0.9808	0.6818	0.6564	0.6475	0.9368
inHouseHiSeq	cnvkit.thresholdsCall_del.-0.9	315	4044	215	79	4653	0.7995	0.9495	0.5943	0.9808	0.6818	0.6564	0.6475	0.9368
inHouseHiSeq	cnvkit.thresholdsCall_del.-1	315	4044	215	79	4653	0.7995	0.9495	0.5943	0.9808	0.6818	0.6564	0.6475	0.9368
inHouseHiSeq	cnvkit.thresholdsCall_del.-1.1	315	4044	215	79	4653	0.7995	0.9495	0.5943	0.9808	0.6818	0.6564	0.6475	0.9368
inHouseHiSeq	cnvkit.thresholdsCall_del.-1.2	315	4044	215	79	4653	0.7995	0.9495	0.5943	0.9808	0.6818	0.6564	0.6475	0.9368
inHouseHiSeq	cnvkit.thresholdsCall_del.-1.3	315	4044	215	79	4653	0.7995	0.9495	0.5943	0.9808	0.6818	0.6564	0.6475	0.9368
inHouseHiSeq	cnvkit.thresholdsCall_del.-1.4	315	4044	215	79	4653	0.7995	0.9495	0.5943	0.9808	0.6818	0.6564	0.6475	0.9368
inHouseHiSeq	cnvkit.thresholdsCall_del.-1.5	315	4044	215	79	4653	0.7995	0.9495	0.5943	0.9808	0.6818	0.6564	0.6475	0.9368
inHouseHiSeq	cnvkit.thresholdsCall_del.-1.6	315	4044	215	79	4653	0.7995	0.9495	0.5943	0.9808	0.6818	0.6564	0.6475	0.9368
inHouseHiSeq	cnvkit.thresholdsCall_del.-1.8	315	4044	215	79	4653	0.7995	0.9495	0.5943	0.9808	0.6818	0.6564	0.6475	0.9368
inHouseHiSeq	cnvkit.thresholdsCall_del.-2	315	4044	215	79	4653	0.7995	0.9495	0.5943	0.9808	0.6818	0.6564	0.6475	0.9368
inHouseHiSeq	cnvkit.thresholdsCall_gain.0	314	2970	1293	76	4653	0.8051	0.6967	0.1954	0.975	0.3145	0.2925	0.2076	0.7058
inHouseHiSeq	cnvkit.thresholdsCall_gain.0.05	315	3971	288	79	4653	0.7995	0.9324	0.5224	0.9805	0.6319	0.6067	0.5898	0.9211
inHouseHiSeq	cnvkit.thresholdsCall_gain.0.1	315	4017	242	79	4653	0.7995	0.9432	0.5655	0.9807	0.6625	0.6369	0.6252	0.931
inHouseHiSeq	cnvkit.thresholdsCall_gain.0.15	315	4034	225	79	4653	0.7995	0.9472	0.5833	0.9808	0.6745	0.649	0.6394	0.9347
inHouseHiSeq	cnvkit.thresholdsCall_gain.0.175	315	4044	215	79	4653	0.7995	0.9495	0.5943	0.9808	0.6818	0.6564	0.6475	0.9368
inHouseHiSeq	cnvkit.thresholdsCall_gain.0.2	315	4044	215	79	4653	0.7995	0.9495	0.5943	0.9808	0.6818	0.6564	0.6475	0.9368
inHouseHiSeq	cnvkit.thresholdsCall_gain.0.225	315	4044	215	79	4653	0.7995	0.9495	0.5943	0.9808	0.6818	0.6564	0.6475	0.9368
inHouseHiSeq	cnvkit.thresholdsCall_gain.0.25	315	4044	215	79	4653	0.7995	0.9495	0.5943	0.9808	0.6818	0.6564	0.6475	0.9368
inHouseHiSeq	cnvkit.thresholdsCall_gain.0.275	315	4044	215	79	4653	0.7995	0.9495	0.5943	0.9808	0.6818	0.6564	0.6475	0.9368
inHouseHiSeq	cnvkit.thresholdsCall_gain.0.3	315	4044	215	79	4653	0.7995	0.9495	0.5943	0.9808	0.6818	0.6564	0.6475	0.9368
inHouseHiSeq	cnvkit.thresholdsCall_gain.0.325	315	4044	215	79	4653	0.7995	0.9495	0.5943	0.9808	0.6818	0.6564	0.6475	0.9368
inHouseHiSeq	cnvkit.thresholdsCall_gain.0.35	315	4044	215	79	4653	0.7995	0.9495	0.5943	0.9808	0.6818	0.6564	0.6475	0.9368
inHouseHiSeq	cnvkit.thresholdsCall_gain.0.4	315	4048	211	79	4653	0.7995	0.9505	0.5989	0.9809	0.6848	0.6594	0.6511	0.9377
inHouseHiSeq	cnvkit.thresholdsCall_gain.0.45	315	4056	203	79	4653	0.7995	0.9523	0.6081	0.9809	0.6908	0.6655	0.6579	0.9394
inHouseHiSeq	cnvkit.thresholdsCall_gain.0.5	308	4089	170	86	4653	0.7817	0.9601	0.6444	0.9794	0.7064	0.6802	0.6765	0.945
inHouseHiSeq	cnvkit.thresholdsCall_loss.0	381	1151	3110	11	4653	0.9719	0.2701	0.1091	0.9905	0.1962	0.1553	0.0527	0.3292
inHouseHiSeq	cnvkit.thresholdsCall_loss.-0.05	372	3655	604	22	4653	0.9442	0.8582	0.3811	0.994	0.5431	0.5486	0.4805	0.8655
inHouseHiSeq	cnvkit.thresholdsCall_loss.-0.1	367	3904	355	27	4653	0.9315	0.9166	0.5083	0.9931	0.6577	0.6521	0.6156	0.9179
inHouseHiSeq	cnvkit.thresholdsCall_loss.-0.15	367	3961	298	27	4653	0.9315	0.93	0.5519	0.9932	0.6931	0.6853	0.6568	0.9302
inHouseHiSeq	cnvkit.thresholdsCall_loss.-0.2	361	4042	217	33	4653	0.9162	0.949	0.6246	0.9919	0.7428	0.7304	0.7141	0.9463
inHouseHiSeq	cnvkit.thresholdsCall_loss.-0.25	315	4044	215	79	4653	0.7995	0.9495	0.5943	0.9808	0.6818	0.6564	0.6475	0.9368
inHouseHiSeq	cnvkit.thresholdsCall_loss.-0.3	315	4044	215	79	4653	0.7995	0.9495	0.5943	0.9808	0.6818	0.6564	0.6475	0.9368
inHouseHiSeq	cnvkit.thresholdsCall_loss.-0.35	315	4044	215	79	4653	0.7995	0.9495	0.5943	0.9808	0.6818	0.6564	0.6475	0.9368
inHouseHiSeq	cnvkit.thresholdsCall_loss.-0.4	315	4046	213	79	4653	0.7995	0.95	0.5966	0.9808	0.6833	0.6579	0.649	0.9372
inHouseHiSeq	cnvkit.thresholdsCall_loss.-0.45	315	4057	202	79	4653	0.7995	0.9526	0.6093	0.9809	0.6915	0.6662	0.6587	0.9396
inHouseHiSeq	cnvkit.thresholdsCall_loss.-0.5	315	4066	193	79	4653	0.7995	0.9547	0.6201	0.9809	0.6984	0.6733	0.6664	0.9415
inHouseHiSeq	cnvkit.thresholdsCall_loss.-0.55	308	4066	193	86	4653	0.7817	0.9547	0.6148	0.9793	0.6883	0.6614	0.6554	0.94
inHouseHiSeq	cnvkit.thresholdsCall_loss.-0.6	308	4066	193	86	4653	0.7817	0.9547	0.6148	0.9793	0.6883	0.6614	0.6554	0.94
inHouseHiSeq	cnvkit.thresholdsCall_loss.-0.7	308	4078	180	87	4653	0.7797	0.9577	0.6311	0.9791	0.6976	0.6709	0.6662	0.9426
inHouseHiSeq	cnvkit.thresholdsCall_loss.-0.8	276	4093	165	119	4653	0.6987	0.9612	0.6259	0.9717	0.6603	0.628	0.6271	0.939
inHouseMiSeq	cnvkit.alphaBintest.0.0001	402	4144	101	123	4770	0.7657	0.9762	0.7992	0.9712	0.7821	0.756	0.7556	0.953
inHouseMiSeq	cnvkit.alphaBintest.0.0005	403	4143	102	122	4770	0.7676	0.976	0.798	0.9714	0.7825	0.7564	0.756	0.953
inHouseMiSeq	cnvkit.alphaBintest.0.001	404	4143	102	121	4770	0.7695	0.976	0.7984	0.9716	0.7837	0.7577	0.7573	0.9532
inHouseMiSeq	cnvkit.alphaBintest.0.002	405	4141	104	120	4770	0.7714	0.9755	0.7957	0.9718	0.7834	0.7572	0.7568	0.953
inHouseMiSeq	cnvkit.alphaBintest.0.003	407	4141	104	118	4770	0.7752	0.9755	0.7965	0.9723	0.7857	0.7597	0.7598	0.9535
inHouseMiSeq	cnvkit.alphaBintest.0.004	407	4141	104	118	4770	0.7752	0.9755	0.7965	0.9723	0.7857	0.7597	0.7598	0.9535
inHouseMiSeq	cnvkit.alphaBintest.0.0045	408	4140	105	117	4770	0.7771	0.9753	0.7953	0.9725	0.7861	0.7601	0.7602	0.9535
inHouseMiSeq	cnvkit.alphaBintest.0.005	409	4140	105	116	4770	0.779	0.9753	0.7957	0.9727	0.7873	0.7614	0.7615	0.9537
inHouseMiSeq	cnvkit.alphaBintest.0.0055	410	4139	106	115	4770	0.781	0.975	0.7946	0.973	0.7877	0.7617	0.7619	0.9537
inHouseMiSeq	cnvkit.alphaBintest.0.006	412	4138	107	113	4770	0.7848	0.9748	0.7938	0.9734	0.7893	0.7634	0.7635	0.9539
inHouseMiSeq	cnvkit.alphaBintest.0.007	413	4138	107	112	4770	0.7867	0.9748	0.7942	0.9736	0.7904	0.7647	0.7647	0.9541
inHouseMiSeq	cnvkit.alphaBintest.0.008	412	4137	108	113	4770	0.7848	0.9746	0.7923	0.9734	0.7885	0.7625	0.7627	0.9537
inHouseMiSeq	cnvkit.alphaBintest.0.009	412	4132	113	113	4770	0.7848	0.9734	0.7848	0.9734	0.7848	0.7581	0.758	0.9526
inHouseMiSeq	cnvkit.alphaBintest.0.01	412	4133	112	113	4770	0.7848	0.9736	0.7863	0.9734	0.7855	0.759	0.7589	0.9528
inHouseMiSeq	cnvkit.alphaBintest.0.1	432	4084	161	93	4770	0.8229	0.9621	0.7285	0.9777	0.7728	0.7445	0.743	0.9468
inHouseMiSeq	cnvkit.alphaSegmetrics.0.0001	461	4121	124	64	4770	0.8781	0.9708	0.788	0.9847	0.8306	0.8099	0.8085	0.9606
inHouseMiSeq	cnvkit.alphaSegmetrics.0.0005	467	4122	123	58	4770	0.8895	0.971	0.7915	0.9861	0.8377	0.818	0.8165	0.9621
inHouseMiSeq	cnvkit.alphaSegmetrics.0.001	413	4122	123	112	4770	0.7867	0.971	0.7705	0.9735	0.7785	0.7508	0.7506	0.9507
inHouseMiSeq	cnvkit.alphaSegmetrics.0.005	409	4123	122	116	4770	0.779	0.9713	0.7702	0.9726	0.7746	0.7466	0.7465	0.9501
inHouseMiSeq	cnvkit.alphaSegmetrics.0.01	410	4131	114	115	4770	0.781	0.9731	0.7824	0.9729	0.7817	0.7547	0.7548	0.952
inHouseMiSeq	cnvkit.alphaSegmetrics.0.02	404	4143	102	121	4770	0.7695	0.976	0.7984	0.9716	0.7837	0.7577	0.7573	0.9532
inHouseMiSeq	cnvkit.alphaSegmetrics.0.03	409	4139	106	116	4770	0.779	0.975	0.7942	0.9727	0.7865	0.7605	0.7606	0.9535
inHouseMiSeq	cnvkit.alphaSegmetrics.0.04	409	4139	106	116	4770	0.779	0.975	0.7942	0.9727	0.7865	0.7605	0.7606	0.9535
inHouseMiSeq	cnvkit.alphaSegmetrics.0.05	409	4140	105	116	4770	0.779	0.9753	0.7957	0.9727	0.7873	0.7614	0.7615	0.9537
inHouseMiSeq	cnvkit.alphaSegmetrics.0.06	409	4140	105	116	4770	0.779	0.9753	0.7957	0.9727	0.7873	0.7614	0.7615	0.9537
inHouseMiSeq	cnvkit.alphaSegmetrics.0.07	408	4141	104	117	4770	0.7771	0.9755	0.7969	0.9725	0.7869	0.761	0.7611	0.9537
inHouseMiSeq	cnvkit.alphaSegmetrics.0.08	408	4141	104	117	4770	0.7771	0.9755	0.7969	0.9725	0.7869	0.761	0.7611	0.9537
inHouseMiSeq	cnvkit.alphaSegmetrics.0.09	402	4142	103	123	4770	0.7657	0.9757	0.796	0.9712	0.7806	0.7542	0.7539	0.9526
inHouseMiSeq	cnvkit.alphaSegmetrics.0.1	405	4137	108	120	4770	0.7714	0.9746	0.7895	0.9718	0.7803	0.7536	0.7535	0.9522
inHouseMiSeq	cnvkit.alphaSegmetrics.0.15	402	4135	110	123	4770	0.7657	0.9741	0.7852	0.9711	0.7753	0.748	0.7482	0.9512
inHouseMiSeq	cnvkit.atargMaxSizeAutobin.100000	297	4139	105	229	4770	0.5646	0.9753	0.7388	0.9476	0.6401	0.6087	0.6022	0.93
inHouseMiSeq	cnvkit.atargMaxSizeAutobin.1000000	394	4150	95	131	4770	0.7505	0.9776	0.8057	0.9694	0.7771	0.7512	0.7505	0.9526
inHouseMiSeq	cnvkit.atargMaxSizeAutobin.200000	408	4150	97	115	4770	0.7801	0.9772	0.8079	0.973	0.7938	0.769	0.7691	0.9556
inHouseMiSeq	cnvkit.atargMaxSizeAutobin.300000	400	4153	92	125	4770	0.7619	0.9783	0.813	0.9708	0.7866	0.7617	0.7612	0.9545
inHouseMiSeq	cnvkit.atargMaxSizeAutobin.350000	407	4150	95	118	4770	0.7752	0.9776	0.8108	0.9724	0.7926	0.7678	0.7674	0.9553
inHouseMiSeq	cnvkit.atargMaxSizeAutobin.400000	413	4129	116	112	4770	0.7867	0.9727	0.7807	0.9736	0.7837	0.7568	0.7568	0.9522
inHouseMiSeq	cnvkit.atargMaxSizeAutobin.450000	406	4137	108	119	4770	0.7733	0.9746	0.7899	0.972	0.7815	0.7549	0.7548	0.9524
inHouseMiSeq	cnvkit.atargMaxSizeAutobin.50000	390	4068	176	136	4770	0.7414	0.9585	0.689	0.9676	0.7143	0.678	0.6775	0.9346
inHouseMiSeq	cnvkit.atargMaxSizeAutobin.500000	409	4140	105	116	4770	0.779	0.9753	0.7957	0.9727	0.7873	0.7614	0.7615	0.9537
inHouseMiSeq	cnvkit.atargMaxSizeAutobin.550000	394	4150	95	131	4770	0.7505	0.9776	0.8057	0.9694	0.7771	0.7512	0.7505	0.9526
inHouseMiSeq	cnvkit.atargMaxSizeAutobin.600000	394	4150	95	131	4770	0.7505	0.9776	0.8057	0.9694	0.7771	0.7512	0.7505	0.9526
inHouseMiSeq	cnvkit.atargMaxSizeAutobin.650000	394	4150	95	131	4770	0.7505	0.9776	0.8057	0.9694	0.7771	0.7512	0.7505	0.9526
inHouseMiSeq	cnvkit.atargMaxSizeAutobin.700000	394	4150	95	131	4770	0.7505	0.9776	0.8057	0.9694	0.7771	0.7512	0.7505	0.9526
inHouseMiSeq	cnvkit.atargMaxSizeAutobin.800000	394	4150	95	131	4770	0.7505	0.9776	0.8057	0.9694	0.7771	0.7512	0.7505	0.9526
inHouseMiSeq	cnvkit.atargMaxSizeAutobin.900000	394	4150	95	131	4770	0.7505	0.9776	0.8057	0.9694	0.7771	0.7512	0.7505	0.9526
inHouseMiSeq	cnvkit.atargMinSizeAutobin.100	400	4152	93	125	4770	0.7619	0.9781	0.8114	0.9708	0.7859	0.7608	0.7603	0.9543
inHouseMiSeq	cnvkit.atargMinSizeAutobin.1000	406	4134	111	119	4770	0.7733	0.9739	0.7853	0.972	0.7793	0.7522	0.7523	0.9518
inHouseMiSeq	cnvkit.atargMinSizeAutobin.200	401	4152	93	124	4770	0.7638	0.9781	0.8117	0.971	0.787	0.762	0.7616	0.9545
inHouseMiSeq	cnvkit.atargMinSizeAutobin.300	401	4144	101	124	4770	0.7638	0.9762	0.7988	0.9709	0.7809	0.7547	0.7543	0.9528
inHouseMiSeq	cnvkit.atargMinSizeAutobin.350	406	4146	99	119	4770	0.7733	0.9767	0.804	0.9721	0.7883	0.7629	0.7628	0.9543
inHouseMiSeq	cnvkit.atargMinSizeAutobin.400	401	4136	109	124	4770	0.7638	0.9743	0.7863	0.9709	0.7749	0.7476	0.7477	0.9512
inHouseMiSeq	cnvkit.atargMinSizeAutobin.450	403	4145	100	122	4770	0.7676	0.9764	0.8012	0.9714	0.784	0.7582	0.7582	0.9535
inHouseMiSeq	cnvkit.atargMinSizeAutobin.50	401	4143	102	124	4770	0.7638	0.976	0.7972	0.9709	0.7802	0.7538	0.7535	0.9526
inHouseMiSeq	cnvkit.atargMinSizeAutobin.500	409	4140	105	116	4770	0.779	0.9753	0.7957	0.9727	0.7873	0.7614	0.7615	0.9537
inHouseMiSeq	cnvkit.atargMinSizeAutobin.550	403	4141	104	122	4770	0.7676	0.9755	0.7949	0.9714	0.781	0.7546	0.7543	0.9526
inHouseMiSeq	cnvkit.atargMinSizeAutobin.600	411	4137	108	114	4770	0.7829	0.9746	0.7919	0.9732	0.7874	0.7612	0.7614	0.9535
inHouseMiSeq	cnvkit.atargMinSizeAutobin.650	402	4136	109	123	4770	0.7657	0.9743	0.7867	0.9711	0.7761	0.7489	0.749	0.9514
inHouseMiSeq	cnvkit.atargMinSizeAutobin.700	407	4141	104	118	4770	0.7752	0.9755	0.7965	0.9723	0.7857	0.7597	0.7598	0.9535
inHouseMiSeq	cnvkit.atargMinSizeAutobin.800	402	4137	108	123	4770	0.7657	0.9746	0.7882	0.9711	0.7768	0.7498	0.7498	0.9516
inHouseMiSeq	cnvkit.atargMinSizeAutobin.900	402	4146	99	123	4770	0.7657	0.9767	0.8024	0.9712	0.7836	0.7578	0.7578	0.9535
inHouseMiSeq	cnvkit.bootstrapSegmetrics.10	403	4142	103	122	4770	0.7676	0.9757	0.7964	0.9714	0.7818	0.7555	0.7552	0.9528
inHouseMiSeq	cnvkit.bootstrapSegmetrics.100	409	4140	105	116	4770	0.779	0.9753	0.7957	0.9727	0.7873	0.7614	0.7615	0.9537
inHouseMiSeq	cnvkit.bootstrapSegmetrics.1000	404	4133	112	121	4770	0.7695	0.9736	0.7829	0.9716	0.7762	0.7488	0.749	0.9512
inHouseMiSeq	cnvkit.bootstrapSegmetrics.110	409	4140	105	116	4770	0.779	0.9753	0.7957	0.9727	0.7873	0.7614	0.7615	0.9537
inHouseMiSeq	cnvkit.bootstrapSegmetrics.120	409	4140	105	116	4770	0.779	0.9753	0.7957	0.9727	0.7873	0.7614	0.7615	0.9537
inHouseMiSeq	cnvkit.bootstrapSegmetrics.150	409	4140	105	116	4770	0.779	0.9753	0.7957	0.9727	0.7873	0.7614	0.7615	0.9537
inHouseMiSeq	cnvkit.bootstrapSegmetrics.20	403	4142	103	122	4770	0.7676	0.9757	0.7964	0.9714	0.7818	0.7555	0.7552	0.9528
inHouseMiSeq	cnvkit.bootstrapSegmetrics.30	403	4142	103	122	4770	0.7676	0.9757	0.7964	0.9714	0.7818	0.7555	0.7552	0.9528
inHouseMiSeq	cnvkit.bootstrapSegmetrics.40	403	4142	103	122	4770	0.7676	0.9757	0.7964	0.9714	0.7818	0.7555	0.7552	0.9528
inHouseMiSeq	cnvkit.bootstrapSegmetrics.50	403	4142	103	122	4770	0.7676	0.9757	0.7964	0.9714	0.7818	0.7555	0.7552	0.9528
inHouseMiSeq	cnvkit.bootstrapSegmetrics.500	403	4136	109	122	4770	0.7676	0.9743	0.7871	0.9713	0.7772	0.7502	0.7502	0.9516
inHouseMiSeq	cnvkit.bootstrapSegmetrics.60	403	4142	103	122	4770	0.7676	0.9757	0.7964	0.9714	0.7818	0.7555	0.7552	0.9528
inHouseMiSeq	cnvkit.bootstrapSegmetrics.70	408	4140	105	117	4770	0.7771	0.9753	0.7953	0.9725	0.7861	0.7601	0.7602	0.9535
inHouseMiSeq	cnvkit.bootstrapSegmetrics.80	408	4141	104	117	4770	0.7771	0.9755	0.7969	0.9725	0.7869	0.761	0.7611	0.9537
inHouseMiSeq	cnvkit.bootstrapSegmetrics.90	408	4141	104	117	4770	0.7771	0.9755	0.7969	0.9725	0.7869	0.761	0.7611	0.9537
inHouseMiSeq	cnvkit.bpPerBinAutobin.10000	414	3995	249	112	4770	0.7871	0.9413	0.6244	0.9727	0.6964	0.6595	0.6537	0.9243
inHouseMiSeq	cnvkit.bpPerBinAutobin.100000	409	4140	105	116	4770	0.779	0.9753	0.7957	0.9727	0.7873	0.7614	0.7615	0.9537
inHouseMiSeq	cnvkit.bpPerBinAutobin.110000	407	4154	90	119	4770	0.7738	0.9788	0.8189	0.9722	0.7957	0.7716	0.7713	0.9562
inHouseMiSeq	cnvkit.bpPerBinAutobin.120000	406	4139	106	119	4770	0.7733	0.975	0.793	0.9721	0.783	0.7566	0.7564	0.9528
inHouseMiSeq	cnvkit.bpPerBinAutobin.130000	402	4144	101	123	4770	0.7657	0.9762	0.7992	0.9712	0.7821	0.756	0.7556	0.953
inHouseMiSeq	cnvkit.bpPerBinAutobin.140000	398	4160	85	127	4770	0.7581	0.98	0.824	0.9704	0.7897	0.7657	0.7651	0.9556
inHouseMiSeq	cnvkit.bpPerBinAutobin.150000	396	4146	98	130	4770	0.7529	0.9769	0.8016	0.9696	0.7765	0.7502	0.7497	0.9522
inHouseMiSeq	cnvkit.bpPerBinAutobin.170000	402	4150	94	124	4770	0.7643	0.9779	0.8105	0.971	0.7867	0.7615	0.7611	0.9543
inHouseMiSeq	cnvkit.bpPerBinAutobin.200000	416	4132	112	110	4770	0.7909	0.9736	0.7879	0.9741	0.7894	0.7632	0.7634	0.9535
inHouseMiSeq	cnvkit.bpPerBinAutobin.30000	449	4116	128	77	4770	0.8536	0.9698	0.7782	0.9816	0.8141	0.791	0.7898	0.957
inHouseMiSeq	cnvkit.bpPerBinAutobin.300000	415	4153	91	111	4770	0.789	0.9786	0.8202	0.974	0.8043	0.7807	0.7808	0.9577
inHouseMiSeq	cnvkit.bpPerBinAutobin.50000	414	4121	124	111	4770	0.7886	0.9708	0.7695	0.9738	0.7789	0.7513	0.751	0.9507
inHouseMiSeq	cnvkit.bpPerBinAutobin.70000	422	4131	114	103	4770	0.8038	0.9731	0.7873	0.9757	0.7955	0.7699	0.7698	0.9545
inHouseMiSeq	cnvkit.bpPerBinAutobin.80000	409	4121	123	117	4770	0.7776	0.971	0.7688	0.9724	0.7732	0.7449	0.7449	0.9497
inHouseMiSeq	cnvkit.bpPerBinAutobin.90000	409	4130	115	116	4770	0.779	0.9729	0.7805	0.9727	0.7798	0.7526	0.7527	0.9516
inHouseMiSeq	cnvkit.DropOutliersSegment.0	409	4140	105	116	4770	0.779	0.9753	0.7957	0.9727	0.7873	0.7614	0.7615	0.9537
inHouseMiSeq	cnvkit.DropOutliersSegment.1	352	4142	103	173	4770	0.6705	0.9757	0.7736	0.9599	0.7184	0.6885	0.6861	0.9421
inHouseMiSeq	cnvkit.DropOutliersSegment.10	409	4140	105	116	4770	0.779	0.9753	0.7957	0.9727	0.7873	0.7614	0.7615	0.9537
inHouseMiSeq	cnvkit.DropOutliersSegment.11	409	4140	105	116	4770	0.779	0.9753	0.7957	0.9727	0.7873	0.7614	0.7615	0.9537
inHouseMiSeq	cnvkit.DropOutliersSegment.12	409	4140	105	116	4770	0.779	0.9753	0.7957	0.9727	0.7873	0.7614	0.7615	0.9537
inHouseMiSeq	cnvkit.DropOutliersSegment.13	409	4140	105	116	4770	0.779	0.9753	0.7957	0.9727	0.7873	0.7614	0.7615	0.9537
inHouseMiSeq	cnvkit.DropOutliersSegment.14	409	4140	105	116	4770	0.779	0.9753	0.7957	0.9727	0.7873	0.7614	0.7615	0.9537
inHouseMiSeq	cnvkit.DropOutliersSegment.2	363	4151	94	162	4770	0.6914	0.9779	0.7943	0.9624	0.7393	0.7117	0.7094	0.9463
inHouseMiSeq	cnvkit.DropOutliersSegment.3	363	4150	95	162	4770	0.6914	0.9776	0.7926	0.9624	0.7386	0.7107	0.7086	0.9461
inHouseMiSeq	cnvkit.DropOutliersSegment.4	409	4150	95	116	4770	0.779	0.9776	0.8115	0.9728	0.7949	0.7704	0.7703	0.9558
inHouseMiSeq	cnvkit.DropOutliersSegment.5	409	4140	105	116	4770	0.779	0.9753	0.7957	0.9727	0.7873	0.7614	0.7615	0.9537
inHouseMiSeq	cnvkit.DropOutliersSegment.6	409	4140	105	116	4770	0.779	0.9753	0.7957	0.9727	0.7873	0.7614	0.7615	0.9537
inHouseMiSeq	cnvkit.DropOutliersSegment.7	409	4140	105	116	4770	0.779	0.9753	0.7957	0.9727	0.7873	0.7614	0.7615	0.9537
inHouseMiSeq	cnvkit.DropOutliersSegment.8	409	4140	105	116	4770	0.779	0.9753	0.7957	0.9727	0.7873	0.7614	0.7615	0.9537
inHouseMiSeq	cnvkit.DropOutliersSegment.9	409	4140	105	116	4770	0.779	0.9753	0.7957	0.9727	0.7873	0.7614	0.7615	0.9537
inHouseMiSeq	cnvkit.filterCall.ci	409	4140	105	116	4770	0.779	0.9753	0.7957	0.9727	0.7873	0.7614	0.7615	0.9537
inHouseMiSeq	cnvkit.methodCall.clonal	373	4148	96	153	4770	0.7091	0.9774	0.7953	0.9644	0.7497	0.7222	0.7207	0.9478
inHouseMiSeq	cnvkit.methodCall.threshold	409	4140	105	116	4770	0.779	0.9753	0.7957	0.9727	0.7873	0.7614	0.7615	0.9537
inHouseMiSeq	cnvkit.methodSegment.haar	321	4120	125	204	4770	0.6114	0.9706	0.7197	0.9528	0.6612	0.6256	0.6229	0.931
inHouseMiSeq	cnvkit.methodSegment.hmm	420	4093	152	105	4770	0.8	0.9642	0.7343	0.975	0.7657	0.7362	0.7352	0.9461
inHouseMiSeq	cnvkit.methodSegment.hmm-germline	409	4140	105	116	4770	0.779	0.9753	0.7957	0.9727	0.7873	0.7614	0.7615	0.9537
inHouseMiSeq	cnvkit.methodSegment.none	270	4171	74	255	4770	0.5143	0.9826	0.7849	0.9424	0.6214	0.6011	0.5851	0.931
inHouseMiSeq	cnvkit.minClusterSizeReference.1	409	4140	105	116	4770	0.779	0.9753	0.7957	0.9727	0.7873	0.7614	0.7615	0.9537
inHouseMiSeq	cnvkit.minClusterSizeReference.10	409	4140	105	116	4770	0.779	0.9753	0.7957	0.9727	0.7873	0.7614	0.7615	0.9537
inHouseMiSeq	cnvkit.minClusterSizeReference.11	409	4140	105	116	4770	0.779	0.9753	0.7957	0.9727	0.7873	0.7614	0.7615	0.9537
inHouseMiSeq	cnvkit.minClusterSizeReference.12	409	4140	105	116	4770	0.779	0.9753	0.7957	0.9727	0.7873	0.7614	0.7615	0.9537
inHouseMiSeq	cnvkit.minClusterSizeReference.13	409	4140	105	116	4770	0.779	0.9753	0.7957	0.9727	0.7873	0.7614	0.7615	0.9537
inHouseMiSeq	cnvkit.minClusterSizeReference.14	409	4140	105	116	4770	0.779	0.9753	0.7957	0.9727	0.7873	0.7614	0.7615	0.9537
inHouseMiSeq	cnvkit.minClusterSizeReference.15	409	4140	105	116	4770	0.779	0.9753	0.7957	0.9727	0.7873	0.7614	0.7615	0.9537
inHouseMiSeq	cnvkit.minClusterSizeReference.2	409	4140	105	116	4770	0.779	0.9753	0.7957	0.9727	0.7873	0.7614	0.7615	0.9537
inHouseMiSeq	cnvkit.minClusterSizeReference.3	409	4140	105	116	4770	0.779	0.9753	0.7957	0.9727	0.7873	0.7614	0.7615	0.9537
inHouseMiSeq	cnvkit.minClusterSizeReference.4	409	4140	105	116	4770	0.779	0.9753	0.7957	0.9727	0.7873	0.7614	0.7615	0.9537
inHouseMiSeq	cnvkit.minClusterSizeReference.5	409	4140	105	116	4770	0.779	0.9753	0.7957	0.9727	0.7873	0.7614	0.7615	0.9537
inHouseMiSeq	cnvkit.minClusterSizeReference.6	409	4140	105	116	4770	0.779	0.9753	0.7957	0.9727	0.7873	0.7614	0.7615	0.9537
inHouseMiSeq	cnvkit.minClusterSizeReference.7	409	4140	105	116	4770	0.779	0.9753	0.7957	0.9727	0.7873	0.7614	0.7615	0.9537
inHouseMiSeq	cnvkit.minClusterSizeReference.8	409	4140	105	116	4770	0.779	0.9753	0.7957	0.9727	0.7873	0.7614	0.7615	0.9537
inHouseMiSeq	cnvkit.minClusterSizeReference.9	409	4140	105	116	4770	0.779	0.9753	0.7957	0.9727	0.7873	0.7614	0.7615	0.9537
inHouseMiSeq	cnvkit.minGapSizeAccess.1000	416	4133	112	109	4770	0.7924	0.9736	0.7879	0.9743	0.7901	0.7641	0.7642	0.9537
inHouseMiSeq	cnvkit.minGapSizeAccess.1500	404	4137	108	121	4770	0.7695	0.9746	0.7891	0.9716	0.7792	0.7523	0.7523	0.952
inHouseMiSeq	cnvkit.minGapSizeAccess.2000	409	4140	105	116	4770	0.779	0.9753	0.7957	0.9727	0.7873	0.7614	0.7615	0.9537
inHouseMiSeq	cnvkit.minGapSizeAccess.2500	409	4140	105	116	4770	0.779	0.9753	0.7957	0.9727	0.7873	0.7614	0.7615	0.9537
inHouseMiSeq	cnvkit.minGapSizeAccess.3000	409	4140	105	116	4770	0.779	0.9753	0.7957	0.9727	0.7873	0.7614	0.7615	0.9537
inHouseMiSeq	cnvkit.minGapSizeAccess.3500	409	4140	105	116	4770	0.779	0.9753	0.7957	0.9727	0.7873	0.7614	0.7615	0.9537
inHouseMiSeq	cnvkit.minGapSizeAccess.4000	409	4140	105	116	4770	0.779	0.9753	0.7957	0.9727	0.7873	0.7614	0.7615	0.9537
inHouseMiSeq	cnvkit.minGapSizeAccess.4500	409	4140	105	116	4770	0.779	0.9753	0.7957	0.9727	0.7873	0.7614	0.7615	0.9537
inHouseMiSeq	cnvkit.minGapSizeAccess.5000	409	4140	105	116	4770	0.779	0.9753	0.7957	0.9727	0.7873	0.7614	0.7615	0.9537
inHouseMiSeq	cnvkit.minGapSizeAccess.5500	402	4151	94	123	4770	0.7657	0.9779	0.8105	0.9712	0.7875	0.7624	0.762	0.9545
inHouseMiSeq	cnvkit.minGapSizeAccess.6000	402	4151	94	123	4770	0.7657	0.9779	0.8105	0.9712	0.7875	0.7624	0.762	0.9545
inHouseMiSeq	cnvkit.minGapSizeAccess.6500	401	4151	94	124	4770	0.7638	0.9779	0.8101	0.971	0.7863	0.7611	0.7607	0.9543
inHouseMiSeq	cnvkit.minGapSizeAccess.7000	401	4151	94	124	4770	0.7638	0.9779	0.8101	0.971	0.7863	0.7611	0.7607	0.9543
inHouseMiSeq	cnvkit.minGapSizeAccess.7500	401	4151	94	124	4770	0.7638	0.9779	0.8101	0.971	0.7863	0.7611	0.7607	0.9543
inHouseMiSeq	cnvkit.minGapSizeAccess.8000	401	4151	94	124	4770	0.7638	0.9779	0.8101	0.971	0.7863	0.7611	0.7607	0.9543
inHouseMiSeq	cnvkit.minMapqCoverage.0	409	4140	105	116	4770	0.779	0.9753	0.7957	0.9727	0.7873	0.7614	0.7615	0.9537
inHouseMiSeq	cnvkit.minMapqCoverage.10	409	4140	105	116	4770	0.779	0.9753	0.7957	0.9727	0.7873	0.7614	0.7615	0.9537
inHouseMiSeq	cnvkit.minMapqCoverage.15	409	4140	105	116	4770	0.779	0.9753	0.7957	0.9727	0.7873	0.7614	0.7615	0.9537
inHouseMiSeq	cnvkit.minMapqCoverage.2	409	4140	105	116	4770	0.779	0.9753	0.7957	0.9727	0.7873	0.7614	0.7615	0.9537
inHouseMiSeq	cnvkit.minMapqCoverage.20	409	4140	105	116	4770	0.779	0.9753	0.7957	0.9727	0.7873	0.7614	0.7615	0.9537
inHouseMiSeq	cnvkit.minMapqCoverage.25	409	4140	105	116	4770	0.779	0.9753	0.7957	0.9727	0.7873	0.7614	0.7615	0.9537
inHouseMiSeq	cnvkit.minMapqCoverage.30	409	4140	105	116	4770	0.779	0.9753	0.7957	0.9727	0.7873	0.7614	0.7615	0.9537
inHouseMiSeq	cnvkit.minMapqCoverage.35	409	4140	105	116	4770	0.779	0.9753	0.7957	0.9727	0.7873	0.7614	0.7615	0.9537
inHouseMiSeq	cnvkit.minMapqCoverage.40	409	4140	105	116	4770	0.779	0.9753	0.7957	0.9727	0.7873	0.7614	0.7615	0.9537
inHouseMiSeq	cnvkit.minMapqCoverage.45	409	4140	105	116	4770	0.779	0.9753	0.7957	0.9727	0.7873	0.7614	0.7615	0.9537
inHouseMiSeq	cnvkit.minMapqCoverage.5	409	4140	105	116	4770	0.779	0.9753	0.7957	0.9727	0.7873	0.7614	0.7615	0.9537
inHouseMiSeq	cnvkit.minMapqCoverage.50	409	4140	105	116	4770	0.779	0.9753	0.7957	0.9727	0.7873	0.7614	0.7615	0.9537
inHouseMiSeq	cnvkit.minMapqCoverage.55	409	4140	105	116	4770	0.779	0.9753	0.7957	0.9727	0.7873	0.7614	0.7615	0.9537
inHouseMiSeq	cnvkit.minMapqCoverage.60	409	4140	105	116	4770	0.779	0.9753	0.7957	0.9727	0.7873	0.7614	0.7615	0.9537
inHouseMiSeq	cnvkit.minMapqCoverage.7	409	4140	105	116	4770	0.779	0.9753	0.7957	0.9727	0.7873	0.7614	0.7615	0.9537
inHouseMiSeq	cnvkit.targetMaxSizeAutobin.11000	409	4140	105	116	4770	0.779	0.9753	0.7957	0.9727	0.7873	0.7614	0.7615	0.9537
inHouseMiSeq	cnvkit.targetMaxSizeAutobin.13000	409	4140	105	116	4770	0.779	0.9753	0.7957	0.9727	0.7873	0.7614	0.7615	0.9537
inHouseMiSeq	cnvkit.targetMaxSizeAutobin.15000	409	4140	105	116	4770	0.779	0.9753	0.7957	0.9727	0.7873	0.7614	0.7615	0.9537
inHouseMiSeq	cnvkit.targetMaxSizeAutobin.18000	409	4140	105	116	4770	0.779	0.9753	0.7957	0.9727	0.7873	0.7614	0.7615	0.9537
inHouseMiSeq	cnvkit.targetMaxSizeAutobin.19000	409	4140	105	116	4770	0.779	0.9753	0.7957	0.9727	0.7873	0.7614	0.7615	0.9537
inHouseMiSeq	cnvkit.targetMaxSizeAutobin.20000	409	4140	105	116	4770	0.779	0.9753	0.7957	0.9727	0.7873	0.7614	0.7615	0.9537
inHouseMiSeq	cnvkit.targetMaxSizeAutobin.21000	409	4140	105	116	4770	0.779	0.9753	0.7957	0.9727	0.7873	0.7614	0.7615	0.9537
inHouseMiSeq	cnvkit.targetMaxSizeAutobin.22000	409	4140	105	116	4770	0.779	0.9753	0.7957	0.9727	0.7873	0.7614	0.7615	0.9537
inHouseMiSeq	cnvkit.targetMaxSizeAutobin.25000	409	4140	105	116	4770	0.779	0.9753	0.7957	0.9727	0.7873	0.7614	0.7615	0.9537
inHouseMiSeq	cnvkit.targetMaxSizeAutobin.27000	409	4140	105	116	4770	0.779	0.9753	0.7957	0.9727	0.7873	0.7614	0.7615	0.9537
inHouseMiSeq	cnvkit.targetMaxSizeAutobin.3000	409	4140	105	116	4770	0.779	0.9753	0.7957	0.9727	0.7873	0.7614	0.7615	0.9537
inHouseMiSeq	cnvkit.targetMaxSizeAutobin.30000	409	4140	105	116	4770	0.779	0.9753	0.7957	0.9727	0.7873	0.7614	0.7615	0.9537
inHouseMiSeq	cnvkit.targetMaxSizeAutobin.5000	409	4140	105	116	4770	0.779	0.9753	0.7957	0.9727	0.7873	0.7614	0.7615	0.9537
inHouseMiSeq	cnvkit.targetMaxSizeAutobin.7000	409	4140	105	116	4770	0.779	0.9753	0.7957	0.9727	0.7873	0.7614	0.7615	0.9537
inHouseMiSeq	cnvkit.targetMaxSizeAutobin.9000	409	4140	105	116	4770	0.779	0.9753	0.7957	0.9727	0.7873	0.7614	0.7615	0.9537
inHouseMiSeq	cnvkit.targetMinSizeAutobin.10	409	4140	105	116	4770	0.779	0.9753	0.7957	0.9727	0.7873	0.7614	0.7615	0.9537
inHouseMiSeq	cnvkit.targetMinSizeAutobin.100	409	4140	105	116	4770	0.779	0.9753	0.7957	0.9727	0.7873	0.7614	0.7615	0.9537
inHouseMiSeq	cnvkit.targetMinSizeAutobin.15	409	4140	105	116	4770	0.779	0.9753	0.7957	0.9727	0.7873	0.7614	0.7615	0.9537
inHouseMiSeq	cnvkit.targetMinSizeAutobin.20	409	4140	105	116	4770	0.779	0.9753	0.7957	0.9727	0.7873	0.7614	0.7615	0.9537
inHouseMiSeq	cnvkit.targetMinSizeAutobin.25	409	4140	105	116	4770	0.779	0.9753	0.7957	0.9727	0.7873	0.7614	0.7615	0.9537
inHouseMiSeq	cnvkit.targetMinSizeAutobin.30	409	4140	105	116	4770	0.779	0.9753	0.7957	0.9727	0.7873	0.7614	0.7615	0.9537
inHouseMiSeq	cnvkit.targetMinSizeAutobin.35	409	4140	105	116	4770	0.779	0.9753	0.7957	0.9727	0.7873	0.7614	0.7615	0.9537
inHouseMiSeq	cnvkit.targetMinSizeAutobin.40	409	4140	105	116	4770	0.779	0.9753	0.7957	0.9727	0.7873	0.7614	0.7615	0.9537
inHouseMiSeq	cnvkit.targetMinSizeAutobin.45	409	4140	105	116	4770	0.779	0.9753	0.7957	0.9727	0.7873	0.7614	0.7615	0.9537
inHouseMiSeq	cnvkit.targetMinSizeAutobin.50	409	4140	105	116	4770	0.779	0.9753	0.7957	0.9727	0.7873	0.7614	0.7615	0.9537
inHouseMiSeq	cnvkit.targetMinSizeAutobin.55	409	4140	105	116	4770	0.779	0.9753	0.7957	0.9727	0.7873	0.7614	0.7615	0.9537
inHouseMiSeq	cnvkit.targetMinSizeAutobin.60	409	4140	105	116	4770	0.779	0.9753	0.7957	0.9727	0.7873	0.7614	0.7615	0.9537
inHouseMiSeq	cnvkit.targetMinSizeAutobin.70	409	4140	105	116	4770	0.779	0.9753	0.7957	0.9727	0.7873	0.7614	0.7615	0.9537
inHouseMiSeq	cnvkit.targetMinSizeAutobin.80	409	4140	105	116	4770	0.779	0.9753	0.7957	0.9727	0.7873	0.7614	0.7615	0.9537
inHouseMiSeq	cnvkit.targetMinSizeAutobin.90	409	4140	105	116	4770	0.779	0.9753	0.7957	0.9727	0.7873	0.7614	0.7615	0.9537
inHouseMiSeq	cnvkit.thresholdsCall_amp.0.3	409	4140	105	116	4770	0.779	0.9753	0.7957	0.9727	0.7873	0.7614	0.7615	0.9537
inHouseMiSeq	cnvkit.thresholdsCall_amp.0.4	409	4140	105	116	4770	0.779	0.9753	0.7957	0.9727	0.7873	0.7614	0.7615	0.9537
inHouseMiSeq	cnvkit.thresholdsCall_amp.0.45	409	4140	105	116	4770	0.779	0.9753	0.7957	0.9727	0.7873	0.7614	0.7615	0.9537
inHouseMiSeq	cnvkit.thresholdsCall_amp.0.5	409	4140	105	116	4770	0.779	0.9753	0.7957	0.9727	0.7873	0.7614	0.7615	0.9537
inHouseMiSeq	cnvkit.thresholdsCall_amp.0.55	409	4140	105	116	4770	0.779	0.9753	0.7957	0.9727	0.7873	0.7614	0.7615	0.9537
inHouseMiSeq	cnvkit.thresholdsCall_amp.0.6	409	4140	105	116	4770	0.779	0.9753	0.7957	0.9727	0.7873	0.7614	0.7615	0.9537
inHouseMiSeq	cnvkit.thresholdsCall_amp.0.65	409	4140	105	116	4770	0.779	0.9753	0.7957	0.9727	0.7873	0.7614	0.7615	0.9537
inHouseMiSeq	cnvkit.thresholdsCall_amp.0.7	409	4140	105	116	4770	0.779	0.9753	0.7957	0.9727	0.7873	0.7614	0.7615	0.9537
inHouseMiSeq	cnvkit.thresholdsCall_amp.0.75	409	4140	105	116	4770	0.779	0.9753	0.7957	0.9727	0.7873	0.7614	0.7615	0.9537
inHouseMiSeq	cnvkit.thresholdsCall_amp.0.8	409	4140	105	116	4770	0.779	0.9753	0.7957	0.9727	0.7873	0.7614	0.7615	0.9537
inHouseMiSeq	cnvkit.thresholdsCall_amp.0.85	409	4140	105	116	4770	0.779	0.9753	0.7957	0.9727	0.7873	0.7614	0.7615	0.9537
inHouseMiSeq	cnvkit.thresholdsCall_amp.0.9	409	4140	105	116	4770	0.779	0.9753	0.7957	0.9727	0.7873	0.7614	0.7615	0.9537
inHouseMiSeq	cnvkit.thresholdsCall_amp.0.95	409	4140	105	116	4770	0.779	0.9753	0.7957	0.9727	0.7873	0.7614	0.7615	0.9537
inHouseMiSeq	cnvkit.thresholdsCall_amp.1	409	4140	105	116	4770	0.779	0.9753	0.7957	0.9727	0.7873	0.7614	0.7615	0.9537
inHouseMiSeq	cnvkit.thresholdsCall_amp.1.5	409	4140	105	116	4770	0.779	0.9753	0.7957	0.9727	0.7873	0.7614	0.7615	0.9537
inHouseMiSeq	cnvkit.thresholdsCall_del.-0.4	409	4140	105	116	4770	0.779	0.9753	0.7957	0.9727	0.7873	0.7614	0.7615	0.9537
inHouseMiSeq	cnvkit.thresholdsCall_del.-0.5	409	4140	105	116	4770	0.779	0.9753	0.7957	0.9727	0.7873	0.7614	0.7615	0.9537
inHouseMiSeq	cnvkit.thresholdsCall_del.-0.6	409	4140	105	116	4770	0.779	0.9753	0.7957	0.9727	0.7873	0.7614	0.7615	0.9537
inHouseMiSeq	cnvkit.thresholdsCall_del.-0.7	409	4140	105	116	4770	0.779	0.9753	0.7957	0.9727	0.7873	0.7614	0.7615	0.9537
inHouseMiSeq	cnvkit.thresholdsCall_del.-0.8	409	4140	105	116	4770	0.779	0.9753	0.7957	0.9727	0.7873	0.7614	0.7615	0.9537
inHouseMiSeq	cnvkit.thresholdsCall_del.-0.9	409	4140	105	116	4770	0.779	0.9753	0.7957	0.9727	0.7873	0.7614	0.7615	0.9537
inHouseMiSeq	cnvkit.thresholdsCall_del.-1	409	4140	105	116	4770	0.779	0.9753	0.7957	0.9727	0.7873	0.7614	0.7615	0.9537
inHouseMiSeq	cnvkit.thresholdsCall_del.-1.1	409	4140	105	116	4770	0.779	0.9753	0.7957	0.9727	0.7873	0.7614	0.7615	0.9537
inHouseMiSeq	cnvkit.thresholdsCall_del.-1.2	409	4140	105	116	4770	0.779	0.9753	0.7957	0.9727	0.7873	0.7614	0.7615	0.9537
inHouseMiSeq	cnvkit.thresholdsCall_del.-1.3	409	4140	105	116	4770	0.779	0.9753	0.7957	0.9727	0.7873	0.7614	0.7615	0.9537
inHouseMiSeq	cnvkit.thresholdsCall_del.-1.4	409	4140	105	116	4770	0.779	0.9753	0.7957	0.9727	0.7873	0.7614	0.7615	0.9537
inHouseMiSeq	cnvkit.thresholdsCall_del.-1.5	409	4140	105	116	4770	0.779	0.9753	0.7957	0.9727	0.7873	0.7614	0.7615	0.9537
inHouseMiSeq	cnvkit.thresholdsCall_del.-1.6	409	4140	105	116	4770	0.779	0.9753	0.7957	0.9727	0.7873	0.7614	0.7615	0.9537
inHouseMiSeq	cnvkit.thresholdsCall_del.-1.8	409	4140	105	116	4770	0.779	0.9753	0.7957	0.9727	0.7873	0.7614	0.7615	0.9537
inHouseMiSeq	cnvkit.thresholdsCall_del.-2	409	4140	105	116	4770	0.779	0.9753	0.7957	0.9727	0.7873	0.7614	0.7615	0.9537
inHouseMiSeq	cnvkit.thresholdsCall_gain.0	407	3053	1197	113	4770	0.7827	0.7184	0.2537	0.9643	0.3832	0.3305	0.2618	0.7254
inHouseMiSeq	cnvkit.thresholdsCall_gain.0.05	409	4070	175	116	4770	0.779	0.9588	0.7003	0.9723	0.7376	0.7045	0.7032	0.939
inHouseMiSeq	cnvkit.thresholdsCall_gain.0.1	409	4105	140	116	4770	0.779	0.967	0.745	0.9725	0.7616	0.7316	0.7313	0.9463
inHouseMiSeq	cnvkit.thresholdsCall_gain.0.15	409	4140	105	116	4770	0.779	0.9753	0.7957	0.9727	0.7873	0.7614	0.7615	0.9537
inHouseMiSeq	cnvkit.thresholdsCall_gain.0.175	409	4140	105	116	4770	0.779	0.9753	0.7957	0.9727	0.7873	0.7614	0.7615	0.9537
inHouseMiSeq	cnvkit.thresholdsCall_gain.0.2	409	4140	105	116	4770	0.779	0.9753	0.7957	0.9727	0.7873	0.7614	0.7615	0.9537
inHouseMiSeq	cnvkit.thresholdsCall_gain.0.225	409	4140	105	116	4770	0.779	0.9753	0.7957	0.9727	0.7873	0.7614	0.7615	0.9537
inHouseMiSeq	cnvkit.thresholdsCall_gain.0.25	409	4140	105	116	4770	0.779	0.9753	0.7957	0.9727	0.7873	0.7614	0.7615	0.9537
inHouseMiSeq	cnvkit.thresholdsCall_gain.0.275	409	4140	105	116	4770	0.779	0.9753	0.7957	0.9727	0.7873	0.7614	0.7615	0.9537
inHouseMiSeq	cnvkit.thresholdsCall_gain.0.3	409	4140	105	116	4770	0.779	0.9753	0.7957	0.9727	0.7873	0.7614	0.7615	0.9537
inHouseMiSeq	cnvkit.thresholdsCall_gain.0.325	409	4140	105	116	4770	0.779	0.9753	0.7957	0.9727	0.7873	0.7614	0.7615	0.9537
inHouseMiSeq	cnvkit.thresholdsCall_gain.0.35	409	4140	105	116	4770	0.779	0.9753	0.7957	0.9727	0.7873	0.7614	0.7615	0.9537
inHouseMiSeq	cnvkit.thresholdsCall_gain.0.4	409	4140	105	116	4770	0.779	0.9753	0.7957	0.9727	0.7873	0.7614	0.7615	0.9537
inHouseMiSeq	cnvkit.thresholdsCall_gain.0.45	403	4149	96	122	4770	0.7676	0.9774	0.8076	0.9714	0.7871	0.7618	0.7615	0.9543
inHouseMiSeq	cnvkit.thresholdsCall_gain.0.5	403	4149	96	122	4770	0.7676	0.9774	0.8076	0.9714	0.7871	0.7618	0.7615	0.9543
inHouseMiSeq	cnvkit.thresholdsCall_loss.0	506	1141	3108	15	4770	0.9712	0.2685	0.14	0.987	0.2447	0.1745	0.0665	0.3453
inHouseMiSeq	cnvkit.thresholdsCall_loss.-0.05	486	3326	919	39	4770	0.9257	0.7835	0.3459	0.9884	0.5036	0.4869	0.409	0.7992
inHouseMiSeq	cnvkit.thresholdsCall_loss.-0.1	486	3994	251	39	4770	0.9257	0.9409	0.6594	0.9903	0.7702	0.7504	0.7363	0.9392
inHouseMiSeq	cnvkit.thresholdsCall_loss.-0.15	481	4078	167	44	4770	0.9162	0.9607	0.7423	0.9893	0.8201	0.8009	0.7954	0.9558
inHouseMiSeq	cnvkit.thresholdsCall_loss.-0.2	420	4134	111	105	4770	0.8	0.9739	0.791	0.9752	0.7955	0.77	0.7699	0.9547
inHouseMiSeq	cnvkit.thresholdsCall_loss.-0.25	409	4140	105	116	4770	0.779	0.9753	0.7957	0.9727	0.7873	0.7614	0.7615	0.9537
inHouseMiSeq	cnvkit.thresholdsCall_loss.-0.3	410	4140	104	116	4770	0.7795	0.9755	0.7977	0.9727	0.7885	0.7626	0.7627	0.9539
inHouseMiSeq	cnvkit.thresholdsCall_loss.-0.35	373	4148	96	153	4770	0.7091	0.9774	0.7953	0.9644	0.7497	0.7222	0.7207	0.9478
inHouseMiSeq	cnvkit.thresholdsCall_loss.-0.4	373	4148	96	153	4770	0.7091	0.9774	0.7953	0.9644	0.7497	0.7222	0.7207	0.9478
inHouseMiSeq	cnvkit.thresholdsCall_loss.-0.45	361	4148	96	165	4770	0.6863	0.9774	0.7899	0.9617	0.7345	0.7063	0.7042	0.9453
inHouseMiSeq	cnvkit.thresholdsCall_loss.-0.5	361	4148	96	165	4770	0.6863	0.9774	0.7899	0.9617	0.7345	0.7063	0.7042	0.9453
inHouseMiSeq	cnvkit.thresholdsCall_loss.-0.55	361	4148	96	165	4770	0.6863	0.9774	0.7899	0.9617	0.7345	0.7063	0.7042	0.9453
inHouseMiSeq	cnvkit.thresholdsCall_loss.-0.6	361	4148	96	165	4770	0.6863	0.9774	0.7899	0.9617	0.7345	0.7063	0.7042	0.9453
inHouseMiSeq	cnvkit.thresholdsCall_loss.-0.7	297	4149	95	229	4770	0.5646	0.9776	0.7577	0.9477	0.6471	0.6184	0.6105	0.9321
inHouseMiSeq	cnvkit.thresholdsCall_loss.-0.8	277	4149	95	249	4770	0.5266	0.9776	0.7446	0.9434	0.6169	0.589	0.5785	0.9279
panelcnDataset	cnvkit.alphaBintest.0.0001	298	9439	47	23	9807	0.9283	0.995	0.8638	0.9976	0.8949	0.8918	0.8918	0.9929
panelcnDataset	cnvkit.alphaBintest.0.0005	300	9402	84	21	9807	0.9346	0.9911	0.7812	0.9978	0.8511	0.8492	0.8457	0.9893
panelcnDataset	cnvkit.alphaBintest.0.001	302	9368	118	19	9807	0.9408	0.9876	0.719	0.998	0.8151	0.8159	0.8076	0.986
panelcnDataset	cnvkit.alphaBintest.0.002	303	9320	166	18	9807	0.9439	0.9825	0.6461	0.9981	0.7671	0.7725	0.7572	0.9812
panelcnDataset	cnvkit.alphaBintest.0.003	303	9296	190	18	9807	0.9439	0.98	0.6146	0.9981	0.7445	0.7524	0.734	0.9788
panelcnDataset	cnvkit.alphaBintest.0.004	303	9253	233	18	9807	0.9439	0.9754	0.5653	0.9981	0.7071	0.7197	0.6945	0.9744
panelcnDataset	cnvkit.alphaBintest.0.0045	303	9237	249	18	9807	0.9439	0.9738	0.5489	0.9981	0.6942	0.7085	0.6813	0.9728
panelcnDataset	cnvkit.alphaBintest.0.005	303	9223	263	18	9807	0.9439	0.9723	0.5353	0.9981	0.6832	0.6991	0.6688	0.9713
panelcnDataset	cnvkit.alphaBintest.0.0055	304	9209	277	17	9807	0.947	0.9708	0.5232	0.9982	0.6741	0.6918	0.6595	0.97
panelcnDataset	cnvkit.alphaBintest.0.006	304	9196	290	17	9807	0.947	0.9694	0.5118	0.9982	0.6645	0.6836	0.6496	0.9687
panelcnDataset	cnvkit.alphaBintest.0.007	304	9174	312	17	9807	0.947	0.9671	0.4935	0.9982	0.6489	0.6704	0.6336	0.9665
panelcnDataset	cnvkit.alphaBintest.0.008	304	9149	337	17	9807	0.947	0.9645	0.4743	0.9981	0.632	0.6562	0.6152	0.9639
panelcnDataset	cnvkit.alphaBintest.0.009	304	9132	354	17	9807	0.947	0.9627	0.462	0.9981	0.621	0.647	0.6039	0.9622
panelcnDataset	cnvkit.alphaBintest.0.01	304	9112	374	17	9807	0.947	0.9606	0.4484	0.9981	0.6086	0.6366	0.5901	0.9601
panelcnDataset	cnvkit.alphaBintest.0.1	304	8170	1316	17	9807	0.947	0.8613	0.1877	0.9979	0.3132	0.3873	0.2737	0.8641
panelcnDataset	cnvkit.alphaSegmetrics.0.0001	300	9207	279	21	9807	0.9346	0.9706	0.5181	0.9977	0.6667	0.6833	0.6519	0.9694
panelcnDataset	cnvkit.alphaSegmetrics.0.0005	304	9216	270	17	9807	0.947	0.9715	0.5296	0.9982	0.6793	0.6963	0.6649	0.9707
panelcnDataset	cnvkit.alphaSegmetrics.0.001	304	9215	271	17	9807	0.947	0.9714	0.5287	0.9982	0.6786	0.6956	0.6641	0.9706
panelcnDataset	cnvkit.alphaSegmetrics.0.005	303	9213	273	18	9807	0.9439	0.9712	0.526	0.9981	0.6756	0.6925	0.661	0.9703
panelcnDataset	cnvkit.alphaSegmetrics.0.01	303	9217	269	18	9807	0.9439	0.9716	0.5297	0.9981	0.6786	0.6951	0.6641	0.9707
panelcnDataset	cnvkit.alphaSegmetrics.0.02	303	9223	263	18	9807	0.9439	0.9723	0.5353	0.9981	0.6832	0.6991	0.6688	0.9713
panelcnDataset	cnvkit.alphaSegmetrics.0.03	303	9222	264	18	9807	0.9439	0.9722	0.5344	0.9981	0.6824	0.6984	0.6681	0.9712
panelcnDataset	cnvkit.alphaSegmetrics.0.04	304	9223	263	17	9807	0.947	0.9723	0.5362	0.9982	0.6847	0.7009	0.6704	0.9714
panelcnDataset	cnvkit.alphaSegmetrics.0.05	303	9223	263	18	9807	0.9439	0.9723	0.5353	0.9981	0.6832	0.6991	0.6688	0.9713
panelcnDataset	cnvkit.alphaSegmetrics.0.06	303	9222	264	18	9807	0.9439	0.9722	0.5344	0.9981	0.6824	0.6984	0.6681	0.9712
panelcnDataset	cnvkit.alphaSegmetrics.0.07	303	9223	263	18	9807	0.9439	0.9723	0.5353	0.9981	0.6832	0.6991	0.6688	0.9713
panelcnDataset	cnvkit.alphaSegmetrics.0.08	303	9221	265	18	9807	0.9439	0.9721	0.5335	0.9981	0.6817	0.6977	0.6673	0.9711
panelcnDataset	cnvkit.alphaSegmetrics.0.09	303	9215	271	18	9807	0.9439	0.9714	0.5279	0.9981	0.6771	0.6938	0.6626	0.9705
panelcnDataset	cnvkit.alphaSegmetrics.0.1	303	9211	275	18	9807	0.9439	0.971	0.5242	0.998	0.6741	0.6913	0.6595	0.9701
panelcnDataset	cnvkit.alphaSegmetrics.0.15	303	9216	270	18	9807	0.9439	0.9715	0.5288	0.9981	0.6779	0.6945	0.6634	0.9706
panelcnDataset	cnvkit.atargMaxSizeAutobin.1000000	304	9239	247	17	9807	0.947	0.974	0.5517	0.9982	0.6972	0.7117	0.6844	0.9731
panelcnDataset	cnvkit.atargMaxSizeAutobin.200000	308	8520	966	13	9807	0.9595	0.8982	0.2418	0.9985	0.3862	0.4539	0.3525	0.9002
panelcnDataset	cnvkit.atargMaxSizeAutobin.300000	310	9065	421	11	9807	0.9657	0.9556	0.4241	0.9988	0.5894	0.6242	0.5693	0.9559
panelcnDataset	cnvkit.atargMaxSizeAutobin.350000	307	9124	362	14	9807	0.9564	0.9618	0.4589	0.9985	0.6202	0.648	0.603	0.9617
panelcnDataset	cnvkit.atargMaxSizeAutobin.400000	306	9196	290	15	9807	0.9533	0.9694	0.5134	0.9984	0.6674	0.6872	0.6526	0.9689
panelcnDataset	cnvkit.atargMaxSizeAutobin.450000	306	9213	273	15	9807	0.9533	0.9712	0.5285	0.9984	0.68	0.6979	0.6656	0.9706
panelcnDataset	cnvkit.atargMaxSizeAutobin.500000	303	9223	263	18	9807	0.9439	0.9723	0.5353	0.9981	0.6832	0.6991	0.6688	0.9713
panelcnDataset	cnvkit.atargMaxSizeAutobin.550000	299	9228	258	22	9807	0.9315	0.9728	0.5368	0.9976	0.6811	0.6952	0.6667	0.9714
panelcnDataset	cnvkit.atargMaxSizeAutobin.600000	302	9227	259	19	9807	0.9408	0.9727	0.5383	0.9979	0.6848	0.6999	0.6717	0.9717
panelcnDataset	cnvkit.atargMaxSizeAutobin.650000	304	9235	251	17	9807	0.947	0.9735	0.5477	0.9982	0.6941	0.7089	0.6811	0.9727
panelcnDataset	cnvkit.atargMaxSizeAutobin.700000	304	9243	243	17	9807	0.947	0.9744	0.5558	0.9982	0.7005	0.7144	0.6877	0.9735
panelcnDataset	cnvkit.atargMaxSizeAutobin.800000	303	9232	254	18	9807	0.9439	0.9732	0.544	0.9981	0.6902	0.7051	0.6772	0.9723
panelcnDataset	cnvkit.atargMaxSizeAutobin.900000	304	9242	244	17	9807	0.947	0.9743	0.5547	0.9982	0.6997	0.7137	0.6869	0.9734
panelcnDataset	cnvkit.atargMinSizeAutobin.100	303	9215	271	18	9807	0.9439	0.9714	0.5279	0.9981	0.6771	0.6938	0.6626	0.9705
panelcnDataset	cnvkit.atargMinSizeAutobin.1000	303	9202	284	18	9807	0.9439	0.9701	0.5162	0.998	0.6674	0.6856	0.6526	0.9692
panelcnDataset	cnvkit.atargMinSizeAutobin.200	305	9207	279	16	9807	0.9502	0.9706	0.5223	0.9983	0.674	0.6923	0.6594	0.9699
panelcnDataset	cnvkit.atargMinSizeAutobin.300	305	9221	265	16	9807	0.9502	0.9721	0.5351	0.9983	0.6846	0.7013	0.6703	0.9713
panelcnDataset	cnvkit.atargMinSizeAutobin.350	305	9206	280	16	9807	0.9502	0.9705	0.5214	0.9983	0.6733	0.6917	0.6587	0.9698
panelcnDataset	cnvkit.atargMinSizeAutobin.400	304	9217	269	17	9807	0.947	0.9716	0.5305	0.9982	0.6801	0.6969	0.6657	0.9708
panelcnDataset	cnvkit.atargMinSizeAutobin.450	305	9221	265	16	9807	0.9502	0.9721	0.5351	0.9983	0.6846	0.7013	0.6703	0.9713
panelcnDataset	cnvkit.atargMinSizeAutobin.50	305	9215	271	16	9807	0.9502	0.9714	0.5295	0.9983	0.68	0.6974	0.6656	0.9707
panelcnDataset	cnvkit.atargMinSizeAutobin.500	303	9223	263	18	9807	0.9439	0.9723	0.5353	0.9981	0.6832	0.6991	0.6688	0.9713
panelcnDataset	cnvkit.atargMinSizeAutobin.550	304	9223	263	17	9807	0.947	0.9723	0.5362	0.9982	0.6847	0.7009	0.6704	0.9714
panelcnDataset	cnvkit.atargMinSizeAutobin.600	304	9224	262	17	9807	0.947	0.9724	0.5371	0.9982	0.6855	0.7015	0.6723	0.9716
panelcnDataset	cnvkit.atargMinSizeAutobin.650	303	9228	258	18	9807	0.9439	0.9728	0.5401	0.9981	0.6871	0.7024	0.674	0.9719
panelcnDataset	cnvkit.atargMinSizeAutobin.700	304	9223	263	17	9807	0.947	0.9723	0.5362	0.9982	0.6847	0.7009	0.6704	0.9714
panelcnDataset	cnvkit.atargMinSizeAutobin.800	304	9222	264	17	9807	0.947	0.9722	0.5352	0.9982	0.6839	0.7002	0.6696	0.9713
panelcnDataset	cnvkit.atargMinSizeAutobin.900	302	9220	266	19	9807	0.9408	0.972	0.5317	0.9979	0.6794	0.6953	0.665	0.9709
panelcnDataset	cnvkit.bootstrapSegmetrics.10	303	9219	267	18	9807	0.9439	0.9719	0.5316	0.9981	0.6801	0.6964	0.6657	0.9709
panelcnDataset	cnvkit.bootstrapSegmetrics.100	303	9223	263	18	9807	0.9439	0.9723	0.5353	0.9981	0.6832	0.6991	0.6688	0.9713
panelcnDataset	cnvkit.bootstrapSegmetrics.1000	303	9221	265	18	9807	0.9439	0.9721	0.5335	0.9981	0.6817	0.6977	0.6673	0.9711
panelcnDataset	cnvkit.bootstrapSegmetrics.110	303	9212	274	18	9807	0.9439	0.9711	0.5251	0.998	0.6748	0.6919	0.6603	0.9702
panelcnDataset	cnvkit.bootstrapSegmetrics.120	303	9224	262	18	9807	0.9439	0.9724	0.5363	0.9981	0.684	0.6997	0.6696	0.9714
panelcnDataset	cnvkit.bootstrapSegmetrics.150	302	9226	260	19	9807	0.9408	0.9726	0.5374	0.9979	0.684	0.6993	0.6709	0.9716
panelcnDataset	cnvkit.bootstrapSegmetrics.20	303	9219	267	18	9807	0.9439	0.9719	0.5316	0.9981	0.6801	0.6964	0.6657	0.9709
panelcnDataset	cnvkit.bootstrapSegmetrics.30	303	9219	267	18	9807	0.9439	0.9719	0.5316	0.9981	0.6801	0.6964	0.6657	0.9709
panelcnDataset	cnvkit.bootstrapSegmetrics.40	303	9219	267	18	9807	0.9439	0.9719	0.5316	0.9981	0.6801	0.6964	0.6657	0.9709
panelcnDataset	cnvkit.bootstrapSegmetrics.50	303	9214	272	18	9807	0.9439	0.9713	0.527	0.9981	0.6763	0.6932	0.6618	0.9704
panelcnDataset	cnvkit.bootstrapSegmetrics.500	303	9216	270	18	9807	0.9439	0.9715	0.5288	0.9981	0.6779	0.6945	0.6634	0.9706
panelcnDataset	cnvkit.bootstrapSegmetrics.60	303	9213	273	18	9807	0.9439	0.9712	0.526	0.9981	0.6756	0.6925	0.661	0.9703
panelcnDataset	cnvkit.bootstrapSegmetrics.70	302	9214	272	19	9807	0.9408	0.9713	0.5261	0.9979	0.6749	0.6914	0.6603	0.9703
panelcnDataset	cnvkit.bootstrapSegmetrics.80	303	9222	264	18	9807	0.9439	0.9722	0.5344	0.9981	0.6824	0.6984	0.6681	0.9712
panelcnDataset	cnvkit.bootstrapSegmetrics.90	303	9226	260	18	9807	0.9439	0.9726	0.5382	0.9981	0.6855	0.7011	0.6724	0.9717
panelcnDataset	cnvkit.bpPerBinAutobin.10000	309	8890	597	11	9807	0.9656	0.9371	0.3411	0.9988	0.5041	0.5539	0.4789	0.938
panelcnDataset	cnvkit.bpPerBinAutobin.100000	303	9223	263	18	9807	0.9439	0.9723	0.5353	0.9981	0.6832	0.6991	0.6688	0.9713
panelcnDataset	cnvkit.bpPerBinAutobin.110000	302	9030	456	19	9807	0.9408	0.9519	0.3984	0.9979	0.5598	0.5948	0.5389	0.9516
panelcnDataset	cnvkit.bpPerBinAutobin.120000	303	9274	212	18	9807	0.9439	0.9777	0.5883	0.9981	0.7249	0.7351	0.7127	0.9765
panelcnDataset	cnvkit.bpPerBinAutobin.130000	305	9105	381	16	9807	0.9502	0.9598	0.4446	0.9982	0.6058	0.6348	0.5872	0.9595
panelcnDataset	cnvkit.bpPerBinAutobin.140000	306	9222	265	14	9807	0.9562	0.9721	0.5359	0.9985	0.6869	0.7043	0.6738	0.9716
panelcnDataset	cnvkit.bpPerBinAutobin.150000	301	9183	303	20	9807	0.9377	0.9681	0.4983	0.9978	0.6508	0.6704	0.6356	0.9671
panelcnDataset	cnvkit.bpPerBinAutobin.170000	308	9232	254	13	9807	0.9595	0.9732	0.548	0.9986	0.6976	0.714	0.6848	0.9728
panelcnDataset	cnvkit.bpPerBinAutobin.200000	307	9167	319	14	9807	0.9564	0.9664	0.4904	0.9985	0.6484	0.6717	0.632	0.966
panelcnDataset	cnvkit.bpPerBinAutobin.30000	312	9260	226	9	9807	0.972	0.9762	0.5799	0.999	0.7264	0.7409	0.7143	0.976
panelcnDataset	cnvkit.bpPerBinAutobin.300000	306	9190	296	15	9807	0.9533	0.9688	0.5083	0.9984	0.6631	0.6835	0.6482	0.9683
panelcnDataset	cnvkit.bpPerBinAutobin.50000	310	9281	205	11	9807	0.9657	0.9784	0.6019	0.9988	0.7416	0.7531	0.7311	0.978
panelcnDataset	cnvkit.bpPerBinAutobin.70000	305	9107	379	16	9807	0.9502	0.96	0.4459	0.9982	0.607	0.6358	0.5884	0.9597
panelcnDataset	cnvkit.bpPerBinAutobin.80000	308	9237	249	13	9807	0.9595	0.9738	0.553	0.9986	0.7016	0.7175	0.6888	0.9733
panelcnDataset	cnvkit.bpPerBinAutobin.90000	305	9246	240	16	9807	0.9502	0.9747	0.5596	0.9983	0.7044	0.7183	0.6917	0.9739
panelcnDataset	cnvkit.DropOutliersSegment.0	303	9223	263	18	9807	0.9439	0.9723	0.5353	0.9981	0.6832	0.6991	0.6688	0.9713
panelcnDataset	cnvkit.DropOutliersSegment.1	302	9232	254	19	9807	0.9408	0.9732	0.5432	0.9979	0.6887	0.7033	0.6757	0.9722
panelcnDataset	cnvkit.DropOutliersSegment.10	303	9223	263	18	9807	0.9439	0.9723	0.5353	0.9981	0.6832	0.6991	0.6688	0.9713
panelcnDataset	cnvkit.DropOutliersSegment.11	303	9223	263	18	9807	0.9439	0.9723	0.5353	0.9981	0.6832	0.6991	0.6688	0.9713
panelcnDataset	cnvkit.DropOutliersSegment.12	303	9223	263	18	9807	0.9439	0.9723	0.5353	0.9981	0.6832	0.6991	0.6688	0.9713
panelcnDataset	cnvkit.DropOutliersSegment.13	303	9223	263	18	9807	0.9439	0.9723	0.5353	0.9981	0.6832	0.6991	0.6688	0.9713
panelcnDataset	cnvkit.DropOutliersSegment.14	303	9223	263	18	9807	0.9439	0.9723	0.5353	0.9981	0.6832	0.6991	0.6688	0.9713
panelcnDataset	cnvkit.DropOutliersSegment.2	304	9233	253	17	9807	0.947	0.9733	0.5458	0.9982	0.6925	0.7076	0.6795	0.9725
panelcnDataset	cnvkit.DropOutliersSegment.3	304	9232	254	17	9807	0.947	0.9732	0.5448	0.9982	0.6917	0.7069	0.6787	0.9724
panelcnDataset	cnvkit.DropOutliersSegment.4	303	9228	258	18	9807	0.9439	0.9728	0.5401	0.9981	0.6871	0.7024	0.674	0.9719
panelcnDataset	cnvkit.DropOutliersSegment.5	303	9223	263	18	9807	0.9439	0.9723	0.5353	0.9981	0.6832	0.6991	0.6688	0.9713
panelcnDataset	cnvkit.DropOutliersSegment.6	303	9223	263	18	9807	0.9439	0.9723	0.5353	0.9981	0.6832	0.6991	0.6688	0.9713
panelcnDataset	cnvkit.DropOutliersSegment.7	303	9223	263	18	9807	0.9439	0.9723	0.5353	0.9981	0.6832	0.6991	0.6688	0.9713
panelcnDataset	cnvkit.DropOutliersSegment.8	303	9223	263	18	9807	0.9439	0.9723	0.5353	0.9981	0.6832	0.6991	0.6688	0.9713
panelcnDataset	cnvkit.DropOutliersSegment.9	303	9223	263	18	9807	0.9439	0.9723	0.5353	0.9981	0.6832	0.6991	0.6688	0.9713
panelcnDataset	cnvkit.filterCall.ci	303	9223	263	18	9807	0.9439	0.9723	0.5353	0.9981	0.6832	0.6991	0.6688	0.9713
panelcnDataset	cnvkit.methodCall.clonal	266	9239	247	55	9807	0.8287	0.974	0.5185	0.9941	0.6379	0.6414	0.6226	0.9692
panelcnDataset	cnvkit.methodCall.threshold	303	9223	263	18	9807	0.9439	0.9723	0.5353	0.9981	0.6832	0.6991	0.6688	0.9713
panelcnDataset	cnvkit.methodSegment.haar	306	9177	309	15	9807	0.9533	0.9674	0.4976	0.9984	0.6538	0.6757	0.6387	0.967
panelcnDataset	cnvkit.methodSegment.hmm	304	9234	252	17	9807	0.947	0.9734	0.5468	0.9982	0.6933	0.7082	0.6803	0.9726
panelcnDataset	cnvkit.methodSegment.hmm-germline	303	9223	263	18	9807	0.9439	0.9723	0.5353	0.9981	0.6832	0.6991	0.6688	0.9713
panelcnDataset	cnvkit.methodSegment.none	289	9209	277	32	9807	0.9003	0.9708	0.5106	0.9965	0.6516	0.6647	0.6365	0.9685
panelcnDataset	cnvkit.minClusterSizeReference.1	303	9223	263	18	9807	0.9439	0.9723	0.5353	0.9981	0.6832	0.6991	0.6688	0.9713
panelcnDataset	cnvkit.minClusterSizeReference.10	303	9223	263	18	9807	0.9439	0.9723	0.5353	0.9981	0.6832	0.6991	0.6688	0.9713
panelcnDataset	cnvkit.minClusterSizeReference.11	303	9223	263	18	9807	0.9439	0.9723	0.5353	0.9981	0.6832	0.6991	0.6688	0.9713
panelcnDataset	cnvkit.minClusterSizeReference.12	303	9223	263	18	9807	0.9439	0.9723	0.5353	0.9981	0.6832	0.6991	0.6688	0.9713
panelcnDataset	cnvkit.minClusterSizeReference.13	303	9223	263	18	9807	0.9439	0.9723	0.5353	0.9981	0.6832	0.6991	0.6688	0.9713
panelcnDataset	cnvkit.minClusterSizeReference.14	303	9223	263	18	9807	0.9439	0.9723	0.5353	0.9981	0.6832	0.6991	0.6688	0.9713
panelcnDataset	cnvkit.minClusterSizeReference.15	303	9223	263	18	9807	0.9439	0.9723	0.5353	0.9981	0.6832	0.6991	0.6688	0.9713
panelcnDataset	cnvkit.minClusterSizeReference.2	303	9223	263	18	9807	0.9439	0.9723	0.5353	0.9981	0.6832	0.6991	0.6688	0.9713
panelcnDataset	cnvkit.minClusterSizeReference.3	303	9223	263	18	9807	0.9439	0.9723	0.5353	0.9981	0.6832	0.6991	0.6688	0.9713
panelcnDataset	cnvkit.minClusterSizeReference.4	303	9223	263	18	9807	0.9439	0.9723	0.5353	0.9981	0.6832	0.6991	0.6688	0.9713
panelcnDataset	cnvkit.minClusterSizeReference.5	303	9223	263	18	9807	0.9439	0.9723	0.5353	0.9981	0.6832	0.6991	0.6688	0.9713
panelcnDataset	cnvkit.minClusterSizeReference.6	303	9223	263	18	9807	0.9439	0.9723	0.5353	0.9981	0.6832	0.6991	0.6688	0.9713
panelcnDataset	cnvkit.minClusterSizeReference.7	303	9223	263	18	9807	0.9439	0.9723	0.5353	0.9981	0.6832	0.6991	0.6688	0.9713
panelcnDataset	cnvkit.minClusterSizeReference.8	303	9223	263	18	9807	0.9439	0.9723	0.5353	0.9981	0.6832	0.6991	0.6688	0.9713
panelcnDataset	cnvkit.minClusterSizeReference.9	303	9223	263	18	9807	0.9439	0.9723	0.5353	0.9981	0.6832	0.6991	0.6688	0.9713
panelcnDataset	cnvkit.minGapSizeAccess.1000	305	9220	266	16	9807	0.9502	0.972	0.5342	0.9983	0.6839	0.7007	0.6695	0.9712
panelcnDataset	cnvkit.minGapSizeAccess.1500	303	9214	272	18	9807	0.9439	0.9713	0.527	0.9981	0.6763	0.6932	0.6618	0.9704
panelcnDataset	cnvkit.minGapSizeAccess.2000	303	9223	263	18	9807	0.9439	0.9723	0.5353	0.9981	0.6832	0.6991	0.6688	0.9713
panelcnDataset	cnvkit.minGapSizeAccess.2500	303	9223	263	18	9807	0.9439	0.9723	0.5353	0.9981	0.6832	0.6991	0.6688	0.9713
panelcnDataset	cnvkit.minGapSizeAccess.3000	303	9223	263	18	9807	0.9439	0.9723	0.5353	0.9981	0.6832	0.6991	0.6688	0.9713
panelcnDataset	cnvkit.minGapSizeAccess.3500	303	9223	263	18	9807	0.9439	0.9723	0.5353	0.9981	0.6832	0.6991	0.6688	0.9713
panelcnDataset	cnvkit.minGapSizeAccess.4000	303	9223	263	18	9807	0.9439	0.9723	0.5353	0.9981	0.6832	0.6991	0.6688	0.9713
panelcnDataset	cnvkit.minGapSizeAccess.4500	303	9223	263	18	9807	0.9439	0.9723	0.5353	0.9981	0.6832	0.6991	0.6688	0.9713
panelcnDataset	cnvkit.minGapSizeAccess.5000	303	9223	263	18	9807	0.9439	0.9723	0.5353	0.9981	0.6832	0.6991	0.6688	0.9713
panelcnDataset	cnvkit.minGapSizeAccess.5500	304	9228	258	17	9807	0.947	0.9728	0.5409	0.9982	0.6886	0.7042	0.6755	0.972
panelcnDataset	cnvkit.minGapSizeAccess.6000	304	9228	258	17	9807	0.947	0.9728	0.5409	0.9982	0.6886	0.7042	0.6755	0.972
panelcnDataset	cnvkit.minGapSizeAccess.6500	304	9221	265	17	9807	0.947	0.9721	0.5343	0.9982	0.6831	0.6995	0.6688	0.9712
panelcnDataset	cnvkit.minGapSizeAccess.7000	304	9221	265	17	9807	0.947	0.9721	0.5343	0.9982	0.6831	0.6995	0.6688	0.9712
panelcnDataset	cnvkit.minGapSizeAccess.7500	304	9221	265	17	9807	0.947	0.9721	0.5343	0.9982	0.6831	0.6995	0.6688	0.9712
panelcnDataset	cnvkit.minGapSizeAccess.8000	304	9221	265	17	9807	0.947	0.9721	0.5343	0.9982	0.6831	0.6995	0.6688	0.9712
panelcnDataset	cnvkit.minMapqCoverage.0	303	9223	263	18	9807	0.9439	0.9723	0.5353	0.9981	0.6832	0.6991	0.6688	0.9713
panelcnDataset	cnvkit.minMapqCoverage.10	303	9223	263	18	9807	0.9439	0.9723	0.5353	0.9981	0.6832	0.6991	0.6688	0.9713
panelcnDataset	cnvkit.minMapqCoverage.15	303	9223	263	18	9807	0.9439	0.9723	0.5353	0.9981	0.6832	0.6991	0.6688	0.9713
panelcnDataset	cnvkit.minMapqCoverage.2	303	9223	263	18	9807	0.9439	0.9723	0.5353	0.9981	0.6832	0.6991	0.6688	0.9713
panelcnDataset	cnvkit.minMapqCoverage.20	303	9223	263	18	9807	0.9439	0.9723	0.5353	0.9981	0.6832	0.6991	0.6688	0.9713
panelcnDataset	cnvkit.minMapqCoverage.25	303	9223	263	18	9807	0.9439	0.9723	0.5353	0.9981	0.6832	0.6991	0.6688	0.9713
panelcnDataset	cnvkit.minMapqCoverage.30	303	9223	263	18	9807	0.9439	0.9723	0.5353	0.9981	0.6832	0.6991	0.6688	0.9713
panelcnDataset	cnvkit.minMapqCoverage.35	303	9223	263	18	9807	0.9439	0.9723	0.5353	0.9981	0.6832	0.6991	0.6688	0.9713
panelcnDataset	cnvkit.minMapqCoverage.40	303	9223	263	18	9807	0.9439	0.9723	0.5353	0.9981	0.6832	0.6991	0.6688	0.9713
panelcnDataset	cnvkit.minMapqCoverage.45	303	9223	263	18	9807	0.9439	0.9723	0.5353	0.9981	0.6832	0.6991	0.6688	0.9713
panelcnDataset	cnvkit.minMapqCoverage.5	303	9223	263	18	9807	0.9439	0.9723	0.5353	0.9981	0.6832	0.6991	0.6688	0.9713
panelcnDataset	cnvkit.minMapqCoverage.50	303	9223	263	18	9807	0.9439	0.9723	0.5353	0.9981	0.6832	0.6991	0.6688	0.9713
panelcnDataset	cnvkit.minMapqCoverage.55	303	9223	263	18	9807	0.9439	0.9723	0.5353	0.9981	0.6832	0.6991	0.6688	0.9713
panelcnDataset	cnvkit.minMapqCoverage.60	303	9223	263	18	9807	0.9439	0.9723	0.5353	0.9981	0.6832	0.6991	0.6688	0.9713
panelcnDataset	cnvkit.minMapqCoverage.7	303	9223	263	18	9807	0.9439	0.9723	0.5353	0.9981	0.6832	0.6991	0.6688	0.9713
panelcnDataset	cnvkit.targetMaxSizeAutobin.11000	303	9223	263	18	9807	0.9439	0.9723	0.5353	0.9981	0.6832	0.6991	0.6688	0.9713
panelcnDataset	cnvkit.targetMaxSizeAutobin.13000	303	9223	263	18	9807	0.9439	0.9723	0.5353	0.9981	0.6832	0.6991	0.6688	0.9713
panelcnDataset	cnvkit.targetMaxSizeAutobin.15000	303	9223	263	18	9807	0.9439	0.9723	0.5353	0.9981	0.6832	0.6991	0.6688	0.9713
panelcnDataset	cnvkit.targetMaxSizeAutobin.18000	303	9223	263	18	9807	0.9439	0.9723	0.5353	0.9981	0.6832	0.6991	0.6688	0.9713
panelcnDataset	cnvkit.targetMaxSizeAutobin.19000	303	9223	263	18	9807	0.9439	0.9723	0.5353	0.9981	0.6832	0.6991	0.6688	0.9713
panelcnDataset	cnvkit.targetMaxSizeAutobin.20000	303	9223	263	18	9807	0.9439	0.9723	0.5353	0.9981	0.6832	0.6991	0.6688	0.9713
panelcnDataset	cnvkit.targetMaxSizeAutobin.21000	303	9223	263	18	9807	0.9439	0.9723	0.5353	0.9981	0.6832	0.6991	0.6688	0.9713
panelcnDataset	cnvkit.targetMaxSizeAutobin.22000	303	9223	263	18	9807	0.9439	0.9723	0.5353	0.9981	0.6832	0.6991	0.6688	0.9713
panelcnDataset	cnvkit.targetMaxSizeAutobin.25000	303	9223	263	18	9807	0.9439	0.9723	0.5353	0.9981	0.6832	0.6991	0.6688	0.9713
panelcnDataset	cnvkit.targetMaxSizeAutobin.27000	303	9223	263	18	9807	0.9439	0.9723	0.5353	0.9981	0.6832	0.6991	0.6688	0.9713
panelcnDataset	cnvkit.targetMaxSizeAutobin.3000	303	9223	263	18	9807	0.9439	0.9723	0.5353	0.9981	0.6832	0.6991	0.6688	0.9713
panelcnDataset	cnvkit.targetMaxSizeAutobin.30000	303	9223	263	18	9807	0.9439	0.9723	0.5353	0.9981	0.6832	0.6991	0.6688	0.9713
panelcnDataset	cnvkit.targetMaxSizeAutobin.5000	303	9223	263	18	9807	0.9439	0.9723	0.5353	0.9981	0.6832	0.6991	0.6688	0.9713
panelcnDataset	cnvkit.targetMaxSizeAutobin.7000	303	9223	263	18	9807	0.9439	0.9723	0.5353	0.9981	0.6832	0.6991	0.6688	0.9713
panelcnDataset	cnvkit.targetMaxSizeAutobin.9000	303	9223	263	18	9807	0.9439	0.9723	0.5353	0.9981	0.6832	0.6991	0.6688	0.9713
panelcnDataset	cnvkit.targetMinSizeAutobin.10	303	9223	263	18	9807	0.9439	0.9723	0.5353	0.9981	0.6832	0.6991	0.6688	0.9713
panelcnDataset	cnvkit.targetMinSizeAutobin.100	303	9223	263	18	9807	0.9439	0.9723	0.5353	0.9981	0.6832	0.6991	0.6688	0.9713
panelcnDataset	cnvkit.targetMinSizeAutobin.15	303	9223	263	18	9807	0.9439	0.9723	0.5353	0.9981	0.6832	0.6991	0.6688	0.9713
panelcnDataset	cnvkit.targetMinSizeAutobin.20	303	9223	263	18	9807	0.9439	0.9723	0.5353	0.9981	0.6832	0.6991	0.6688	0.9713
panelcnDataset	cnvkit.targetMinSizeAutobin.25	303	9223	263	18	9807	0.9439	0.9723	0.5353	0.9981	0.6832	0.6991	0.6688	0.9713
panelcnDataset	cnvkit.targetMinSizeAutobin.30	303	9223	263	18	9807	0.9439	0.9723	0.5353	0.9981	0.6832	0.6991	0.6688	0.9713
panelcnDataset	cnvkit.targetMinSizeAutobin.35	303	9223	263	18	9807	0.9439	0.9723	0.5353	0.9981	0.6832	0.6991	0.6688	0.9713
panelcnDataset	cnvkit.targetMinSizeAutobin.40	303	9223	263	18	9807	0.9439	0.9723	0.5353	0.9981	0.6832	0.6991	0.6688	0.9713
panelcnDataset	cnvkit.targetMinSizeAutobin.45	303	9223	263	18	9807	0.9439	0.9723	0.5353	0.9981	0.6832	0.6991	0.6688	0.9713
panelcnDataset	cnvkit.targetMinSizeAutobin.50	303	9223	263	18	9807	0.9439	0.9723	0.5353	0.9981	0.6832	0.6991	0.6688	0.9713
panelcnDataset	cnvkit.targetMinSizeAutobin.55	303	9223	263	18	9807	0.9439	0.9723	0.5353	0.9981	0.6832	0.6991	0.6688	0.9713
panelcnDataset	cnvkit.targetMinSizeAutobin.60	303	9223	263	18	9807	0.9439	0.9723	0.5353	0.9981	0.6832	0.6991	0.6688	0.9713
panelcnDataset	cnvkit.targetMinSizeAutobin.70	303	9223	263	18	9807	0.9439	0.9723	0.5353	0.9981	0.6832	0.6991	0.6688	0.9713
panelcnDataset	cnvkit.targetMinSizeAutobin.80	303	9223	263	18	9807	0.9439	0.9723	0.5353	0.9981	0.6832	0.6991	0.6688	0.9713
panelcnDataset	cnvkit.targetMinSizeAutobin.90	303	9223	263	18	9807	0.9439	0.9723	0.5353	0.9981	0.6832	0.6991	0.6688	0.9713
panelcnDataset	cnvkit.thresholdsCall_amp.0.3	303	9223	263	18	9807	0.9439	0.9723	0.5353	0.9981	0.6832	0.6991	0.6688	0.9713
panelcnDataset	cnvkit.thresholdsCall_amp.0.4	303	9223	263	18	9807	0.9439	0.9723	0.5353	0.9981	0.6832	0.6991	0.6688	0.9713
panelcnDataset	cnvkit.thresholdsCall_amp.0.45	303	9223	263	18	9807	0.9439	0.9723	0.5353	0.9981	0.6832	0.6991	0.6688	0.9713
panelcnDataset	cnvkit.thresholdsCall_amp.0.5	303	9223	263	18	9807	0.9439	0.9723	0.5353	0.9981	0.6832	0.6991	0.6688	0.9713
panelcnDataset	cnvkit.thresholdsCall_amp.0.55	303	9223	263	18	9807	0.9439	0.9723	0.5353	0.9981	0.6832	0.6991	0.6688	0.9713
panelcnDataset	cnvkit.thresholdsCall_amp.0.6	303	9223	263	18	9807	0.9439	0.9723	0.5353	0.9981	0.6832	0.6991	0.6688	0.9713
panelcnDataset	cnvkit.thresholdsCall_amp.0.65	303	9223	263	18	9807	0.9439	0.9723	0.5353	0.9981	0.6832	0.6991	0.6688	0.9713
panelcnDataset	cnvkit.thresholdsCall_amp.0.7	303	9223	263	18	9807	0.9439	0.9723	0.5353	0.9981	0.6832	0.6991	0.6688	0.9713
panelcnDataset	cnvkit.thresholdsCall_amp.0.75	303	9223	263	18	9807	0.9439	0.9723	0.5353	0.9981	0.6832	0.6991	0.6688	0.9713
panelcnDataset	cnvkit.thresholdsCall_amp.0.8	303	9223	263	18	9807	0.9439	0.9723	0.5353	0.9981	0.6832	0.6991	0.6688	0.9713
panelcnDataset	cnvkit.thresholdsCall_amp.0.85	303	9223	263	18	9807	0.9439	0.9723	0.5353	0.9981	0.6832	0.6991	0.6688	0.9713
panelcnDataset	cnvkit.thresholdsCall_amp.0.9	303	9223	263	18	9807	0.9439	0.9723	0.5353	0.9981	0.6832	0.6991	0.6688	0.9713
panelcnDataset	cnvkit.thresholdsCall_amp.0.95	303	9223	263	18	9807	0.9439	0.9723	0.5353	0.9981	0.6832	0.6991	0.6688	0.9713
panelcnDataset	cnvkit.thresholdsCall_amp.1	303	9223	263	18	9807	0.9439	0.9723	0.5353	0.9981	0.6832	0.6991	0.6688	0.9713
panelcnDataset	cnvkit.thresholdsCall_amp.1.5	303	9223	263	18	9807	0.9439	0.9723	0.5353	0.9981	0.6832	0.6991	0.6688	0.9713
panelcnDataset	cnvkit.thresholdsCall_del.-0.4	303	9223	263	18	9807	0.9439	0.9723	0.5353	0.9981	0.6832	0.6991	0.6688	0.9713
panelcnDataset	cnvkit.thresholdsCall_del.-0.5	303	9223	263	18	9807	0.9439	0.9723	0.5353	0.9981	0.6832	0.6991	0.6688	0.9713
panelcnDataset	cnvkit.thresholdsCall_del.-0.6	303	9223	263	18	9807	0.9439	0.9723	0.5353	0.9981	0.6832	0.6991	0.6688	0.9713
panelcnDataset	cnvkit.thresholdsCall_del.-0.7	303	9223	263	18	9807	0.9439	0.9723	0.5353	0.9981	0.6832	0.6991	0.6688	0.9713
panelcnDataset	cnvkit.thresholdsCall_del.-0.8	303	9223	263	18	9807	0.9439	0.9723	0.5353	0.9981	0.6832	0.6991	0.6688	0.9713
panelcnDataset	cnvkit.thresholdsCall_del.-0.9	303	9223	263	18	9807	0.9439	0.9723	0.5353	0.9981	0.6832	0.6991	0.6688	0.9713
panelcnDataset	cnvkit.thresholdsCall_del.-1	303	9223	263	18	9807	0.9439	0.9723	0.5353	0.9981	0.6832	0.6991	0.6688	0.9713
panelcnDataset	cnvkit.thresholdsCall_del.-1.1	303	9223	263	18	9807	0.9439	0.9723	0.5353	0.9981	0.6832	0.6991	0.6688	0.9713
panelcnDataset	cnvkit.thresholdsCall_del.-1.2	303	9223	263	18	9807	0.9439	0.9723	0.5353	0.9981	0.6832	0.6991	0.6688	0.9713
panelcnDataset	cnvkit.thresholdsCall_del.-1.3	303	9223	263	18	9807	0.9439	0.9723	0.5353	0.9981	0.6832	0.6991	0.6688	0.9713
panelcnDataset	cnvkit.thresholdsCall_del.-1.4	303	9223	263	18	9807	0.9439	0.9723	0.5353	0.9981	0.6832	0.6991	0.6688	0.9713
panelcnDataset	cnvkit.thresholdsCall_del.-1.5	303	9223	263	18	9807	0.9439	0.9723	0.5353	0.9981	0.6832	0.6991	0.6688	0.9713
panelcnDataset	cnvkit.thresholdsCall_del.-1.6	303	9223	263	18	9807	0.9439	0.9723	0.5353	0.9981	0.6832	0.6991	0.6688	0.9713
panelcnDataset	cnvkit.thresholdsCall_del.-1.8	303	9223	263	18	9807	0.9439	0.9723	0.5353	0.9981	0.6832	0.6991	0.6688	0.9713
panelcnDataset	cnvkit.thresholdsCall_del.-2	303	9223	263	18	9807	0.9439	0.9723	0.5353	0.9981	0.6832	0.6991	0.6688	0.9713
panelcnDataset	cnvkit.thresholdsCall_gain.0	300	8124	1362	21	9807	0.9346	0.8564	0.1805	0.9974	0.3026	0.3752	0.2622	0.859
panelcnDataset	cnvkit.thresholdsCall_gain.0.05	303	9175	311	18	9807	0.9439	0.9672	0.4935	0.998	0.6481	0.6692	0.6328	0.9665
panelcnDataset	cnvkit.thresholdsCall_gain.0.1	303	9223	263	18	9807	0.9439	0.9723	0.5353	0.9981	0.6832	0.6991	0.6688	0.9713
panelcnDataset	cnvkit.thresholdsCall_gain.0.15	303	9223	263	18	9807	0.9439	0.9723	0.5353	0.9981	0.6832	0.6991	0.6688	0.9713
panelcnDataset	cnvkit.thresholdsCall_gain.0.175	303	9223	263	18	9807	0.9439	0.9723	0.5353	0.9981	0.6832	0.6991	0.6688	0.9713
panelcnDataset	cnvkit.thresholdsCall_gain.0.2	303	9223	263	18	9807	0.9439	0.9723	0.5353	0.9981	0.6832	0.6991	0.6688	0.9713
panelcnDataset	cnvkit.thresholdsCall_gain.0.225	303	9223	263	18	9807	0.9439	0.9723	0.5353	0.9981	0.6832	0.6991	0.6688	0.9713
panelcnDataset	cnvkit.thresholdsCall_gain.0.25	303	9223	263	18	9807	0.9439	0.9723	0.5353	0.9981	0.6832	0.6991	0.6688	0.9713
panelcnDataset	cnvkit.thresholdsCall_gain.0.275	303	9223	263	18	9807	0.9439	0.9723	0.5353	0.9981	0.6832	0.6991	0.6688	0.9713
panelcnDataset	cnvkit.thresholdsCall_gain.0.3	303	9223	263	18	9807	0.9439	0.9723	0.5353	0.9981	0.6832	0.6991	0.6688	0.9713
panelcnDataset	cnvkit.thresholdsCall_gain.0.325	303	9223	263	18	9807	0.9439	0.9723	0.5353	0.9981	0.6832	0.6991	0.6688	0.9713
panelcnDataset	cnvkit.thresholdsCall_gain.0.35	303	9223	263	18	9807	0.9439	0.9723	0.5353	0.9981	0.6832	0.6991	0.6688	0.9713
panelcnDataset	cnvkit.thresholdsCall_gain.0.4	303	9223	263	18	9807	0.9439	0.9723	0.5353	0.9981	0.6832	0.6991	0.6688	0.9713
panelcnDataset	cnvkit.thresholdsCall_gain.0.45	303	9224	262	18	9807	0.9439	0.9724	0.5363	0.9981	0.684	0.6997	0.6696	0.9714
panelcnDataset	cnvkit.thresholdsCall_gain.0.5	303	9224	262	18	9807	0.9439	0.9724	0.5363	0.9981	0.684	0.6997	0.6696	0.9714
panelcnDataset	cnvkit.thresholdsCall_loss.0	307	1264	8227	9	9807	0.9715	0.1332	0.036	0.9929	0.0694	0.055	0.0077	0.1602
panelcnDataset	cnvkit.thresholdsCall_loss.-0.05	307	7431	2055	14	9807	0.9564	0.7834	0.13	0.9981	0.2288	0.3078	0.1816	0.789
panelcnDataset	cnvkit.thresholdsCall_loss.-0.1	305	8887	599	16	9807	0.9502	0.9369	0.3374	0.9982	0.498	0.5456	0.4726	0.9373
panelcnDataset	cnvkit.thresholdsCall_loss.-0.15	303	9175	311	18	9807	0.9439	0.9672	0.4935	0.998	0.6481	0.6692	0.6328	0.9665
panelcnDataset	cnvkit.thresholdsCall_loss.-0.2	303	9211	275	18	9807	0.9439	0.971	0.5242	0.998	0.6741	0.6913	0.6595	0.9701
panelcnDataset	cnvkit.thresholdsCall_loss.-0.25	303	9223	263	18	9807	0.9439	0.9723	0.5353	0.9981	0.6832	0.6991	0.6688	0.9713
panelcnDataset	cnvkit.thresholdsCall_loss.-0.3	287	9223	263	34	9807	0.8941	0.9723	0.5218	0.9963	0.659	0.67	0.6441	0.9697
panelcnDataset	cnvkit.thresholdsCall_loss.-0.35	268	9223	263	53	9807	0.8349	0.9723	0.5047	0.9943	0.6291	0.6346	0.6136	0.9678
panelcnDataset	cnvkit.thresholdsCall_loss.-0.4	268	9223	263	53	9807	0.8349	0.9723	0.5047	0.9943	0.6291	0.6346	0.6136	0.9678
panelcnDataset	cnvkit.thresholdsCall_loss.-0.45	268	9223	263	53	9807	0.8349	0.9723	0.5047	0.9943	0.6291	0.6346	0.6136	0.9678
panelcnDataset	cnvkit.thresholdsCall_loss.-0.5	268	9223	263	53	9807	0.8349	0.9723	0.5047	0.9943	0.6291	0.6346	0.6136	0.9678
panelcnDataset	cnvkit.thresholdsCall_loss.-0.55	268	9223	263	53	9807	0.8349	0.9723	0.5047	0.9943	0.6291	0.6346	0.6136	0.9678
panelcnDataset	cnvkit.thresholdsCall_loss.-0.6	268	9223	263	53	9807	0.8349	0.9723	0.5047	0.9943	0.6291	0.6346	0.6136	0.9678
panelcnDataset	cnvkit.thresholdsCall_loss.-0.7	268	9223	263	53	9807	0.8349	0.9723	0.5047	0.9943	0.6291	0.6346	0.6136	0.9678
panelcnDataset	cnvkit.thresholdsCall_loss.-0.8	262	9221	265	59	9807	0.8162	0.9721	0.4972	0.9936	0.6179	0.622	0.6022	0.967
ICR96	cobalt.cluster_width.10	275	28193	317	21	28806	0.9291	0.9889	0.4645	0.9993	0.6194	0.6525	0.6152	0.9883
ICR96	cobalt.cluster_width.100	275	28193	317	21	28806	0.9291	0.9889	0.4645	0.9993	0.6194	0.6525	0.6152	0.9883
ICR96	cobalt.cluster_width.120	275	28193	317	21	28806	0.9291	0.9889	0.4645	0.9993	0.6194	0.6525	0.6152	0.9883
ICR96	cobalt.cluster_width.150	275	28193	317	21	28806	0.9291	0.9889	0.4645	0.9993	0.6194	0.6525	0.6152	0.9883
ICR96	cobalt.cluster_width.20	275	28193	317	21	28806	0.9291	0.9889	0.4645	0.9993	0.6194	0.6525	0.6152	0.9883
ICR96	cobalt.cluster_width.200	275	28193	317	21	28806	0.9291	0.9889	0.4645	0.9993	0.6194	0.6525	0.6152	0.9883
ICR96	cobalt.cluster_width.30	275	28193	317	21	28806	0.9291	0.9889	0.4645	0.9993	0.6194	0.6525	0.6152	0.9883
ICR96	cobalt.cluster_width.40	275	28193	317	21	28806	0.9291	0.9889	0.4645	0.9993	0.6194	0.6525	0.6152	0.9883
ICR96	cobalt.cluster_width.5	275	28193	317	21	28806	0.9291	0.9889	0.4645	0.9993	0.6194	0.6525	0.6152	0.9883
ICR96	cobalt.cluster_width.50	275	28193	317	21	28806	0.9291	0.9889	0.4645	0.9993	0.6194	0.6525	0.6152	0.9883
ICR96	cobalt.cluster_width.60	275	28193	317	21	28806	0.9291	0.9889	0.4645	0.9993	0.6194	0.6525	0.6152	0.9883
ICR96	cobalt.cluster_width.70	275	28193	317	21	28806	0.9291	0.9889	0.4645	0.9993	0.6194	0.6525	0.6152	0.9883
ICR96	cobalt.cluster_width.80	275	28193	317	21	28806	0.9291	0.9889	0.4645	0.9993	0.6194	0.6525	0.6152	0.9883
ICR96	cobalt.cluster_width.90	275	28193	317	21	28806	0.9291	0.9889	0.4645	0.9993	0.6194	0.6525	0.6152	0.9883
ICR96	cobalt.high_cv_trim_frac.0.001	275	28197	313	21	28806	0.9291	0.989	0.4677	0.9993	0.6222	0.6547	0.6168	0.9884
ICR96	cobalt.high_cv_trim_frac.0.003	275	28196	314	21	28806	0.9291	0.989	0.4669	0.9993	0.6215	0.6542	0.6172	0.9884
ICR96	cobalt.high_cv_trim_frac.0.005	275	28186	324	21	28806	0.9291	0.9886	0.4591	0.9993	0.6145	0.6486	0.6084	0.988
ICR96	cobalt.high_cv_trim_frac.0.0055	275	28184	326	21	28806	0.9291	0.9886	0.4576	0.9993	0.6132	0.6475	0.6093	0.988
ICR96	cobalt.high_cv_trim_frac.0.01	275	28193	317	21	28806	0.9291	0.9889	0.4645	0.9993	0.6194	0.6525	0.6152	0.9883
ICR96	cobalt.high_cv_trim_frac.0.0105	275	28194	316	21	28806	0.9291	0.9889	0.4653	0.9993	0.6201	0.653	0.6148	0.9883
ICR96	cobalt.high_cv_trim_frac.0.015	275	28196	314	21	28806	0.9291	0.989	0.4669	0.9993	0.6215	0.6542	0.6172	0.9884
ICR96	cobalt.high_cv_trim_frac.0.02	275	28201	309	21	28806	0.9291	0.9892	0.4709	0.9993	0.625	0.657	0.6184	0.9885
ICR96	cobalt.high_cv_trim_frac.0.025	275	28200	310	21	28806	0.9291	0.9891	0.4701	0.9993	0.6243	0.6565	0.6188	0.9885
ICR96	cobalt.high_cv_trim_frac.0.03	275	28202	308	21	28806	0.9291	0.9892	0.4717	0.9993	0.6257	0.6576	0.6212	0.9886
ICR96	cobalt.high_cv_trim_frac.0.04	274	28194	316	22	28806	0.9257	0.9889	0.4644	0.9992	0.6185	0.6512	0.6143	0.9883
ICR96	cobalt.high_cv_trim_frac.0.05	273	28194	316	23	28806	0.9223	0.9889	0.4635	0.9992	0.6169	0.6493	0.6106	0.9882
ICR96	cobalt.high_cv_trim_frac.0.1	270	28185	325	26	28806	0.9122	0.9886	0.4538	0.9991	0.6061	0.6387	0.6001	0.9878
ICR96	cobalt.high_cv_trim_frac.0.3	253	28172	338	43	28806	0.8547	0.9881	0.4281	0.9985	0.5705	0.5996	0.5654	0.9868
ICR96	cobalt.high_cv_trim_frac.0.5	233	28250	260	63	28806	0.7872	0.9909	0.4726	0.9978	0.5906	0.605	0.5858	0.9888
ICR96	cobalt.high_depth_trim_frac.0.001	279	28195	315	17	28806	0.9426	0.989	0.4697	0.9994	0.627	0.661	0.6226	0.9885
ICR96	cobalt.high_depth_trim_frac.0.003	278	28194	316	18	28806	0.9392	0.9889	0.468	0.9994	0.6247	0.6586	0.6193	0.9884
ICR96	cobalt.high_depth_trim_frac.0.005	277	28197	313	19	28806	0.9358	0.989	0.4695	0.9993	0.6253	0.6585	0.6209	0.9885
ICR96	cobalt.high_depth_trim_frac.0.0055	277	28197	313	19	28806	0.9358	0.989	0.4695	0.9993	0.6253	0.6585	0.6209	0.9885
ICR96	cobalt.high_depth_trim_frac.0.01	275	28193	317	21	28806	0.9291	0.9889	0.4645	0.9993	0.6194	0.6525	0.6152	0.9883
ICR96	cobalt.high_depth_trim_frac.0.0105	275	28188	322	21	28806	0.9291	0.9887	0.4606	0.9993	0.6159	0.6497	0.6108	0.9881
ICR96	cobalt.high_depth_trim_frac.0.015	274	28198	312	22	28806	0.9257	0.9891	0.4676	0.9992	0.6213	0.6534	0.6159	0.9884
ICR96	cobalt.high_depth_trim_frac.0.02	273	28197	313	23	28806	0.9223	0.989	0.4659	0.9992	0.619	0.651	0.6126	0.9883
ICR96	cobalt.high_depth_trim_frac.0.025	273	28203	307	23	28806	0.9223	0.9892	0.4707	0.9992	0.6233	0.6544	0.6166	0.9885
ICR96	cobalt.high_depth_trim_frac.0.03	273	28198	312	23	28806	0.9223	0.9891	0.4667	0.9992	0.6198	0.6516	0.6155	0.9884
ICR96	cobalt.high_depth_trim_frac.0.04	273	28201	309	23	28806	0.9223	0.9892	0.4691	0.9992	0.6219	0.6533	0.6175	0.9885
ICR96	cobalt.high_depth_trim_frac.0.05	271	28205	305	25	28806	0.9155	0.9893	0.4705	0.9991	0.6216	0.6519	0.6149	0.9885
ICR96	cobalt.high_depth_trim_frac.0.1	263	28234	276	33	28806	0.8885	0.9903	0.4879	0.9988	0.6299	0.6541	0.6259	0.9893
ICR96	cobalt.high_depth_trim_frac.0.3	215	28281	229	81	28806	0.7264	0.992	0.4842	0.9971	0.5811	0.588	0.5743	0.9892
ICR96	cobalt.high_depth_trim_frac.0.5	168	28365	145	128	28806	0.5676	0.9949	0.5367	0.9955	0.5517	0.5472	0.5458	0.9905
ICR96	cobalt.low_depth_trim_frac.0.001	275	28185	325	21	28806	0.9291	0.9886	0.4583	0.9993	0.6138	0.648	0.6088	0.988
ICR96	cobalt.low_depth_trim_frac.0.003	275	28185	325	21	28806	0.9291	0.9886	0.4583	0.9993	0.6138	0.648	0.6088	0.988
ICR96	cobalt.low_depth_trim_frac.0.005	275	28182	328	21	28806	0.9291	0.9885	0.4561	0.9993	0.6118	0.6463	0.6069	0.9879
ICR96	cobalt.low_depth_trim_frac.0.0055	275	28181	329	21	28806	0.9291	0.9885	0.4553	0.9993	0.6111	0.6458	0.6041	0.9878
ICR96	cobalt.low_depth_trim_frac.0.01	275	28193	317	21	28806	0.9291	0.9889	0.4645	0.9993	0.6194	0.6525	0.6152	0.9883
ICR96	cobalt.low_depth_trim_frac.0.0105	275	28194	316	21	28806	0.9291	0.9889	0.4653	0.9993	0.6201	0.653	0.6148	0.9883
ICR96	cobalt.low_depth_trim_frac.0.015	275	28193	317	21	28806	0.9291	0.9889	0.4645	0.9993	0.6194	0.6525	0.6152	0.9883
ICR96	cobalt.low_depth_trim_frac.0.02	275	28194	316	21	28806	0.9291	0.9889	0.4653	0.9993	0.6201	0.653	0.6148	0.9883
ICR96	cobalt.low_depth_trim_frac.0.025	275	28197	313	21	28806	0.9291	0.989	0.4677	0.9993	0.6222	0.6547	0.6168	0.9884
ICR96	cobalt.low_depth_trim_frac.0.03	275	28205	305	21	28806	0.9291	0.9893	0.4741	0.9993	0.6279	0.6594	0.6233	0.9887
ICR96	cobalt.low_depth_trim_frac.0.04	275	28200	310	21	28806	0.9291	0.9891	0.4701	0.9993	0.6243	0.6565	0.6188	0.9885
ICR96	cobalt.low_depth_trim_frac.0.05	275	28204	306	21	28806	0.9291	0.9893	0.4733	0.9993	0.6271	0.6588	0.6204	0.9886
ICR96	cobalt.low_depth_trim_frac.0.1	274	28227	283	22	28806	0.9257	0.9901	0.4919	0.9992	0.6424	0.6706	0.6372	0.9894
ICR96	cobalt.low_depth_trim_frac.0.3	253	28250	260	43	28806	0.8547	0.9909	0.4932	0.9985	0.6255	0.6448	0.6212	0.9895
ICR96	cobalt.low_depth_trim_frac.0.5	203	28303	207	93	28806	0.6858	0.9927	0.4951	0.9967	0.5751	0.5777	0.5705	0.9896
ICR96	cobalt.min_depth.10	275	28193	317	21	28806	0.9291	0.9889	0.4645	0.9993	0.6194	0.6525	0.6152	0.9883
ICR96	cobalt.min_depth.100	275	28193	317	21	28806	0.9291	0.9889	0.4645	0.9993	0.6194	0.6525	0.6152	0.9883
ICR96	cobalt.min_depth.1000	273	28234	276	23	28806	0.9223	0.9903	0.4973	0.9992	0.6462	0.6731	0.6407	0.9896
ICR96	cobalt.min_depth.15	275	28193	317	21	28806	0.9291	0.9889	0.4645	0.9993	0.6194	0.6525	0.6152	0.9883
ICR96	cobalt.min_depth.20	275	28193	317	21	28806	0.9291	0.9889	0.4645	0.9993	0.6194	0.6525	0.6152	0.9883
ICR96	cobalt.min_depth.200	275	28193	317	21	28806	0.9291	0.9889	0.4645	0.9993	0.6194	0.6525	0.6152	0.9883
ICR96	cobalt.min_depth.25	275	28193	317	21	28806	0.9291	0.9889	0.4645	0.9993	0.6194	0.6525	0.6152	0.9883
ICR96	cobalt.min_depth.30	275	28193	317	21	28806	0.9291	0.9889	0.4645	0.9993	0.6194	0.6525	0.6152	0.9883
ICR96	cobalt.min_depth.300	275	28193	317	21	28806	0.9291	0.9889	0.4645	0.9993	0.6194	0.6525	0.6152	0.9883
ICR96	cobalt.min_depth.35	275	28193	317	21	28806	0.9291	0.9889	0.4645	0.9993	0.6194	0.6525	0.6152	0.9883
ICR96	cobalt.min_depth.5	275	28193	317	21	28806	0.9291	0.9889	0.4645	0.9993	0.6194	0.6525	0.6152	0.9883
ICR96	cobalt.min_depth.50	275	28193	317	21	28806	0.9291	0.9889	0.4645	0.9993	0.6194	0.6525	0.6152	0.9883
ICR96	cobalt.min_depth.500	275	28193	317	21	28806	0.9291	0.9889	0.4645	0.9993	0.6194	0.6525	0.6152	0.9883
ICR96	cobalt.min_depth.75	275	28193	317	21	28806	0.9291	0.9889	0.4645	0.9993	0.6194	0.6525	0.6152	0.9883
ICR96	cobalt.no_mask.FALSE	275	28193	317	21	28806	0.9291	0.9889	0.4645	0.9993	0.6194	0.6525	0.6152	0.9883
ICR96	cobalt.no_mask.TRUE	275	28193	317	21	28806	0.9291	0.9889	0.4645	0.9993	0.6194	0.6525	0.6152	0.9883
ICR96	cobalt.training_samples.10	275	28193	317	21	28806	0.9291	0.9889	0.4645	0.9993	0.6194	0.6525	0.6152	0.9883
ICR96	cobalt.training_samples.100	275	28193	317	21	28806	0.9291	0.9889	0.4645	0.9993	0.6194	0.6525	0.6152	0.9883
ICR96	cobalt.training_samples.150	275	28193	317	21	28806	0.9291	0.9889	0.4645	0.9993	0.6194	0.6525	0.6152	0.9883
ICR96	cobalt.training_samples.20	275	28193	317	21	28806	0.9291	0.9889	0.4645	0.9993	0.6194	0.6525	0.6152	0.9883
ICR96	cobalt.training_samples.200	275	28193	317	21	28806	0.9291	0.9889	0.4645	0.9993	0.6194	0.6525	0.6152	0.9883
ICR96	cobalt.training_samples.30	275	28193	317	21	28806	0.9291	0.9889	0.4645	0.9993	0.6194	0.6525	0.6152	0.9883
ICR96	cobalt.training_samples.40	275	28193	317	21	28806	0.9291	0.9889	0.4645	0.9993	0.6194	0.6525	0.6152	0.9883
ICR96	cobalt.training_samples.45	275	28193	317	21	28806	0.9291	0.9889	0.4645	0.9993	0.6194	0.6525	0.6152	0.9883
ICR96	cobalt.training_samples.5	275	28193	317	21	28806	0.9291	0.9889	0.4645	0.9993	0.6194	0.6525	0.6152	0.9883
ICR96	cobalt.training_samples.50	275	28193	317	21	28806	0.9291	0.9889	0.4645	0.9993	0.6194	0.6525	0.6152	0.9883
ICR96	cobalt.training_samples.55	275	28193	317	21	28806	0.9291	0.9889	0.4645	0.9993	0.6194	0.6525	0.6152	0.9883
ICR96	cobalt.training_samples.60	275	28193	317	21	28806	0.9291	0.9889	0.4645	0.9993	0.6194	0.6525	0.6152	0.9883
ICR96	cobalt.training_samples.70	275	28193	317	21	28806	0.9291	0.9889	0.4645	0.9993	0.6194	0.6525	0.6152	0.9883
ICR96	cobalt.training_samples.80	275	28193	317	21	28806	0.9291	0.9889	0.4645	0.9993	0.6194	0.6525	0.6152	0.9883
ICR96	cobalt.training_samples.90	275	28193	317	21	28806	0.9291	0.9889	0.4645	0.9993	0.6194	0.6525	0.6152	0.9883
ICR96	cobalt.var_cutoff.0.2	274	28196	314	22	28806	0.9257	0.989	0.466	0.9992	0.6199	0.6523	0.6135	0.9883
ICR96	cobalt.var_cutoff.0.4	274	28196	314	22	28806	0.9257	0.989	0.466	0.9992	0.6199	0.6523	0.6135	0.9883
ICR96	cobalt.var_cutoff.0.6	274	28196	314	22	28806	0.9257	0.989	0.466	0.9992	0.6199	0.6523	0.6135	0.9883
ICR96	cobalt.var_cutoff.0.8	274	28167	343	22	28806	0.9257	0.988	0.4441	0.9992	0.6002	0.6364	0.5937	0.9873
ICR96	cobalt.var_cutoff.0.85	274	28167	343	22	28806	0.9257	0.988	0.4441	0.9992	0.6002	0.6364	0.5937	0.9873
ICR96	cobalt.var_cutoff.0.875	275	28213	297	21	28806	0.9291	0.9896	0.4808	0.9993	0.6336	0.6641	0.6299	0.989
ICR96	cobalt.var_cutoff.0.89	275	28193	317	21	28806	0.9291	0.9889	0.4645	0.9993	0.6194	0.6525	0.6152	0.9883
ICR96	cobalt.var_cutoff.0.9	275	28193	317	21	28806	0.9291	0.9889	0.4645	0.9993	0.6194	0.6525	0.6152	0.9883
ICR96	cobalt.var_cutoff.0.91	275	28193	317	21	28806	0.9291	0.9889	0.4645	0.9993	0.6194	0.6525	0.6152	0.9883
ICR96	cobalt.var_cutoff.0.925	279	28281	229	17	28806	0.9426	0.992	0.5492	0.9994	0.694	0.716	0.6915	0.9915
ICR96	cobalt.var_cutoff.0.94	282	28356	154	14	28806	0.9527	0.9946	0.6468	0.9995	0.7705	0.7825	0.7689	0.9942
ICR96	cobalt.var_cutoff.0.96	282	28358	152	14	28806	0.9527	0.9947	0.6498	0.9995	0.7726	0.7843	0.7683	0.9942
ICR96	cobalt.var_cutoff.0.98	284	28375	135	12	28806	0.9595	0.9953	0.6778	0.9996	0.7944	0.8042	0.792	0.9949
ICR96	cobalt.var_cutoff.0.99	281	28371	139	15	28806	0.9493	0.9951	0.669	0.9995	0.7849	0.7946	0.7842	0.9947
inHouseHiSeq	cobalt.cluster_width.10	307	4159	120	67	4653	0.8209	0.972	0.719	0.9841	0.7665	0.7466	0.7446	0.9598
inHouseHiSeq	cobalt.cluster_width.100	307	4159	120	67	4653	0.8209	0.972	0.719	0.9841	0.7665	0.7466	0.7446	0.9598
inHouseHiSeq	cobalt.cluster_width.120	307	4159	120	67	4653	0.8209	0.972	0.719	0.9841	0.7665	0.7466	0.7446	0.9598
inHouseHiSeq	cobalt.cluster_width.150	307	4159	120	67	4653	0.8209	0.972	0.719	0.9841	0.7665	0.7466	0.7446	0.9598
inHouseHiSeq	cobalt.cluster_width.20	307	4159	120	67	4653	0.8209	0.972	0.719	0.9841	0.7665	0.7466	0.7446	0.9598
inHouseHiSeq	cobalt.cluster_width.200	307	4159	120	67	4653	0.8209	0.972	0.719	0.9841	0.7665	0.7466	0.7446	0.9598
inHouseHiSeq	cobalt.cluster_width.30	307	4159	120	67	4653	0.8209	0.972	0.719	0.9841	0.7665	0.7466	0.7446	0.9598
inHouseHiSeq	cobalt.cluster_width.40	307	4159	120	67	4653	0.8209	0.972	0.719	0.9841	0.7665	0.7466	0.7446	0.9598
inHouseHiSeq	cobalt.cluster_width.5	307	4159	120	67	4653	0.8209	0.972	0.719	0.9841	0.7665	0.7466	0.7446	0.9598
inHouseHiSeq	cobalt.cluster_width.50	307	4159	120	67	4653	0.8209	0.972	0.719	0.9841	0.7665	0.7466	0.7446	0.9598
inHouseHiSeq	cobalt.cluster_width.60	307	4159	120	67	4653	0.8209	0.972	0.719	0.9841	0.7665	0.7466	0.7446	0.9598
inHouseHiSeq	cobalt.cluster_width.70	307	4159	120	67	4653	0.8209	0.972	0.719	0.9841	0.7665	0.7466	0.7446	0.9598
inHouseHiSeq	cobalt.cluster_width.80	307	4159	120	67	4653	0.8209	0.972	0.719	0.9841	0.7665	0.7466	0.7446	0.9598
inHouseHiSeq	cobalt.cluster_width.90	307	4159	120	67	4653	0.8209	0.972	0.719	0.9841	0.7665	0.7466	0.7446	0.9598
inHouseHiSeq	cobalt.high_cv_trim_frac.0.001	304	4159	120	70	4653	0.8128	0.972	0.717	0.9834	0.7619	0.7414	0.7399	0.9592
inHouseHiSeq	cobalt.high_cv_trim_frac.0.003	303	4159	120	71	4653	0.8102	0.972	0.7163	0.9832	0.7604	0.7397	0.7383	0.959
inHouseHiSeq	cobalt.high_cv_trim_frac.0.005	303	4159	120	71	4653	0.8102	0.972	0.7163	0.9832	0.7604	0.7397	0.7383	0.959
inHouseHiSeq	cobalt.high_cv_trim_frac.0.0055	304	4159	120	70	4653	0.8128	0.972	0.717	0.9834	0.7619	0.7414	0.7399	0.9592
inHouseHiSeq	cobalt.high_cv_trim_frac.0.01	307	4159	120	67	4653	0.8209	0.972	0.719	0.9841	0.7665	0.7466	0.7446	0.9598
inHouseHiSeq	cobalt.high_cv_trim_frac.0.0105	307	4159	120	67	4653	0.8209	0.972	0.719	0.9841	0.7665	0.7466	0.7446	0.9598
inHouseHiSeq	cobalt.high_cv_trim_frac.0.015	308	4158	121	66	4653	0.8235	0.9717	0.7179	0.9844	0.7671	0.7473	0.7452	0.9598
inHouseHiSeq	cobalt.high_cv_trim_frac.0.02	311	4159	120	63	4653	0.8316	0.972	0.7216	0.9851	0.7727	0.7535	0.7514	0.9607
inHouseHiSeq	cobalt.high_cv_trim_frac.0.025	296	4160	119	78	4653	0.7914	0.9722	0.7133	0.9816	0.7503	0.7284	0.7275	0.9577
inHouseHiSeq	cobalt.high_cv_trim_frac.0.03	295	4166	113	79	4653	0.7888	0.9736	0.723	0.9814	0.7545	0.7328	0.7318	0.9587
inHouseHiSeq	cobalt.high_cv_trim_frac.0.04	296	4166	113	78	4653	0.7914	0.9736	0.7237	0.9816	0.7561	0.7346	0.734	0.959
inHouseHiSeq	cobalt.high_cv_trim_frac.0.05	293	4169	110	81	4653	0.7834	0.9743	0.727	0.9809	0.7542	0.7324	0.7321	0.959
inHouseHiSeq	cobalt.high_cv_trim_frac.0.1	302	4179	79	93	4653	0.7646	0.9814	0.7927	0.9782	0.7784	0.7583	0.758	0.963
inHouseHiSeq	cobalt.high_cv_trim_frac.0.3	288	4187	71	107	4653	0.7291	0.9833	0.8022	0.9751	0.7639	0.7442	0.7429	0.9617
inHouseHiSeq	cobalt.high_cv_trim_frac.0.5	224	4209	49	171	4653	0.5671	0.9885	0.8205	0.961	0.6707	0.6589	0.646	0.9527
inHouseHiSeq	cobalt.high_depth_trim_frac.0.001	307	4158	121	67	4653	0.8209	0.9717	0.7173	0.9841	0.7656	0.7456	0.7436	0.9596
inHouseHiSeq	cobalt.high_depth_trim_frac.0.003	306	4159	120	68	4653	0.8182	0.972	0.7183	0.9839	0.765	0.7449	0.743	0.9596
inHouseHiSeq	cobalt.high_depth_trim_frac.0.005	306	4159	120	68	4653	0.8182	0.972	0.7183	0.9839	0.765	0.7449	0.743	0.9596
inHouseHiSeq	cobalt.high_depth_trim_frac.0.0055	306	4159	120	68	4653	0.8182	0.972	0.7183	0.9839	0.765	0.7449	0.743	0.9596
inHouseHiSeq	cobalt.high_depth_trim_frac.0.01	307	4159	120	67	4653	0.8209	0.972	0.719	0.9841	0.7665	0.7466	0.7446	0.9598
inHouseHiSeq	cobalt.high_depth_trim_frac.0.0105	307	4159	120	67	4653	0.8209	0.972	0.719	0.9841	0.7665	0.7466	0.7446	0.9598
inHouseHiSeq	cobalt.high_depth_trim_frac.0.015	307	4159	120	67	4653	0.8209	0.972	0.719	0.9841	0.7665	0.7466	0.7446	0.9598
inHouseHiSeq	cobalt.high_depth_trim_frac.0.02	310	4159	120	64	4653	0.8289	0.972	0.7209	0.9848	0.7711	0.7518	0.7499	0.9605
inHouseHiSeq	cobalt.high_depth_trim_frac.0.025	311	4162	117	63	4653	0.8316	0.9727	0.7266	0.9851	0.7756	0.7566	0.7544	0.9613
inHouseHiSeq	cobalt.high_depth_trim_frac.0.03	312	4156	123	62	4653	0.8342	0.9713	0.7172	0.9853	0.7713	0.7523	0.7494	0.9602
inHouseHiSeq	cobalt.high_depth_trim_frac.0.04	309	4155	124	65	4653	0.8262	0.971	0.7136	0.9846	0.7658	0.7461	0.7438	0.9594
inHouseHiSeq	cobalt.high_depth_trim_frac.0.05	307	4162	117	67	4653	0.8209	0.9727	0.7241	0.9842	0.7694	0.7497	0.7482	0.9605
inHouseHiSeq	cobalt.high_depth_trim_frac.0.1	287	4188	70	108	4653	0.7266	0.9836	0.8039	0.9749	0.7633	0.7437	0.7422	0.9617
inHouseHiSeq	cobalt.high_depth_trim_frac.0.3	244	4206	52	151	4653	0.6177	0.9878	0.8243	0.9653	0.7062	0.6915	0.6834	0.9564
inHouseHiSeq	cobalt.high_depth_trim_frac.0.5	223	4191	67	172	4653	0.5646	0.9843	0.769	0.9606	0.6511	0.6328	0.6238	0.9486
inHouseHiSeq	cobalt.low_depth_trim_frac.0.001	304	4159	120	70	4653	0.8128	0.972	0.717	0.9834	0.7619	0.7414	0.7399	0.9592
inHouseHiSeq	cobalt.low_depth_trim_frac.0.003	308	4157	122	66	4653	0.8235	0.9715	0.7163	0.9844	0.7662	0.7463	0.7442	0.9596
inHouseHiSeq	cobalt.low_depth_trim_frac.0.005	307	4159	120	67	4653	0.8209	0.972	0.719	0.9841	0.7665	0.7466	0.7446	0.9598
inHouseHiSeq	cobalt.low_depth_trim_frac.0.0055	307	4159	120	67	4653	0.8209	0.972	0.719	0.9841	0.7665	0.7466	0.7446	0.9598
inHouseHiSeq	cobalt.low_depth_trim_frac.0.01	307	4159	120	67	4653	0.8209	0.972	0.719	0.9841	0.7665	0.7466	0.7446	0.9598
inHouseHiSeq	cobalt.low_depth_trim_frac.0.0105	307	4159	120	67	4653	0.8209	0.972	0.719	0.9841	0.7665	0.7466	0.7446	0.9598
inHouseHiSeq	cobalt.low_depth_trim_frac.0.015	308	4159	120	66	4653	0.8235	0.972	0.7196	0.9844	0.7681	0.7483	0.7462	0.96
inHouseHiSeq	cobalt.low_depth_trim_frac.0.02	305	4163	116	69	4653	0.8155	0.9729	0.7245	0.9837	0.7673	0.7472	0.7454	0.9602
inHouseHiSeq	cobalt.low_depth_trim_frac.0.025	307	4163	116	67	4653	0.8209	0.9729	0.7258	0.9842	0.7704	0.7507	0.7492	0.9607
inHouseHiSeq	cobalt.low_depth_trim_frac.0.03	307	4169	110	67	4653	0.8209	0.9743	0.7362	0.9842	0.7762	0.7568	0.7558	0.962
inHouseHiSeq	cobalt.low_depth_trim_frac.0.04	307	4163	116	67	4653	0.8209	0.9729	0.7258	0.9842	0.7704	0.7507	0.7492	0.9607
inHouseHiSeq	cobalt.low_depth_trim_frac.0.05	306	4166	113	68	4653	0.8182	0.9736	0.7303	0.9839	0.7718	0.752	0.7506	0.9611
inHouseHiSeq	cobalt.low_depth_trim_frac.0.1	304	4203	76	70	4653	0.8128	0.9822	0.8	0.9836	0.8064	0.7893	0.7891	0.9686
inHouseHiSeq	cobalt.low_depth_trim_frac.0.3	293	4196	62	102	4653	0.7418	0.9854	0.8254	0.9763	0.7813	0.7635	0.7625	0.9648
inHouseHiSeq	cobalt.low_depth_trim_frac.0.5	240	4217	41	155	4653	0.6076	0.9904	0.8541	0.9645	0.7101	0.6997	0.6882	0.9579
inHouseHiSeq	cobalt.min_depth.10	307	4159	120	67	4653	0.8209	0.972	0.719	0.9841	0.7665	0.7466	0.7446	0.9598
inHouseHiSeq	cobalt.min_depth.100	307	4159	120	67	4653	0.8209	0.972	0.719	0.9841	0.7665	0.7466	0.7446	0.9598
inHouseHiSeq	cobalt.min_depth.1000	281	4203	55	114	4653	0.7114	0.9871	0.8363	0.9736	0.7688	0.7521	0.7494	0.9637
inHouseHiSeq	cobalt.min_depth.15	307	4159	120	67	4653	0.8209	0.972	0.719	0.9841	0.7665	0.7466	0.7446	0.9598
inHouseHiSeq	cobalt.min_depth.20	307	4159	120	67	4653	0.8209	0.972	0.719	0.9841	0.7665	0.7466	0.7446	0.9598
inHouseHiSeq	cobalt.min_depth.200	307	4159	120	67	4653	0.8209	0.972	0.719	0.9841	0.7665	0.7466	0.7446	0.9598
inHouseHiSeq	cobalt.min_depth.25	307	4159	120	67	4653	0.8209	0.972	0.719	0.9841	0.7665	0.7466	0.7446	0.9598
inHouseHiSeq	cobalt.min_depth.30	307	4159	120	67	4653	0.8209	0.972	0.719	0.9841	0.7665	0.7466	0.7446	0.9598
inHouseHiSeq	cobalt.min_depth.300	307	4163	116	67	4653	0.8209	0.9729	0.7258	0.9842	0.7704	0.7507	0.7492	0.9607
inHouseHiSeq	cobalt.min_depth.35	307	4159	120	67	4653	0.8209	0.972	0.719	0.9841	0.7665	0.7466	0.7446	0.9598
inHouseHiSeq	cobalt.min_depth.5	307	4159	120	67	4653	0.8209	0.972	0.719	0.9841	0.7665	0.7466	0.7446	0.9598
inHouseHiSeq	cobalt.min_depth.50	307	4159	120	67	4653	0.8209	0.972	0.719	0.9841	0.7665	0.7466	0.7446	0.9598
inHouseHiSeq	cobalt.min_depth.500	304	4190	89	70	4653	0.8128	0.9792	0.7735	0.9836	0.7927	0.7744	0.7739	0.9658
inHouseHiSeq	cobalt.min_depth.75	307	4159	120	67	4653	0.8209	0.972	0.719	0.9841	0.7665	0.7466	0.7446	0.9598
inHouseHiSeq	cobalt.no_mask.FALSE	307	4159	120	67	4653	0.8209	0.972	0.719	0.9841	0.7665	0.7466	0.7446	0.9598
inHouseHiSeq	cobalt.no_mask.TRUE	307	4159	120	67	4653	0.8209	0.972	0.719	0.9841	0.7665	0.7466	0.7446	0.9598
inHouseHiSeq	cobalt.training_samples.10	307	4159	120	67	4653	0.8209	0.972	0.719	0.9841	0.7665	0.7466	0.7446	0.9598
inHouseHiSeq	cobalt.training_samples.100	307	4159	120	67	4653	0.8209	0.972	0.719	0.9841	0.7665	0.7466	0.7446	0.9598
inHouseHiSeq	cobalt.training_samples.150	307	4159	120	67	4653	0.8209	0.972	0.719	0.9841	0.7665	0.7466	0.7446	0.9598
inHouseHiSeq	cobalt.training_samples.20	307	4159	120	67	4653	0.8209	0.972	0.719	0.9841	0.7665	0.7466	0.7446	0.9598
inHouseHiSeq	cobalt.training_samples.200	307	4159	120	67	4653	0.8209	0.972	0.719	0.9841	0.7665	0.7466	0.7446	0.9598
inHouseHiSeq	cobalt.training_samples.30	307	4159	120	67	4653	0.8209	0.972	0.719	0.9841	0.7665	0.7466	0.7446	0.9598
inHouseHiSeq	cobalt.training_samples.40	307	4159	120	67	4653	0.8209	0.972	0.719	0.9841	0.7665	0.7466	0.7446	0.9598
inHouseHiSeq	cobalt.training_samples.45	307	4159	120	67	4653	0.8209	0.972	0.719	0.9841	0.7665	0.7466	0.7446	0.9598
inHouseHiSeq	cobalt.training_samples.5	307	4159	120	67	4653	0.8209	0.972	0.719	0.9841	0.7665	0.7466	0.7446	0.9598
inHouseHiSeq	cobalt.training_samples.50	307	4159	120	67	4653	0.8209	0.972	0.719	0.9841	0.7665	0.7466	0.7446	0.9598
inHouseHiSeq	cobalt.training_samples.55	307	4159	120	67	4653	0.8209	0.972	0.719	0.9841	0.7665	0.7466	0.7446	0.9598
inHouseHiSeq	cobalt.training_samples.60	307	4159	120	67	4653	0.8209	0.972	0.719	0.9841	0.7665	0.7466	0.7446	0.9598
inHouseHiSeq	cobalt.training_samples.70	307	4159	120	67	4653	0.8209	0.972	0.719	0.9841	0.7665	0.7466	0.7446	0.9598
inHouseHiSeq	cobalt.training_samples.80	307	4159	120	67	4653	0.8209	0.972	0.719	0.9841	0.7665	0.7466	0.7446	0.9598
inHouseHiSeq	cobalt.training_samples.90	307	4159	120	67	4653	0.8209	0.972	0.719	0.9841	0.7665	0.7466	0.7446	0.9598
inHouseHiSeq	cobalt.var_cutoff.0.2	349	4146	112	46	4653	0.8835	0.9737	0.757	0.989	0.8154	0.7997	0.7966	0.966
inHouseHiSeq	cobalt.var_cutoff.0.4	349	4146	112	46	4653	0.8835	0.9737	0.757	0.989	0.8154	0.7997	0.7966	0.966
inHouseHiSeq	cobalt.var_cutoff.0.6	349	4146	112	46	4653	0.8835	0.9737	0.757	0.989	0.8154	0.7997	0.7966	0.966
inHouseHiSeq	cobalt.var_cutoff.0.8	355	4151	107	40	4653	0.8987	0.9749	0.7684	0.9905	0.8285	0.8142	0.8111	0.9684
inHouseHiSeq	cobalt.var_cutoff.0.85	355	4151	107	40	4653	0.8987	0.9749	0.7684	0.9905	0.8285	0.8142	0.8111	0.9684
inHouseHiSeq	cobalt.var_cutoff.0.875	329	4149	109	66	4653	0.8329	0.9744	0.7511	0.9843	0.7899	0.7706	0.7694	0.9624
inHouseHiSeq	cobalt.var_cutoff.0.89	307	4156	123	67	4653	0.8209	0.9713	0.714	0.9841	0.7637	0.7436	0.7417	0.9592
inHouseHiSeq	cobalt.var_cutoff.0.9	307	4159	120	67	4653	0.8209	0.972	0.719	0.9841	0.7665	0.7466	0.7446	0.9598
inHouseHiSeq	cobalt.var_cutoff.0.91	307	4165	114	67	4653	0.8209	0.9734	0.7292	0.9842	0.7723	0.7527	0.7511	0.9611
inHouseHiSeq	cobalt.var_cutoff.0.925	308	4203	76	66	4653	0.8235	0.9822	0.8021	0.9845	0.8127	0.7961	0.7962	0.9695
inHouseHiSeq	cobalt.var_cutoff.0.94	303	4176	103	71	4653	0.8102	0.9759	0.7463	0.9833	0.7769	0.7573	0.7565	0.9626
inHouseHiSeq	cobalt.var_cutoff.0.96	317	4190	68	78	4653	0.8025	0.984	0.8234	0.9817	0.8128	0.7958	0.7956	0.9686
inHouseHiSeq	cobalt.var_cutoff.0.98	318	4192	66	77	4653	0.8051	0.9845	0.8281	0.982	0.8164	0.7998	0.7999	0.9693
inHouseHiSeq	cobalt.var_cutoff.0.99	318	4210	48	77	4653	0.8051	0.9887	0.8689	0.982	0.8357	0.8218	0.8209	0.9731
inHouseMiSeq	cobalt.cluster_width.10	394	4177	67	132	4770	0.749	0.9842	0.8547	0.9694	0.7984	0.7773	0.7753	0.9583
inHouseMiSeq	cobalt.cluster_width.100	394	4177	67	132	4770	0.749	0.9842	0.8547	0.9694	0.7984	0.7773	0.7753	0.9583
inHouseMiSeq	cobalt.cluster_width.120	394	4177	67	132	4770	0.749	0.9842	0.8547	0.9694	0.7984	0.7773	0.7753	0.9583
inHouseMiSeq	cobalt.cluster_width.150	394	4177	67	132	4770	0.749	0.9842	0.8547	0.9694	0.7984	0.7773	0.7753	0.9583
inHouseMiSeq	cobalt.cluster_width.20	394	4177	67	132	4770	0.749	0.9842	0.8547	0.9694	0.7984	0.7773	0.7753	0.9583
inHouseMiSeq	cobalt.cluster_width.200	394	4177	67	132	4770	0.749	0.9842	0.8547	0.9694	0.7984	0.7773	0.7753	0.9583
inHouseMiSeq	cobalt.cluster_width.30	394	4177	67	132	4770	0.749	0.9842	0.8547	0.9694	0.7984	0.7773	0.7753	0.9583
inHouseMiSeq	cobalt.cluster_width.40	394	4177	67	132	4770	0.749	0.9842	0.8547	0.9694	0.7984	0.7773	0.7753	0.9583
inHouseMiSeq	cobalt.cluster_width.5	394	4177	67	132	4770	0.749	0.9842	0.8547	0.9694	0.7984	0.7773	0.7753	0.9583
inHouseMiSeq	cobalt.cluster_width.50	394	4177	67	132	4770	0.749	0.9842	0.8547	0.9694	0.7984	0.7773	0.7753	0.9583
inHouseMiSeq	cobalt.cluster_width.60	394	4177	67	132	4770	0.749	0.9842	0.8547	0.9694	0.7984	0.7773	0.7753	0.9583
inHouseMiSeq	cobalt.cluster_width.70	394	4177	67	132	4770	0.749	0.9842	0.8547	0.9694	0.7984	0.7773	0.7753	0.9583
inHouseMiSeq	cobalt.cluster_width.80	394	4177	67	132	4770	0.749	0.9842	0.8547	0.9694	0.7984	0.7773	0.7753	0.9583
inHouseMiSeq	cobalt.cluster_width.90	394	4177	67	132	4770	0.749	0.9842	0.8547	0.9694	0.7984	0.7773	0.7753	0.9583
inHouseMiSeq	cobalt.high_cv_trim_frac.0.001	388	4180	64	138	4770	0.7376	0.9849	0.8584	0.968	0.7935	0.7728	0.7703	0.9577
inHouseMiSeq	cobalt.high_cv_trim_frac.0.003	390	4184	60	136	4770	0.7414	0.9859	0.8667	0.9685	0.7992	0.7794	0.7764	0.9589
inHouseMiSeq	cobalt.high_cv_trim_frac.0.005	397	4177	67	129	4770	0.7548	0.9842	0.8556	0.97	0.802	0.7811	0.7791	0.9589
inHouseMiSeq	cobalt.high_cv_trim_frac.0.0055	395	4177	67	131	4770	0.751	0.9842	0.855	0.9696	0.7996	0.7786	0.7766	0.9585
inHouseMiSeq	cobalt.high_cv_trim_frac.0.01	394	4177	67	132	4770	0.749	0.9842	0.8547	0.9694	0.7984	0.7773	0.7753	0.9583
inHouseMiSeq	cobalt.high_cv_trim_frac.0.0105	396	4177	67	130	4770	0.7529	0.9842	0.8553	0.9698	0.8008	0.7798	0.7779	0.9587
inHouseMiSeq	cobalt.high_cv_trim_frac.0.015	394	4177	67	132	4770	0.749	0.9842	0.8547	0.9694	0.7984	0.7773	0.7753	0.9583
inHouseMiSeq	cobalt.high_cv_trim_frac.0.02	380	4180	64	146	4770	0.7224	0.9849	0.8559	0.9663	0.7835	0.7626	0.7593	0.956
inHouseMiSeq	cobalt.high_cv_trim_frac.0.025	378	4180	64	148	4770	0.7186	0.9849	0.8552	0.9658	0.781	0.76	0.7567	0.9556
inHouseMiSeq	cobalt.high_cv_trim_frac.0.03	379	4182	62	147	4770	0.7205	0.9854	0.8594	0.966	0.7839	0.7634	0.7598	0.9562
inHouseMiSeq	cobalt.high_cv_trim_frac.0.04	342	4124	120	184	4770	0.6502	0.9717	0.7403	0.9573	0.6923	0.6586	0.6571	0.9363
inHouseMiSeq	cobalt.high_cv_trim_frac.0.05	366	4128	116	160	4770	0.6958	0.9727	0.7593	0.9627	0.7262	0.6947	0.6937	0.9421
inHouseMiSeq	cobalt.high_cv_trim_frac.0.1	358	4146	98	168	4770	0.6806	0.9769	0.7851	0.9611	0.7291	0.7004	0.698	0.9442
inHouseMiSeq	cobalt.high_cv_trim_frac.0.3	320	4134	110	206	4770	0.6084	0.9741	0.7442	0.9525	0.6695	0.637	0.6333	0.9338
inHouseMiSeq	cobalt.high_cv_trim_frac.0.5	261	4216	28	265	4770	0.4962	0.9934	0.9031	0.9409	0.6405	0.6428	0.6102	0.9386
inHouseMiSeq	cobalt.high_depth_trim_frac.0.001	394	4179	66	131	4770	0.7505	0.9845	0.8565	0.9696	0.8	0.7792	0.7771	0.9587
inHouseMiSeq	cobalt.high_depth_trim_frac.0.003	397	4179	65	129	4770	0.7548	0.9847	0.8593	0.9701	0.8036	0.7831	0.7809	0.9593
inHouseMiSeq	cobalt.high_depth_trim_frac.0.005	395	4178	66	131	4770	0.751	0.9844	0.8568	0.9696	0.8004	0.7796	0.7775	0.9587
inHouseMiSeq	cobalt.high_depth_trim_frac.0.0055	395	4178	66	131	4770	0.751	0.9844	0.8568	0.9696	0.8004	0.7796	0.7775	0.9587
inHouseMiSeq	cobalt.high_depth_trim_frac.0.01	394	4177	67	132	4770	0.749	0.9842	0.8547	0.9694	0.7984	0.7773	0.7753	0.9583
inHouseMiSeq	cobalt.high_depth_trim_frac.0.0105	394	4177	67	132	4770	0.749	0.9842	0.8547	0.9694	0.7984	0.7773	0.7753	0.9583
inHouseMiSeq	cobalt.high_depth_trim_frac.0.015	394	4177	67	132	4770	0.749	0.9842	0.8547	0.9694	0.7984	0.7773	0.7753	0.9583
inHouseMiSeq	cobalt.high_depth_trim_frac.0.02	388	4184	60	138	4770	0.7376	0.9859	0.8661	0.9681	0.7967	0.7769	0.7738	0.9585
inHouseMiSeq	cobalt.high_depth_trim_frac.0.025	386	4188	56	140	4770	0.7338	0.9868	0.8733	0.9677	0.7975	0.7785	0.7748	0.9589
inHouseMiSeq	cobalt.high_depth_trim_frac.0.03	386	4185	59	140	4770	0.7338	0.9861	0.8674	0.9676	0.7951	0.7754	0.7721	0.9583
inHouseMiSeq	cobalt.high_depth_trim_frac.0.04	386	4204	40	140	4770	0.7338	0.9906	0.9061	0.9678	0.8109	0.7956	0.7904	0.9623
inHouseMiSeq	cobalt.high_depth_trim_frac.0.05	385	4214	30	141	4770	0.7319	0.9929	0.9277	0.9676	0.8183	0.8056	0.799	0.9642
inHouseMiSeq	cobalt.high_depth_trim_frac.0.1	391	4227	17	135	4770	0.7433	0.996	0.9583	0.9691	0.8373	0.828	0.8197	0.9681
inHouseMiSeq	cobalt.high_depth_trim_frac.0.3	331	4232	12	195	4770	0.6293	0.9972	0.965	0.956	0.7618	0.7596	0.7391	0.9566
inHouseMiSeq	cobalt.high_depth_trim_frac.0.5	325	4216	28	201	4770	0.6179	0.9934	0.9207	0.9545	0.7395	0.7314	0.7142	0.952
inHouseMiSeq	cobalt.low_depth_trim_frac.0.001	375	4198	46	151	4770	0.7129	0.9892	0.8907	0.9653	0.792	0.7752	0.7694	0.9587
inHouseMiSeq	cobalt.low_depth_trim_frac.0.003	377	4197	47	149	4770	0.7167	0.9889	0.8892	0.9657	0.7937	0.7767	0.7711	0.9589
inHouseMiSeq	cobalt.low_depth_trim_frac.0.005	389	4186	58	137	4770	0.7395	0.9863	0.8702	0.9683	0.7996	0.7802	0.7769	0.9591
inHouseMiSeq	cobalt.low_depth_trim_frac.0.0055	391	4185	59	135	4770	0.7433	0.9861	0.8689	0.9688	0.8012	0.7817	0.7786	0.9593
inHouseMiSeq	cobalt.low_depth_trim_frac.0.01	394	4177	67	132	4770	0.749	0.9842	0.8547	0.9694	0.7984	0.7773	0.7753	0.9583
inHouseMiSeq	cobalt.low_depth_trim_frac.0.0105	394	4177	67	132	4770	0.749	0.9842	0.8547	0.9694	0.7984	0.7773	0.7753	0.9583
inHouseMiSeq	cobalt.low_depth_trim_frac.0.015	394	4174	70	132	4770	0.749	0.9835	0.8491	0.9693	0.796	0.7743	0.7727	0.9577
inHouseMiSeq	cobalt.low_depth_trim_frac.0.02	394	4174	70	132	4770	0.749	0.9835	0.8491	0.9693	0.796	0.7743	0.7727	0.9577
inHouseMiSeq	cobalt.low_depth_trim_frac.0.025	393	4173	71	133	4770	0.7471	0.9833	0.847	0.9691	0.7939	0.7721	0.77	0.9572
inHouseMiSeq	cobalt.low_depth_trim_frac.0.03	394	4172	72	132	4770	0.749	0.983	0.8455	0.9693	0.7944	0.7723	0.7704	0.9572
inHouseMiSeq	cobalt.low_depth_trim_frac.0.04	385	4174	70	141	4770	0.7319	0.9835	0.8462	0.9673	0.7849	0.7629	0.7606	0.9558
inHouseMiSeq	cobalt.low_depth_trim_frac.0.05	394	4182	62	132	4770	0.749	0.9854	0.864	0.9694	0.8024	0.7824	0.7797	0.9593
inHouseMiSeq	cobalt.low_depth_trim_frac.0.1	364	4114	130	162	4770	0.692	0.9694	0.7368	0.9621	0.7137	0.6799	0.6796	0.9388
inHouseMiSeq	cobalt.low_depth_trim_frac.0.3	326	4140	104	200	4770	0.6198	0.9755	0.7581	0.9539	0.682	0.651	0.6472	0.9363
inHouseMiSeq	cobalt.low_depth_trim_frac.0.5	287	4134	110	239	4770	0.5456	0.9741	0.7229	0.9453	0.6219	0.5893	0.5821	0.9268
inHouseMiSeq	cobalt.min_depth.10	394	4177	67	132	4770	0.749	0.9842	0.8547	0.9694	0.7984	0.7773	0.7753	0.9583
inHouseMiSeq	cobalt.min_depth.100	394	4177	67	132	4770	0.749	0.9842	0.8547	0.9694	0.7984	0.7773	0.7753	0.9583
inHouseMiSeq	cobalt.min_depth.1000	169	4115	129	357	4770	0.3213	0.9696	0.5671	0.9202	0.4102	0.3765	0.359	0.8981
inHouseMiSeq	cobalt.min_depth.15	394	4177	67	132	4770	0.749	0.9842	0.8547	0.9694	0.7984	0.7773	0.7753	0.9583
inHouseMiSeq	cobalt.min_depth.20	394	4177	67	132	4770	0.749	0.9842	0.8547	0.9694	0.7984	0.7773	0.7753	0.9583
inHouseMiSeq	cobalt.min_depth.200	393	4172	72	133	4770	0.7471	0.983	0.8452	0.9691	0.7931	0.7711	0.7691	0.957
inHouseMiSeq	cobalt.min_depth.25	394	4177	67	132	4770	0.749	0.9842	0.8547	0.9694	0.7984	0.7773	0.7753	0.9583
inHouseMiSeq	cobalt.min_depth.30	394	4177	67	132	4770	0.749	0.9842	0.8547	0.9694	0.7984	0.7773	0.7753	0.9583
inHouseMiSeq	cobalt.min_depth.300	391	4128	116	135	4770	0.7433	0.9727	0.7712	0.9683	0.757	0.7277	0.7276	0.9474
inHouseMiSeq	cobalt.min_depth.35	394	4177	67	132	4770	0.749	0.9842	0.8547	0.9694	0.7984	0.7773	0.7753	0.9583
inHouseMiSeq	cobalt.min_depth.5	394	4177	67	132	4770	0.749	0.9842	0.8547	0.9694	0.7984	0.7773	0.7753	0.9583
inHouseMiSeq	cobalt.min_depth.50	394	4177	67	132	4770	0.749	0.9842	0.8547	0.9694	0.7984	0.7773	0.7753	0.9583
inHouseMiSeq	cobalt.min_depth.500	328	4145	99	198	4770	0.6236	0.9767	0.7681	0.9544	0.6884	0.6586	0.654	0.9377
inHouseMiSeq	cobalt.min_depth.75	394	4177	67	132	4770	0.749	0.9842	0.8547	0.9694	0.7984	0.7773	0.7753	0.9583
inHouseMiSeq	cobalt.no_mask.FALSE	394	4177	67	132	4770	0.749	0.9842	0.8547	0.9694	0.7984	0.7773	0.7753	0.9583
inHouseMiSeq	cobalt.no_mask.TRUE	394	4177	67	132	4770	0.749	0.9842	0.8547	0.9694	0.7984	0.7773	0.7753	0.9583
inHouseMiSeq	cobalt.training_samples.10	394	4177	67	132	4770	0.749	0.9842	0.8547	0.9694	0.7984	0.7773	0.7753	0.9583
inHouseMiSeq	cobalt.training_samples.100	394	4177	67	132	4770	0.749	0.9842	0.8547	0.9694	0.7984	0.7773	0.7753	0.9583
inHouseMiSeq	cobalt.training_samples.150	394	4177	67	132	4770	0.749	0.9842	0.8547	0.9694	0.7984	0.7773	0.7753	0.9583
inHouseMiSeq	cobalt.training_samples.20	394	4177	67	132	4770	0.749	0.9842	0.8547	0.9694	0.7984	0.7773	0.7753	0.9583
inHouseMiSeq	cobalt.training_samples.200	394	4177	67	132	4770	0.749	0.9842	0.8547	0.9694	0.7984	0.7773	0.7753	0.9583
inHouseMiSeq	cobalt.training_samples.30	394	4177	67	132	4770	0.749	0.9842	0.8547	0.9694	0.7984	0.7773	0.7753	0.9583
inHouseMiSeq	cobalt.training_samples.40	394	4177	67	132	4770	0.749	0.9842	0.8547	0.9694	0.7984	0.7773	0.7753	0.9583
inHouseMiSeq	cobalt.training_samples.45	394	4177	67	132	4770	0.749	0.9842	0.8547	0.9694	0.7984	0.7773	0.7753	0.9583
inHouseMiSeq	cobalt.training_samples.5	394	4177	67	132	4770	0.749	0.9842	0.8547	0.9694	0.7984	0.7773	0.7753	0.9583
inHouseMiSeq	cobalt.training_samples.50	394	4177	67	132	4770	0.749	0.9842	0.8547	0.9694	0.7984	0.7773	0.7753	0.9583
inHouseMiSeq	cobalt.training_samples.55	394	4177	67	132	4770	0.749	0.9842	0.8547	0.9694	0.7984	0.7773	0.7753	0.9583
inHouseMiSeq	cobalt.training_samples.60	394	4177	67	132	4770	0.749	0.9842	0.8547	0.9694	0.7984	0.7773	0.7753	0.9583
inHouseMiSeq	cobalt.training_samples.70	394	4177	67	132	4770	0.749	0.9842	0.8547	0.9694	0.7984	0.7773	0.7753	0.9583
inHouseMiSeq	cobalt.training_samples.80	394	4177	67	132	4770	0.749	0.9842	0.8547	0.9694	0.7984	0.7773	0.7753	0.9583
inHouseMiSeq	cobalt.training_samples.90	394	4177	67	132	4770	0.749	0.9842	0.8547	0.9694	0.7984	0.7773	0.7753	0.9583
inHouseMiSeq	cobalt.var_cutoff.0.2	379	4107	137	147	4770	0.7205	0.9677	0.7345	0.9654	0.7274	0.6941	0.6942	0.9405
inHouseMiSeq	cobalt.var_cutoff.0.4	379	4107	137	147	4770	0.7205	0.9677	0.7345	0.9654	0.7274	0.6941	0.6942	0.9405
inHouseMiSeq	cobalt.var_cutoff.0.6	408	4087	157	118	4770	0.7757	0.963	0.7221	0.9719	0.7479	0.716	0.7152	0.9423
inHouseMiSeq	cobalt.var_cutoff.0.8	408	4082	162	118	4770	0.7757	0.9618	0.7158	0.9719	0.7445	0.7122	0.7114	0.9413
inHouseMiSeq	cobalt.var_cutoff.0.85	369	4113	131	157	4770	0.7015	0.9691	0.738	0.9632	0.7193	0.6858	0.6854	0.9396
inHouseMiSeq	cobalt.var_cutoff.0.875	369	4113	131	157	4770	0.7015	0.9691	0.738	0.9632	0.7193	0.6858	0.6854	0.9396
inHouseMiSeq	cobalt.var_cutoff.0.89	369	4113	131	157	4770	0.7015	0.9691	0.738	0.9632	0.7193	0.6858	0.6854	0.9396
inHouseMiSeq	cobalt.var_cutoff.0.9	394	4177	67	132	4770	0.749	0.9842	0.8547	0.9694	0.7984	0.7773	0.7753	0.9583
inHouseMiSeq	cobalt.var_cutoff.0.91	387	4206	38	139	4770	0.7357	0.991	0.9106	0.968	0.8139	0.7991	0.7936	0.9629
inHouseMiSeq	cobalt.var_cutoff.0.925	372	4207	37	154	4770	0.7072	0.9913	0.9095	0.9647	0.7957	0.7814	0.7741	0.96
inHouseMiSeq	cobalt.var_cutoff.0.94	349	4165	79	177	4770	0.6635	0.9814	0.8154	0.9592	0.7317	0.7068	0.702	0.9463
inHouseMiSeq	cobalt.var_cutoff.0.96	334	4211	33	192	4770	0.635	0.9922	0.9101	0.9564	0.748	0.7372	0.7227	0.9528
inHouseMiSeq	cobalt.var_cutoff.0.98	329	4207	37	197	4770	0.6255	0.9913	0.8989	0.9553	0.7377	0.7258	0.7113	0.9509
inHouseMiSeq	cobalt.var_cutoff.0.99	336	4217	27	190	4770	0.6388	0.9936	0.9256	0.9569	0.7559	0.7471	0.7317	0.9545
panelcnDataset	cobalt.cluster_width.10	97	9455	31	224	9807	0.3022	0.9967	0.7578	0.9769	0.4321	0.4686	0.4213	0.974
panelcnDataset	cobalt.cluster_width.100	97	9455	31	224	9807	0.3022	0.9967	0.7578	0.9769	0.4321	0.4686	0.4213	0.974
panelcnDataset	cobalt.cluster_width.120	97	9455	31	224	9807	0.3022	0.9967	0.7578	0.9769	0.4321	0.4686	0.4213	0.974
panelcnDataset	cobalt.cluster_width.150	97	9455	31	224	9807	0.3022	0.9967	0.7578	0.9769	0.4321	0.4686	0.4213	0.974
panelcnDataset	cobalt.cluster_width.20	97	9455	31	224	9807	0.3022	0.9967	0.7578	0.9769	0.4321	0.4686	0.4213	0.974
panelcnDataset	cobalt.cluster_width.200	97	9455	31	224	9807	0.3022	0.9967	0.7578	0.9769	0.4321	0.4686	0.4213	0.974
panelcnDataset	cobalt.cluster_width.30	97	9455	31	224	9807	0.3022	0.9967	0.7578	0.9769	0.4321	0.4686	0.4213	0.974
panelcnDataset	cobalt.cluster_width.40	97	9455	31	224	9807	0.3022	0.9967	0.7578	0.9769	0.4321	0.4686	0.4213	0.974
panelcnDataset	cobalt.cluster_width.5	97	9455	31	224	9807	0.3022	0.9967	0.7578	0.9769	0.4321	0.4686	0.4213	0.974
panelcnDataset	cobalt.cluster_width.50	97	9455	31	224	9807	0.3022	0.9967	0.7578	0.9769	0.4321	0.4686	0.4213	0.974
panelcnDataset	cobalt.cluster_width.60	97	9455	31	224	9807	0.3022	0.9967	0.7578	0.9769	0.4321	0.4686	0.4213	0.974
panelcnDataset	cobalt.cluster_width.70	97	9455	31	224	9807	0.3022	0.9967	0.7578	0.9769	0.4321	0.4686	0.4213	0.974
panelcnDataset	cobalt.cluster_width.80	97	9455	31	224	9807	0.3022	0.9967	0.7578	0.9769	0.4321	0.4686	0.4213	0.974
panelcnDataset	cobalt.cluster_width.90	97	9455	31	224	9807	0.3022	0.9967	0.7578	0.9769	0.4321	0.4686	0.4213	0.974
panelcnDataset	cobalt.high_cv_trim_frac.0.001	97	9455	31	224	9807	0.3022	0.9967	0.7578	0.9769	0.4321	0.4686	0.4213	0.974
panelcnDataset	cobalt.high_cv_trim_frac.0.003	97	9455	31	224	9807	0.3022	0.9967	0.7578	0.9769	0.4321	0.4686	0.4213	0.974
panelcnDataset	cobalt.high_cv_trim_frac.0.005	97	9455	31	224	9807	0.3022	0.9967	0.7578	0.9769	0.4321	0.4686	0.4213	0.974
panelcnDataset	cobalt.high_cv_trim_frac.0.0055	97	9455	31	224	9807	0.3022	0.9967	0.7578	0.9769	0.4321	0.4686	0.4213	0.974
panelcnDataset	cobalt.high_cv_trim_frac.0.01	97	9455	31	224	9807	0.3022	0.9967	0.7578	0.9769	0.4321	0.4686	0.4213	0.974
panelcnDataset	cobalt.high_cv_trim_frac.0.0105	97	9455	31	224	9807	0.3022	0.9967	0.7578	0.9769	0.4321	0.4686	0.4213	0.974
panelcnDataset	cobalt.high_cv_trim_frac.0.015	98	9456	30	223	9807	0.3053	0.9968	0.7656	0.977	0.4365	0.4737	0.4258	0.9742
panelcnDataset	cobalt.high_cv_trim_frac.0.02	98	9447	39	223	9807	0.3053	0.9959	0.7153	0.9769	0.4279	0.4566	0.4169	0.9733
panelcnDataset	cobalt.high_cv_trim_frac.0.025	98	9449	37	223	9807	0.3053	0.9961	0.7259	0.9769	0.4298	0.4603	0.4188	0.9735
panelcnDataset	cobalt.high_cv_trim_frac.0.03	98	9449	37	223	9807	0.3053	0.9961	0.7259	0.9769	0.4298	0.4603	0.4188	0.9735
panelcnDataset	cobalt.high_cv_trim_frac.0.04	97	9449	37	224	9807	0.3022	0.9961	0.7239	0.9768	0.4264	0.4572	0.4154	0.9734
panelcnDataset	cobalt.high_cv_trim_frac.0.05	97	9449	37	224	9807	0.3022	0.9961	0.7239	0.9768	0.4264	0.4572	0.4154	0.9734
panelcnDataset	cobalt.high_cv_trim_frac.0.1	91	9458	28	230	9807	0.2835	0.997	0.7647	0.9763	0.4136	0.4559	0.4032	0.9737
panelcnDataset	cobalt.high_cv_trim_frac.0.3	79	9472	14	242	9807	0.2461	0.9985	0.8495	0.9751	0.3816	0.4491	0.3725	0.9739
panelcnDataset	cobalt.high_cv_trim_frac.0.5	68	9478	8	253	9807	0.2118	0.9992	0.8947	0.974	0.3426	0.4281	0.3346	0.9734
panelcnDataset	cobalt.high_depth_trim_frac.0.001	97	9454	32	224	9807	0.3022	0.9966	0.7519	0.9769	0.4311	0.4667	0.4203	0.9739
panelcnDataset	cobalt.high_depth_trim_frac.0.003	97	9454	32	224	9807	0.3022	0.9966	0.7519	0.9769	0.4311	0.4667	0.4203	0.9739
panelcnDataset	cobalt.high_depth_trim_frac.0.005	97	9454	32	224	9807	0.3022	0.9966	0.7519	0.9769	0.4311	0.4667	0.4203	0.9739
panelcnDataset	cobalt.high_depth_trim_frac.0.0055	97	9455	31	224	9807	0.3022	0.9967	0.7578	0.9769	0.4321	0.4686	0.4213	0.974
panelcnDataset	cobalt.high_depth_trim_frac.0.01	97	9455	31	224	9807	0.3022	0.9967	0.7578	0.9769	0.4321	0.4686	0.4213	0.974
panelcnDataset	cobalt.high_depth_trim_frac.0.0105	97	9455	31	224	9807	0.3022	0.9967	0.7578	0.9769	0.4321	0.4686	0.4213	0.974
panelcnDataset	cobalt.high_depth_trim_frac.0.015	97	9455	31	224	9807	0.3022	0.9967	0.7578	0.9769	0.4321	0.4686	0.4213	0.974
panelcnDataset	cobalt.high_depth_trim_frac.0.02	97	9456	30	224	9807	0.3022	0.9968	0.7638	0.9769	0.433	0.4706	0.4223	0.9741
panelcnDataset	cobalt.high_depth_trim_frac.0.025	97	9456	30	224	9807	0.3022	0.9968	0.7638	0.9769	0.433	0.4706	0.4223	0.9741
panelcnDataset	cobalt.high_depth_trim_frac.0.03	97	9457	29	224	9807	0.3022	0.9969	0.7698	0.9769	0.434	0.4726	0.4233	0.9742
panelcnDataset	cobalt.high_depth_trim_frac.0.04	97	9458	28	224	9807	0.3022	0.997	0.776	0.9769	0.435	0.4746	0.4243	0.9743
panelcnDataset	cobalt.high_depth_trim_frac.0.05	97	9458	28	224	9807	0.3022	0.997	0.776	0.9769	0.435	0.4746	0.4243	0.9743
panelcnDataset	cobalt.high_depth_trim_frac.0.1	97	9463	23	224	9807	0.3022	0.9976	0.8083	0.9769	0.4399	0.4852	0.4294	0.9748
panelcnDataset	cobalt.high_depth_trim_frac.0.3	77	9465	21	244	9807	0.2399	0.9978	0.7857	0.9749	0.3675	0.4252	0.3582	0.973
panelcnDataset	cobalt.high_depth_trim_frac.0.5	38	9464	22	283	9807	0.1184	0.9977	0.6333	0.971	0.1995	0.2648	0.1911	0.9689
panelcnDataset	cobalt.low_depth_trim_frac.0.001	97	9455	31	224	9807	0.3022	0.9967	0.7578	0.9769	0.4321	0.4686	0.4213	0.974
panelcnDataset	cobalt.low_depth_trim_frac.0.003	97	9455	31	224	9807	0.3022	0.9967	0.7578	0.9769	0.4321	0.4686	0.4213	0.974
panelcnDataset	cobalt.low_depth_trim_frac.0.005	97	9455	31	224	9807	0.3022	0.9967	0.7578	0.9769	0.4321	0.4686	0.4213	0.974
panelcnDataset	cobalt.low_depth_trim_frac.0.0055	97	9455	31	224	9807	0.3022	0.9967	0.7578	0.9769	0.4321	0.4686	0.4213	0.974
panelcnDataset	cobalt.low_depth_trim_frac.0.01	97	9455	31	224	9807	0.3022	0.9967	0.7578	0.9769	0.4321	0.4686	0.4213	0.974
panelcnDataset	cobalt.low_depth_trim_frac.0.0105	97	9455	31	224	9807	0.3022	0.9967	0.7578	0.9769	0.4321	0.4686	0.4213	0.974
panelcnDataset	cobalt.low_depth_trim_frac.0.015	97	9455	31	224	9807	0.3022	0.9967	0.7578	0.9769	0.4321	0.4686	0.4213	0.974
panelcnDataset	cobalt.low_depth_trim_frac.0.02	97	9455	31	224	9807	0.3022	0.9967	0.7578	0.9769	0.4321	0.4686	0.4213	0.974
panelcnDataset	cobalt.low_depth_trim_frac.0.025	98	9449	37	223	9807	0.3053	0.9961	0.7259	0.9769	0.4298	0.4603	0.4188	0.9735
panelcnDataset	cobalt.low_depth_trim_frac.0.03	95	9449	37	226	9807	0.296	0.9961	0.7197	0.9766	0.4194	0.451	0.4085	0.9732
panelcnDataset	cobalt.low_depth_trim_frac.0.04	95	9449	37	226	9807	0.296	0.9961	0.7197	0.9766	0.4194	0.451	0.4085	0.9732
panelcnDataset	cobalt.low_depth_trim_frac.0.05	95	9449	37	226	9807	0.296	0.9961	0.7197	0.9766	0.4194	0.451	0.4085	0.9732
panelcnDataset	cobalt.low_depth_trim_frac.0.1	95	9450	36	226	9807	0.296	0.9962	0.7252	0.9766	0.4204	0.4528	0.4095	0.9733
[truncated: 4,112 more rows]

## Sheet: Evaluate Parameters Gene level
ST6: Results after parameter evaluation at the gene level. Column A lists the dataset evaluated. Column B specifies the tool, parameter and value under evaluation. Colum C to Q present a range of performance metrics examined. Abbreviations: TP:true positive, TN: true negative, FP: false positive, FN: false negative, Total: total number of genes examined, PPV: positive predictive value, NPV: negat…
dataset	algorithm	TP	TN	FP	FN	total	sensitivity	specificity	PPV	NPV	F1	MCC	kappa	accuracy
ICR96	atlasCNV.threshold_del.-0.4	63	1615	137	5	1820	0.9265	0.9218	0.315	0.9969	0.4701	0.5144	0.439	0.922
ICR96	atlasCNV.threshold_del.-0.5	63	1632	120	5	1820	0.9265	0.9315	0.3443	0.9969	0.502	0.5411	0.4732	0.9313
ICR96	atlasCNV.threshold_del.-0.55	63	1637	115	5	1820	0.9265	0.9344	0.3539	0.997	0.5122	0.5496	0.4846	0.9341
ICR96	atlasCNV.threshold_del.-0.56	63	1637	115	5	1820	0.9265	0.9344	0.3539	0.997	0.5122	0.5496	0.4846	0.9341
ICR96	atlasCNV.threshold_del.-0.57	63	1637	115	5	1820	0.9265	0.9344	0.3539	0.997	0.5122	0.5496	0.4846	0.9341
ICR96	atlasCNV.threshold_del.-0.58	63	1637	115	5	1820	0.9265	0.9344	0.3539	0.997	0.5122	0.5496	0.4846	0.9341
ICR96	atlasCNV.threshold_del.-0.59	63	1638	114	5	1820	0.9265	0.9349	0.3559	0.997	0.5143	0.5513	0.4864	0.9346
ICR96	atlasCNV.threshold_del.-0.6	63	1639	113	5	1820	0.9265	0.9355	0.358	0.997	0.5164	0.5531	0.4891	0.9352
ICR96	atlasCNV.threshold_del.-0.61	63	1639	113	5	1820	0.9265	0.9355	0.358	0.997	0.5164	0.5531	0.4891	0.9352
ICR96	atlasCNV.threshold_del.-0.62	63	1639	113	5	1820	0.9265	0.9355	0.358	0.997	0.5164	0.5531	0.4891	0.9352
ICR96	atlasCNV.threshold_del.-0.63	63	1639	113	5	1820	0.9265	0.9355	0.358	0.997	0.5164	0.5531	0.4891	0.9352
ICR96	atlasCNV.threshold_del.-0.64	63	1640	112	5	1820	0.9265	0.9361	0.36	0.997	0.5185	0.5549	0.491	0.9357
ICR96	atlasCNV.threshold_del.-0.65	62	1640	112	6	1820	0.9118	0.9361	0.3563	0.9964	0.5124	0.5468	0.485	0.9352
ICR96	atlasCNV.threshold_del.-0.7	62	1645	107	6	1820	0.9118	0.9389	0.3669	0.9964	0.5232	0.5559	0.4963	0.9379
ICR96	atlasCNV.threshold_del.-0.8	61	1652	100	7	1820	0.8971	0.9429	0.3789	0.9958	0.5328	0.561	0.5068	0.9412
ICR96	atlasCNV.threshold_dup.0.2	63	1581	171	5	1820	0.9265	0.9024	0.2692	0.9968	0.4172	0.4696	0.3814	0.9033
ICR96	atlasCNV.threshold_dup.0.3	63	1601	151	5	1820	0.9265	0.9138	0.2944	0.9969	0.4468	0.4947	0.4137	0.9143
ICR96	atlasCNV.threshold_dup.0.35	63	1618	134	5	1820	0.9265	0.9235	0.3198	0.9969	0.4755	0.5188	0.4444	0.9236
ICR96	atlasCNV.threshold_dup.0.36	63	1623	129	5	1820	0.9265	0.9264	0.3281	0.9969	0.4846	0.5265	0.4547	0.9264
ICR96	atlasCNV.threshold_dup.0.37	63	1627	125	5	1820	0.9265	0.9287	0.3351	0.9969	0.4922	0.5329	0.4629	0.9286
ICR96	atlasCNV.threshold_dup.0.38	63	1631	121	5	1820	0.9265	0.9309	0.3424	0.9969	0.5	0.5394	0.4714	0.9308
ICR96	atlasCNV.threshold_dup.0.39	63	1637	115	5	1820	0.9265	0.9344	0.3539	0.997	0.5122	0.5496	0.4846	0.9341
ICR96	atlasCNV.threshold_dup.0.4	63	1639	113	5	1820	0.9265	0.9355	0.358	0.997	0.5164	0.5531	0.4891	0.9352
ICR96	atlasCNV.threshold_dup.0.41	63	1642	110	5	1820	0.9265	0.9372	0.3642	0.997	0.5228	0.5585	0.4957	0.9368
ICR96	atlasCNV.threshold_dup.0.42	63	1643	109	5	1820	0.9265	0.9378	0.3663	0.997	0.525	0.5603	0.4984	0.9374
ICR96	atlasCNV.threshold_dup.0.43	63	1643	109	5	1820	0.9265	0.9378	0.3663	0.997	0.525	0.5603	0.4984	0.9374
ICR96	atlasCNV.threshold_dup.0.44	63	1649	103	5	1820	0.9265	0.9412	0.3795	0.997	0.5385	0.5716	0.513	0.9407
ICR96	atlasCNV.threshold_dup.0.45	63	1650	102	5	1820	0.9265	0.9418	0.3818	0.997	0.5408	0.5735	0.515	0.9412
ICR96	atlasCNV.threshold_dup.0.5	62	1653	99	6	1820	0.9118	0.9435	0.3851	0.9964	0.5415	0.5712	0.516	0.9423
ICR96	atlasCNV.threshold_dup.0.6	57	1660	92	11	1820	0.8382	0.9475	0.3826	0.9934	0.5253	0.5435	0.4996	0.9434
inHouseHiSeq	atlasCNV.threshold_del.-0.4	39	166	12	19	236	0.6724	0.9326	0.7647	0.8973	0.7156	0.6329	0.6305	0.8686
inHouseHiSeq	atlasCNV.threshold_del.-0.5	40	167	11	18	236	0.6897	0.9382	0.7843	0.9027	0.7339	0.6568	0.6544	0.8771
inHouseHiSeq	atlasCNV.threshold_del.-0.55	40	167	11	18	236	0.6897	0.9382	0.7843	0.9027	0.7339	0.6568	0.6544	0.8771
inHouseHiSeq	atlasCNV.threshold_del.-0.56	40	167	11	18	236	0.6897	0.9382	0.7843	0.9027	0.7339	0.6568	0.6544	0.8771
inHouseHiSeq	atlasCNV.threshold_del.-0.57	41	167	11	17	236	0.7069	0.9382	0.7885	0.9076	0.7455	0.6701	0.6685	0.8814
inHouseHiSeq	atlasCNV.threshold_del.-0.58	41	167	11	17	236	0.7069	0.9382	0.7885	0.9076	0.7455	0.6701	0.6685	0.8814
inHouseHiSeq	atlasCNV.threshold_del.-0.59	41	167	11	17	236	0.7069	0.9382	0.7885	0.9076	0.7455	0.6701	0.6685	0.8814
inHouseHiSeq	atlasCNV.threshold_del.-0.6	41	167	11	17	236	0.7069	0.9382	0.7885	0.9076	0.7455	0.6701	0.6685	0.8814
inHouseHiSeq	atlasCNV.threshold_del.-0.61	41	167	11	17	236	0.7069	0.9382	0.7885	0.9076	0.7455	0.6701	0.6685	0.8814
inHouseHiSeq	atlasCNV.threshold_del.-0.62	41	167	11	17	236	0.7069	0.9382	0.7885	0.9076	0.7455	0.6701	0.6685	0.8814
inHouseHiSeq	atlasCNV.threshold_del.-0.63	41	167	11	17	236	0.7069	0.9382	0.7885	0.9076	0.7455	0.6701	0.6685	0.8814
inHouseHiSeq	atlasCNV.threshold_del.-0.64	41	167	11	17	236	0.7069	0.9382	0.7885	0.9076	0.7455	0.6701	0.6685	0.8814
inHouseHiSeq	atlasCNV.threshold_del.-0.65	41	167	11	17	236	0.7069	0.9382	0.7885	0.9076	0.7455	0.6701	0.6685	0.8814
inHouseHiSeq	atlasCNV.threshold_del.-0.7	41	167	11	17	236	0.7069	0.9382	0.7885	0.9076	0.7455	0.6701	0.6685	0.8814
inHouseHiSeq	atlasCNV.threshold_del.-0.8	42	167	11	16	236	0.7241	0.9382	0.7925	0.9126	0.7568	0.6833	0.6822	0.8856
inHouseHiSeq	atlasCNV.threshold_dup.0.2	40	166	12	18	236	0.6897	0.9326	0.7692	0.9022	0.7273	0.6464	0.6448	0.8729
inHouseHiSeq	atlasCNV.threshold_dup.0.3	40	167	11	18	236	0.6897	0.9382	0.7843	0.9027	0.7339	0.6568	0.6544	0.8771
inHouseHiSeq	atlasCNV.threshold_dup.0.35	40	167	11	18	236	0.6897	0.9382	0.7843	0.9027	0.7339	0.6568	0.6544	0.8771
inHouseHiSeq	atlasCNV.threshold_dup.0.36	40	167	11	18	236	0.6897	0.9382	0.7843	0.9027	0.7339	0.6568	0.6544	0.8771
inHouseHiSeq	atlasCNV.threshold_dup.0.37	41	167	11	17	236	0.7069	0.9382	0.7885	0.9076	0.7455	0.6701	0.6685	0.8814
inHouseHiSeq	atlasCNV.threshold_dup.0.38	41	167	11	17	236	0.7069	0.9382	0.7885	0.9076	0.7455	0.6701	0.6685	0.8814
inHouseHiSeq	atlasCNV.threshold_dup.0.39	41	167	11	17	236	0.7069	0.9382	0.7885	0.9076	0.7455	0.6701	0.6685	0.8814
inHouseHiSeq	atlasCNV.threshold_dup.0.4	41	167	11	17	236	0.7069	0.9382	0.7885	0.9076	0.7455	0.6701	0.6685	0.8814
inHouseHiSeq	atlasCNV.threshold_dup.0.41	41	167	11	17	236	0.7069	0.9382	0.7885	0.9076	0.7455	0.6701	0.6685	0.8814
inHouseHiSeq	atlasCNV.threshold_dup.0.42	41	167	11	17	236	0.7069	0.9382	0.7885	0.9076	0.7455	0.6701	0.6685	0.8814
inHouseHiSeq	atlasCNV.threshold_dup.0.43	41	167	11	17	236	0.7069	0.9382	0.7885	0.9076	0.7455	0.6701	0.6685	0.8814
inHouseHiSeq	atlasCNV.threshold_dup.0.44	41	167	11	17	236	0.7069	0.9382	0.7885	0.9076	0.7455	0.6701	0.6685	0.8814
inHouseHiSeq	atlasCNV.threshold_dup.0.45	41	167	11	17	236	0.7069	0.9382	0.7885	0.9076	0.7455	0.6701	0.6685	0.8814
inHouseHiSeq	atlasCNV.threshold_dup.0.5	41	169	9	17	236	0.7069	0.9494	0.82	0.9086	0.7593	0.6915	0.6883	0.8898
inHouseHiSeq	atlasCNV.threshold_dup.0.6	38	169	9	20	236	0.6552	0.9494	0.8085	0.8942	0.7238	0.6518	0.6458	0.8771
inHouseMiSeq	atlasCNV.threshold_del.-0.4	47	158	14	17	236	0.7344	0.9186	0.7705	0.9029	0.752	0.6631	0.6626	0.8686
inHouseMiSeq	atlasCNV.threshold_del.-0.5	48	158	14	16	236	0.75	0.9186	0.7742	0.908	0.7619	0.6754	0.6753	0.8729
inHouseMiSeq	atlasCNV.threshold_del.-0.55	48	159	13	16	236	0.75	0.9244	0.7869	0.9086	0.768	0.6849	0.6844	0.8771
inHouseMiSeq	atlasCNV.threshold_del.-0.56	48	159	13	16	236	0.75	0.9244	0.7869	0.9086	0.768	0.6849	0.6844	0.8771
inHouseMiSeq	atlasCNV.threshold_del.-0.57	48	159	13	16	236	0.75	0.9244	0.7869	0.9086	0.768	0.6849	0.6844	0.8771
inHouseMiSeq	atlasCNV.threshold_del.-0.58	48	159	13	16	236	0.75	0.9244	0.7869	0.9086	0.768	0.6849	0.6844	0.8771
inHouseMiSeq	atlasCNV.threshold_del.-0.59	48	159	13	16	236	0.75	0.9244	0.7869	0.9086	0.768	0.6849	0.6844	0.8771
inHouseMiSeq	atlasCNV.threshold_del.-0.6	48	159	13	16	236	0.75	0.9244	0.7869	0.9086	0.768	0.6849	0.6844	0.8771
inHouseMiSeq	atlasCNV.threshold_del.-0.61	48	159	13	16	236	0.75	0.9244	0.7869	0.9086	0.768	0.6849	0.6844	0.8771
inHouseMiSeq	atlasCNV.threshold_del.-0.62	48	159	13	16	236	0.75	0.9244	0.7869	0.9086	0.768	0.6849	0.6844	0.8771
inHouseMiSeq	atlasCNV.threshold_del.-0.63	48	159	13	16	236	0.75	0.9244	0.7869	0.9086	0.768	0.6849	0.6844	0.8771
inHouseMiSeq	atlasCNV.threshold_del.-0.64	48	159	13	16	236	0.75	0.9244	0.7869	0.9086	0.768	0.6849	0.6844	0.8771
inHouseMiSeq	atlasCNV.threshold_del.-0.65	48	159	13	16	236	0.75	0.9244	0.7869	0.9086	0.768	0.6849	0.6844	0.8771
inHouseMiSeq	atlasCNV.threshold_del.-0.7	49	158	14	15	236	0.7656	0.9186	0.7778	0.9133	0.7717	0.6876	0.6876	0.8771
inHouseMiSeq	atlasCNV.threshold_del.-0.8	47	157	15	17	236	0.7344	0.9128	0.7581	0.9023	0.746	0.6537	0.6536	0.8644
inHouseMiSeq	atlasCNV.threshold_dup.0.2	48	159	13	16	236	0.75	0.9244	0.7869	0.9086	0.768	0.6849	0.6844	0.8771
inHouseMiSeq	atlasCNV.threshold_dup.0.3	48	159	13	16	236	0.75	0.9244	0.7869	0.9086	0.768	0.6849	0.6844	0.8771
inHouseMiSeq	atlasCNV.threshold_dup.0.35	48	159	13	16	236	0.75	0.9244	0.7869	0.9086	0.768	0.6849	0.6844	0.8771
inHouseMiSeq	atlasCNV.threshold_dup.0.36	48	159	13	16	236	0.75	0.9244	0.7869	0.9086	0.768	0.6849	0.6844	0.8771
inHouseMiSeq	atlasCNV.threshold_dup.0.37	48	159	13	16	236	0.75	0.9244	0.7869	0.9086	0.768	0.6849	0.6844	0.8771
inHouseMiSeq	atlasCNV.threshold_dup.0.38	48	159	13	16	236	0.75	0.9244	0.7869	0.9086	0.768	0.6849	0.6844	0.8771
inHouseMiSeq	atlasCNV.threshold_dup.0.39	48	159	13	16	236	0.75	0.9244	0.7869	0.9086	0.768	0.6849	0.6844	0.8771
inHouseMiSeq	atlasCNV.threshold_dup.0.4	48	159	13	16	236	0.75	0.9244	0.7869	0.9086	0.768	0.6849	0.6844	0.8771
inHouseMiSeq	atlasCNV.threshold_dup.0.41	48	159	13	16	236	0.75	0.9244	0.7869	0.9086	0.768	0.6849	0.6844	0.8771
inHouseMiSeq	atlasCNV.threshold_dup.0.42	48	159	13	16	236	0.75	0.9244	0.7869	0.9086	0.768	0.6849	0.6844	0.8771
inHouseMiSeq	atlasCNV.threshold_dup.0.43	48	159	13	16	236	0.75	0.9244	0.7869	0.9086	0.768	0.6849	0.6844	0.8771
inHouseMiSeq	atlasCNV.threshold_dup.0.44	48	159	13	16	236	0.75	0.9244	0.7869	0.9086	0.768	0.6849	0.6844	0.8771
inHouseMiSeq	atlasCNV.threshold_dup.0.45	48	159	13	16	236	0.75	0.9244	0.7869	0.9086	0.768	0.6849	0.6844	0.8771
inHouseMiSeq	atlasCNV.threshold_dup.0.5	48	159	13	16	236	0.75	0.9244	0.7869	0.9086	0.768	0.6849	0.6844	0.8771
inHouseMiSeq	atlasCNV.threshold_dup.0.6	48	159	13	16	236	0.75	0.9244	0.7869	0.9086	0.768	0.6849	0.6844	0.8771
panelcnDataset	atlasCNV.threshold_del.-0.4	38	375	41	3	457	0.9268	0.9014	0.481	0.9921	0.6333	0.626	0.5841	0.9037
panelcnDataset	atlasCNV.threshold_del.-0.5	38	390	26	3	457	0.9268	0.9375	0.5938	0.9924	0.7238	0.7118	0.6897	0.9365
panelcnDataset	atlasCNV.threshold_del.-0.55	38	395	21	3	457	0.9268	0.9495	0.6441	0.9925	0.76	0.7469	0.7317	0.9475
panelcnDataset	atlasCNV.threshold_del.-0.56	38	395	21	3	457	0.9268	0.9495	0.6441	0.9925	0.76	0.7469	0.7317	0.9475
panelcnDataset	atlasCNV.threshold_del.-0.57	38	395	21	3	457	0.9268	0.9495	0.6441	0.9925	0.76	0.7469	0.7317	0.9475
panelcnDataset	atlasCNV.threshold_del.-0.58	38	395	21	3	457	0.9268	0.9495	0.6441	0.9925	0.76	0.7469	0.7317	0.9475
panelcnDataset	atlasCNV.threshold_del.-0.59	38	395	21	3	457	0.9268	0.9495	0.6441	0.9925	0.76	0.7469	0.7317	0.9475
panelcnDataset	atlasCNV.threshold_del.-0.6	38	395	21	3	457	0.9268	0.9495	0.6441	0.9925	0.76	0.7469	0.7317	0.9475
panelcnDataset	atlasCNV.threshold_del.-0.61	39	395	21	2	457	0.9512	0.9495	0.65	0.995	0.7723	0.7622	0.7453	0.9497
panelcnDataset	atlasCNV.threshold_del.-0.62	39	396	20	2	457	0.9512	0.9519	0.661	0.995	0.78	0.7697	0.7542	0.9519
panelcnDataset	atlasCNV.threshold_del.-0.63	39	395	21	2	457	0.9512	0.9495	0.65	0.995	0.7723	0.7622	0.7453	0.9497
panelcnDataset	atlasCNV.threshold_del.-0.64	39	395	21	2	457	0.9512	0.9495	0.65	0.995	0.7723	0.7622	0.7453	0.9497
panelcnDataset	atlasCNV.threshold_del.-0.65	39	396	20	2	457	0.9512	0.9519	0.661	0.995	0.78	0.7697	0.7542	0.9519
panelcnDataset	atlasCNV.threshold_del.-0.7	39	396	20	2	457	0.9512	0.9519	0.661	0.995	0.78	0.7697	0.7542	0.9519
panelcnDataset	atlasCNV.threshold_del.-0.8	37	397	19	4	457	0.9024	0.9543	0.6607	0.99	0.7629	0.7467	0.7356	0.9497
panelcnDataset	atlasCNV.threshold_dup.0.2	38	367	49	3	457	0.9268	0.8822	0.4368	0.9919	0.5938	0.5889	0.5373	0.8862
panelcnDataset	atlasCNV.threshold_dup.0.3	38	383	33	3	457	0.9268	0.9207	0.5352	0.9922	0.6786	0.6686	0.6372	0.9212
panelcnDataset	atlasCNV.threshold_dup.0.35	38	392	24	3	457	0.9268	0.9423	0.6129	0.9924	0.7379	0.7253	0.706	0.9409
panelcnDataset	atlasCNV.threshold_dup.0.36	38	392	24	3	457	0.9268	0.9423	0.6129	0.9924	0.7379	0.7253	0.706	0.9409
panelcnDataset	atlasCNV.threshold_dup.0.37	38	392	24	3	457	0.9268	0.9423	0.6129	0.9924	0.7379	0.7253	0.706	0.9409
panelcnDataset	atlasCNV.threshold_dup.0.38	38	392	24	3	457	0.9268	0.9423	0.6129	0.9924	0.7379	0.7253	0.706	0.9409
panelcnDataset	atlasCNV.threshold_dup.0.39	38	392	24	3	457	0.9268	0.9423	0.6129	0.9924	0.7379	0.7253	0.706	0.9409
panelcnDataset	atlasCNV.threshold_dup.0.4	38	395	21	3	457	0.9268	0.9495	0.6441	0.9925	0.76	0.7469	0.7317	0.9475
panelcnDataset	atlasCNV.threshold_dup.0.41	38	395	21	3	457	0.9268	0.9495	0.6441	0.9925	0.76	0.7469	0.7317	0.9475
panelcnDataset	atlasCNV.threshold_dup.0.42	38	396	20	3	457	0.9268	0.9519	0.6552	0.9925	0.7677	0.7544	0.7405	0.9497
panelcnDataset	atlasCNV.threshold_dup.0.43	38	397	19	3	457	0.9268	0.9543	0.6667	0.9925	0.7755	0.7621	0.7496	0.9519
panelcnDataset	atlasCNV.threshold_dup.0.44	38	399	17	3	457	0.9268	0.9591	0.6909	0.9925	0.7917	0.7781	0.7676	0.9562
panelcnDataset	atlasCNV.threshold_dup.0.45	38	399	17	3	457	0.9268	0.9591	0.6909	0.9925	0.7917	0.7781	0.7676	0.9562
panelcnDataset	atlasCNV.threshold_dup.0.5	38	399	17	3	457	0.9268	0.9591	0.6909	0.9925	0.7917	0.7781	0.7676	0.9562
panelcnDataset	atlasCNV.threshold_dup.0.6	35	402	14	6	457	0.8537	0.9663	0.7143	0.9853	0.7778	0.7574	0.7535	0.9562
ICR96	clearCNV.del_cutoff.0	12	1752	0	56	1820	0.1765	1	1	0.969	0.3	0.4135	0.2914	0.9692
ICR96	clearCNV.del_cutoff.0.3	12	1752	0	56	1820	0.1765	1	1	0.969	0.3	0.4135	0.2914	0.9692
ICR96	clearCNV.del_cutoff.0.5	34	1751	1	34	1820	0.5	0.9994	0.9714	0.981	0.6602	0.6897	0.6519	0.9808
ICR96	clearCNV.del_cutoff.0.6	56	1750	2	12	1820	0.8235	0.9989	0.9655	0.9932	0.8889	0.8879	0.8848	0.9923
ICR96	clearCNV.del_cutoff.0.7	56	1748	4	12	1820	0.8235	0.9977	0.9333	0.9932	0.875	0.8723	0.8703	0.9912
ICR96	clearCNV.del_cutoff.0.71	56	1748	4	12	1820	0.8235	0.9977	0.9333	0.9932	0.875	0.8723	0.8703	0.9912
ICR96	clearCNV.del_cutoff.0.72	56	1748	4	12	1820	0.8235	0.9977	0.9333	0.9932	0.875	0.8723	0.8703	0.9912
ICR96	clearCNV.del_cutoff.0.73	56	1748	4	12	1820	0.8235	0.9977	0.9333	0.9932	0.875	0.8723	0.8703	0.9912
ICR96	clearCNV.del_cutoff.0.74	56	1748	4	12	1820	0.8235	0.9977	0.9333	0.9932	0.875	0.8723	0.8703	0.9912
ICR96	clearCNV.del_cutoff.0.75	56	1748	4	12	1820	0.8235	0.9977	0.9333	0.9932	0.875	0.8723	0.8703	0.9912
ICR96	clearCNV.del_cutoff.0.76	56	1748	4	12	1820	0.8235	0.9977	0.9333	0.9932	0.875	0.8723	0.8703	0.9912
ICR96	clearCNV.del_cutoff.0.77	56	1748	4	12	1820	0.8235	0.9977	0.9333	0.9932	0.875	0.8723	0.8703	0.9912
ICR96	clearCNV.del_cutoff.0.78	56	1748	4	12	1820	0.8235	0.9977	0.9333	0.9932	0.875	0.8723	0.8703	0.9912
ICR96	clearCNV.del_cutoff.0.8	56	1748	4	12	1820	0.8235	0.9977	0.9333	0.9932	0.875	0.8723	0.8703	0.9912
ICR96	clearCNV.del_cutoff.0.9	56	1745	7	12	1820	0.8235	0.996	0.8889	0.9932	0.855	0.8502	0.8501	0.9896
ICR96	clearCNV.dup_cutoff.1.1	56	1748	4	12	1820	0.8235	0.9977	0.9333	0.9932	0.875	0.8723	0.8703	0.9912
ICR96	clearCNV.dup_cutoff.1.2	56	1748	4	12	1820	0.8235	0.9977	0.9333	0.9932	0.875	0.8723	0.8703	0.9912
ICR96	clearCNV.dup_cutoff.1.3	56	1748	4	12	1820	0.8235	0.9977	0.9333	0.9932	0.875	0.8723	0.8703	0.9912
ICR96	clearCNV.dup_cutoff.1.32	56	1748	4	12	1820	0.8235	0.9977	0.9333	0.9932	0.875	0.8723	0.8703	0.9912
ICR96	clearCNV.dup_cutoff.1.33	56	1748	4	12	1820	0.8235	0.9977	0.9333	0.9932	0.875	0.8723	0.8703	0.9912
ICR96	clearCNV.dup_cutoff.1.34	56	1748	4	12	1820	0.8235	0.9977	0.9333	0.9932	0.875	0.8723	0.8703	0.9912
ICR96	clearCNV.dup_cutoff.1.35	56	1748	4	12	1820	0.8235	0.9977	0.9333	0.9932	0.875	0.8723	0.8703	0.9912
ICR96	clearCNV.dup_cutoff.1.36	56	1748	4	12	1820	0.8235	0.9977	0.9333	0.9932	0.875	0.8723	0.8703	0.9912
ICR96	clearCNV.dup_cutoff.1.37	56	1748	4	12	1820	0.8235	0.9977	0.9333	0.9932	0.875	0.8723	0.8703	0.9912
ICR96	clearCNV.dup_cutoff.1.38	56	1748	4	12	1820	0.8235	0.9977	0.9333	0.9932	0.875	0.8723	0.8703	0.9912
ICR96	clearCNV.dup_cutoff.1.4	56	1748	4	12	1820	0.8235	0.9977	0.9333	0.9932	0.875	0.8723	0.8703	0.9912
ICR96	clearCNV.dup_cutoff.1.5	52	1748	4	16	1820	0.7647	0.9977	0.9286	0.9909	0.8387	0.8373	0.8329	0.989
ICR96	clearCNV.dup_cutoff.1.6	51	1748	4	17	1820	0.75	0.9977	0.9273	0.9904	0.8293	0.8283	0.824	0.9885
ICR96	clearCNV.dup_cutoff.1.8	44	1748	4	24	1820	0.6471	0.9977	0.9167	0.9865	0.7586	0.7631	0.7507	0.9846
ICR96	clearCNV.dup_cutoff.2	44	1748	4	24	1820	0.6471	0.9977	0.9167	0.9865	0.7586	0.7631	0.7507	0.9846
ICR96	clearCNV.expected_artefacts.0.001	49	1751	1	19	1820	0.7206	0.9994	0.98	0.9893	0.8305	0.8354	0.8248	0.989
ICR96	clearCNV.expected_artefacts.0.005	51	1751	1	17	1820	0.75	0.9994	0.9808	0.9904	0.85	0.8531	0.8448	0.9901
ICR96	clearCNV.expected_artefacts.0.01	54	1750	2	14	1820	0.7941	0.9989	0.9643	0.9921	0.871	0.8708	0.8663	0.9912
ICR96	clearCNV.expected_artefacts.0.015	56	1749	3	12	1820	0.8235	0.9983	0.9492	0.9932	0.8819	0.88	0.8783	0.9918
ICR96	clearCNV.expected_artefacts.0.0175	56	1748	4	12	1820	0.8235	0.9977	0.9333	0.9932	0.875	0.8723	0.8703	0.9912
ICR96	clearCNV.expected_artefacts.0.02	56	1748	4	12	1820	0.8235	0.9977	0.9333	0.9932	0.875	0.8723	0.8703	0.9912
ICR96	clearCNV.expected_artefacts.0.0225	56	1748	4	12	1820	0.8235	0.9977	0.9333	0.9932	0.875	0.8723	0.8703	0.9912
ICR96	clearCNV.expected_artefacts.0.025	56	1748	4	12	1820	0.8235	0.9977	0.9333	0.9932	0.875	0.8723	0.8703	0.9912
ICR96	clearCNV.expected_artefacts.0.03	57	1748	4	11	1820	0.8382	0.9977	0.9344	0.9937	0.8837	0.8809	0.8801	0.9918
ICR96	clearCNV.expected_artefacts.0.035	57	1748	4	11	1820	0.8382	0.9977	0.9344	0.9937	0.8837	0.8809	0.8801	0.9918
ICR96	clearCNV.expected_artefacts.0.04	58	1748	4	10	1820	0.8529	0.9977	0.9355	0.9943	0.8923	0.8893	0.8882	0.9923
ICR96	clearCNV.expected_artefacts.0.045	58	1747	5	10	1820	0.8529	0.9971	0.9206	0.9943	0.8855	0.8819	0.8818	0.9918
ICR96	clearCNV.expected_artefacts.0.05	58	1747	5	10	1820	0.8529	0.9971	0.9206	0.9943	0.8855	0.8819	0.8818	0.9918
ICR96	clearCNV.expected_artefacts.0.07	58	1745	7	10	1820	0.8529	0.996	0.8923	0.9943	0.8722	0.8676	0.8679	0.9907
ICR96	clearCNV.expected_artefacts.0.1	58	1742	10	10	1820	0.8529	0.9943	0.8529	0.9943	0.8529	0.8472	0.8471	0.989
ICR96	clearCNV.minimum_group_sizes.10	56	1748	4	12	1820	0.8235	0.9977	0.9333	0.9932	0.875	0.8723	0.8703	0.9912
ICR96	clearCNV.minimum_group_sizes.15	56	1748	4	12	1820	0.8235	0.9977	0.9333	0.9932	0.875	0.8723	0.8703	0.9912
ICR96	clearCNV.minimum_group_sizes.18	56	1748	4	12	1820	0.8235	0.9977	0.9333	0.9932	0.875	0.8723	0.8703	0.9912
ICR96	clearCNV.minimum_group_sizes.19	56	1748	4	12	1820	0.8235	0.9977	0.9333	0.9932	0.875	0.8723	0.8703	0.9912
ICR96	clearCNV.minimum_group_sizes.20	56	1748	4	12	1820	0.8235	0.9977	0.9333	0.9932	0.875	0.8723	0.8703	0.9912
ICR96	clearCNV.minimum_group_sizes.21	56	1748	4	12	1820	0.8235	0.9977	0.9333	0.9932	0.875	0.8723	0.8703	0.9912
ICR96	clearCNV.minimum_group_sizes.22	56	1748	4	12	1820	0.8235	0.9977	0.9333	0.9932	0.875	0.8723	0.8703	0.9912
ICR96	clearCNV.minimum_group_sizes.25	56	1748	4	12	1820	0.8235	0.9977	0.9333	0.9932	0.875	0.8723	0.8703	0.9912
ICR96	clearCNV.minimum_group_sizes.30	56	1748	4	12	1820	0.8235	0.9977	0.9333	0.9932	0.875	0.8723	0.8703	0.9912
ICR96	clearCNV.minimum_group_sizes.35	56	1748	4	12	1820	0.8235	0.9977	0.9333	0.9932	0.875	0.8723	0.8703	0.9912
ICR96	clearCNV.minimum_group_sizes.40	56	1748	4	12	1820	0.8235	0.9977	0.9333	0.9932	0.875	0.8723	0.8703	0.9912
ICR96	clearCNV.minimum_group_sizes.5	56	1748	4	12	1820	0.8235	0.9977	0.9333	0.9932	0.875	0.8723	0.8703	0.9912
ICR96	clearCNV.minimum_group_sizes.50	56	1748	4	12	1820	0.8235	0.9977	0.9333	0.9932	0.875	0.8723	0.8703	0.9912
ICR96	clearCNV.minimum_group_sizes.75	55	1749	3	13	1820	0.8088	0.9983	0.9483	0.9926	0.873	0.8714	0.8684	0.9912
ICR96	clearCNV.sample_score_factor.1	49	1752	0	19	1820	0.7206	1	1	0.9893	0.8376	0.8443	0.833	0.9896
ICR96	clearCNV.sample_score_factor.1.5	54	1749	3	14	1820	0.7941	0.9983	0.9474	0.9921	0.864	0.8628	0.8598	0.9907
ICR96	clearCNV.sample_score_factor.1.7	53	1748	4	15	1820	0.7794	0.9977	0.9298	0.9915	0.848	0.8462	0.8432	0.9896
ICR96	clearCNV.sample_score_factor.1.8	55	1748	4	13	1820	0.8088	0.9977	0.9322	0.9926	0.8661	0.8637	0.8619	0.9907
ICR96	clearCNV.sample_score_factor.1.9	56	1748	4	12	1820	0.8235	0.9977	0.9333	0.9932	0.875	0.8723	0.8703	0.9912
ICR96	clearCNV.sample_score_factor.2	56	1748	4	12	1820	0.8235	0.9977	0.9333	0.9932	0.875	0.8723	0.8703	0.9912
ICR96	clearCNV.sample_score_factor.2.1	56	1749	3	12	1820	0.8235	0.9983	0.9492	0.9932	0.8819	0.88	0.8783	0.9918
ICR96	clearCNV.sample_score_factor.2.2	56	1748	4	12	1820	0.8235	0.9977	0.9333	0.9932	0.875	0.8723	0.8703	0.9912
ICR96	clearCNV.sample_score_factor.2.3	56	1748	4	12	1820	0.8235	0.9977	0.9333	0.9932	0.875	0.8723	0.8703	0.9912
ICR96	clearCNV.sample_score_factor.2.5	56	1748	4	12	1820	0.8235	0.9977	0.9333	0.9932	0.875	0.8723	0.8703	0.9912
ICR96	clearCNV.sample_score_factor.3	56	1748	4	12	1820	0.8235	0.9977	0.9333	0.9932	0.875	0.8723	0.8703	0.9912
ICR96	clearCNV.sample_score_factor.3.5	56	1748	4	12	1820	0.8235	0.9977	0.9333	0.9932	0.875	0.8723	0.8703	0.9912
ICR96	clearCNV.sample_score_factor.4	56	1748	4	12	1820	0.8235	0.9977	0.9333	0.9932	0.875	0.8723	0.8703	0.9912
ICR96	clearCNV.sample_score_factor.4.5	56	1748	4	12	1820	0.8235	0.9977	0.9333	0.9932	0.875	0.8723	0.8703	0.9912
ICR96	clearCNV.sample_score_factor.5	56	1748	4	12	1820	0.8235	0.9977	0.9333	0.9932	0.875	0.8723	0.8703	0.9912
ICR96	clearCNV.trans_prob.0.0001	52	1748	4	16	1820	0.7647	0.9977	0.9286	0.9909	0.8387	0.8373	0.8329	0.989
ICR96	clearCNV.trans_prob.0.0003	53	1748	4	15	1820	0.7794	0.9977	0.9298	0.9915	0.848	0.8462	0.8432	0.9896
ICR96	clearCNV.trans_prob.0.0005	56	1748	4	12	1820	0.8235	0.9977	0.9333	0.9932	0.875	0.8723	0.8703	0.9912
ICR96	clearCNV.trans_prob.0.0007	56	1748	4	12	1820	0.8235	0.9977	0.9333	0.9932	0.875	0.8723	0.8703	0.9912
ICR96	clearCNV.trans_prob.0.0009	56	1748	4	12	1820	0.8235	0.9977	0.9333	0.9932	0.875	0.8723	0.8703	0.9912
ICR96	clearCNV.trans_prob.0.001	56	1748	4	12	1820	0.8235	0.9977	0.9333	0.9932	0.875	0.8723	0.8703	0.9912
ICR96	clearCNV.trans_prob.0.0011	56	1748	4	12	1820	0.8235	0.9977	0.9333	0.9932	0.875	0.8723	0.8703	0.9912
ICR96	clearCNV.trans_prob.0.0013	56	1748	4	12	1820	0.8235	0.9977	0.9333	0.9932	0.875	0.8723	0.8703	0.9912
ICR96	clearCNV.trans_prob.0.0015	57	1748	4	11	1820	0.8382	0.9977	0.9344	0.9937	0.8837	0.8809	0.8801	0.9918
ICR96	clearCNV.trans_prob.0.0018	57	1748	4	11	1820	0.8382	0.9977	0.9344	0.9937	0.8837	0.8809	0.8801	0.9918
ICR96	clearCNV.trans_prob.0.002	57	1748	4	11	1820	0.8382	0.9977	0.9344	0.9937	0.8837	0.8809	0.8801	0.9918
ICR96	clearCNV.trans_prob.0.003	57	1748	4	11	1820	0.8382	0.9977	0.9344	0.9937	0.8837	0.8809	0.8801	0.9918
ICR96	clearCNV.trans_prob.0.005	57	1748	4	11	1820	0.8382	0.9977	0.9344	0.9937	0.8837	0.8809	0.8801	0.9918
ICR96	clearCNV.trans_prob.0.01	57	1748	4	11	1820	0.8382	0.9977	0.9344	0.9937	0.8837	0.8809	0.8801	0.9918
ICR96	clearCNV.trans_prob.0.02	57	1748	4	11	1820	0.8382	0.9977	0.9344	0.9937	0.8837	0.8809	0.8801	0.9918
ICR96	clearCNV.zscale.0.1	1	1752	0	67	1820	0.0147	1	1	0.9632	0.029	0.119	0.0283	0.9632
ICR96	clearCNV.zscale.0.2	10	1752	0	58	1820	0.1471	1	1	0.968	0.2564	0.3773	0.2485	0.9681
ICR96	clearCNV.zscale.0.3	19	1752	0	49	1820	0.2794	1	1	0.9728	0.4368	0.5214	0.4279	0.9731
ICR96	clearCNV.zscale.0.4	33	1751	1	35	1820	0.4853	0.9994	0.9706	0.9804	0.6471	0.6789	0.6377	0.9802
ICR96	clearCNV.zscale.0.5	41	1751	1	27	1820	0.6029	0.9994	0.9762	0.9848	0.7455	0.7608	0.7377	0.9846
ICR96	clearCNV.zscale.0.6	48	1751	1	20	1820	0.7059	0.9994	0.9796	0.9887	0.8205	0.8264	0.8153	0.9885
ICR96	clearCNV.zscale.0.65	56	1748	4	12	1820	0.8235	0.9977	0.9333	0.9932	0.875	0.8723	0.8703	0.9912
ICR96	clearCNV.zscale.0.7	57	1747	5	11	1820	0.8382	0.9971	0.9194	0.9937	0.8769	0.8734	0.8722	0.9912
ICR96	clearCNV.zscale.0.8	60	1744	8	8	1820	0.8824	0.9954	0.8824	0.9954	0.8824	0.8778	0.8777	0.9912
ICR96	clearCNV.zscale.0.9	62	1738	14	6	1820	0.9118	0.992	0.8158	0.9966	0.8611	0.8568	0.8553	0.989
ICR96	clearCNV.zscale.1	64	1733	19	4	1820	0.9412	0.9892	0.7711	0.9977	0.8477	0.8457	0.8416	0.9874
ICR96	clearCNV.zscale.1.3	61	1741	11	7	1820	0.8971	0.9937	0.8472	0.996	0.8714	0.8667	0.8662	0.9901
ICR96	clearCNV.zscale.1.6	18	1750	2	50	1820	0.2647	0.9989	0.9	0.9722	0.4091	0.4795	0.3983	0.9714
inHouseHiSeq	clearCNV.del_cutoff.0	4	178	0	54	236	0.069	1	1	0.7672	0.129	0.23	0.1006	0.7712
inHouseHiSeq	clearCNV.del_cutoff.0.3	5	178	0	53	236	0.0862	1	1	0.7706	0.1587	0.2577	0.1245	0.7754
inHouseHiSeq	clearCNV.del_cutoff.0.5	30	177	1	28	236	0.5172	0.9944	0.9677	0.8634	0.6742	0.6521	0.6068	0.8771
inHouseHiSeq	clearCNV.del_cutoff.0.6	35	177	1	23	236	0.6034	0.9944	0.9722	0.885	0.7447	0.7159	0.6855	0.8983
inHouseHiSeq	clearCNV.del_cutoff.0.7	35	177	1	23	236	0.6034	0.9944	0.9722	0.885	0.7447	0.7159	0.6855	0.8983
inHouseHiSeq	clearCNV.del_cutoff.0.71	35	177	1	23	236	0.6034	0.9944	0.9722	0.885	0.7447	0.7159	0.6855	0.8983
inHouseHiSeq	clearCNV.del_cutoff.0.72	35	177	1	23	236	0.6034	0.9944	0.9722	0.885	0.7447	0.7159	0.6855	0.8983
inHouseHiSeq	clearCNV.del_cutoff.0.73	35	177	1	23	236	0.6034	0.9944	0.9722	0.885	0.7447	0.7159	0.6855	0.8983
inHouseHiSeq	clearCNV.del_cutoff.0.74	35	177	1	23	236	0.6034	0.9944	0.9722	0.885	0.7447	0.7159	0.6855	0.8983
inHouseHiSeq	clearCNV.del_cutoff.0.75	35	177	1	23	236	0.6034	0.9944	0.9722	0.885	0.7447	0.7159	0.6855	0.8983
inHouseHiSeq	clearCNV.del_cutoff.0.76	35	177	1	23	236	0.6034	0.9944	0.9722	0.885	0.7447	0.7159	0.6855	0.8983
inHouseHiSeq	clearCNV.del_cutoff.0.77	35	177	1	23	236	0.6034	0.9944	0.9722	0.885	0.7447	0.7159	0.6855	0.8983
inHouseHiSeq	clearCNV.del_cutoff.0.78	35	177	1	23	236	0.6034	0.9944	0.9722	0.885	0.7447	0.7159	0.6855	0.8983
inHouseHiSeq	clearCNV.del_cutoff.0.8	35	177	1	23	236	0.6034	0.9944	0.9722	0.885	0.7447	0.7159	0.6855	0.8983
inHouseHiSeq	clearCNV.del_cutoff.0.9	35	177	1	23	236	0.6034	0.9944	0.9722	0.885	0.7447	0.7159	0.6855	0.8983
inHouseHiSeq	clearCNV.dup_cutoff.1.1	35	176	2	23	236	0.6034	0.9888	0.9459	0.8844	0.7368	0.7013	0.6746	0.8941
inHouseHiSeq	clearCNV.dup_cutoff.1.2	35	176	2	23	236	0.6034	0.9888	0.9459	0.8844	0.7368	0.7013	0.6746	0.8941
inHouseHiSeq	clearCNV.dup_cutoff.1.3	35	176	2	23	236	0.6034	0.9888	0.9459	0.8844	0.7368	0.7013	0.6746	0.8941
inHouseHiSeq	clearCNV.dup_cutoff.1.32	35	176	2	23	236	0.6034	0.9888	0.9459	0.8844	0.7368	0.7013	0.6746	0.8941
inHouseHiSeq	clearCNV.dup_cutoff.1.33	35	177	1	23	236	0.6034	0.9944	0.9722	0.885	0.7447	0.7159	0.6855	0.8983
inHouseHiSeq	clearCNV.dup_cutoff.1.34	35	177	1	23	236	0.6034	0.9944	0.9722	0.885	0.7447	0.7159	0.6855	0.8983
inHouseHiSeq	clearCNV.dup_cutoff.1.35	35	177	1	23	236	0.6034	0.9944	0.9722	0.885	0.7447	0.7159	0.6855	0.8983
inHouseHiSeq	clearCNV.dup_cutoff.1.36	35	177	1	23	236	0.6034	0.9944	0.9722	0.885	0.7447	0.7159	0.6855	0.8983
inHouseHiSeq	clearCNV.dup_cutoff.1.37	35	177	1	23	236	0.6034	0.9944	0.9722	0.885	0.7447	0.7159	0.6855	0.8983
inHouseHiSeq	clearCNV.dup_cutoff.1.38	35	177	1	23	236	0.6034	0.9944	0.9722	0.885	0.7447	0.7159	0.6855	0.8983
inHouseHiSeq	clearCNV.dup_cutoff.1.4	35	177	1	23	236	0.6034	0.9944	0.9722	0.885	0.7447	0.7159	0.6855	0.8983
inHouseHiSeq	clearCNV.dup_cutoff.1.5	34	177	1	24	236	0.5862	0.9944	0.9714	0.8806	0.7312	0.7033	0.6703	0.8941
inHouseHiSeq	clearCNV.dup_cutoff.1.6	33	177	1	25	236	0.569	0.9944	0.9706	0.8762	0.7174	0.6907	0.6546	0.8898
inHouseHiSeq	clearCNV.dup_cutoff.1.8	31	177	1	27	236	0.5345	0.9944	0.9688	0.8676	0.6889	0.6651	0.6231	0.8814
inHouseHiSeq	clearCNV.dup_cutoff.2	31	177	1	27	236	0.5345	0.9944	0.9688	0.8676	0.6889	0.6651	0.6231	0.8814
inHouseHiSeq	clearCNV.expected_artefacts.0.001	33	177	1	25	236	0.569	0.9944	0.9706	0.8762	0.7174	0.6907	0.6546	0.8898
inHouseHiSeq	clearCNV.expected_artefacts.0.005	36	177	1	22	236	0.6207	0.9944	0.973	0.8894	0.7579	0.7283	0.7004	0.9025
inHouseHiSeq	clearCNV.expected_artefacts.0.01	36	177	1	22	236	0.6207	0.9944	0.973	0.8894	0.7579	0.7283	0.7004	0.9025
inHouseHiSeq	clearCNV.expected_artefacts.0.015	36	177	1	22	236	0.6207	0.9944	0.973	0.8894	0.7579	0.7283	0.7004	0.9025
inHouseHiSeq	clearCNV.expected_artefacts.0.0175	35	177	1	23	236	0.6034	0.9944	0.9722	0.885	0.7447	0.7159	0.6855	0.8983
inHouseHiSeq	clearCNV.expected_artefacts.0.02	35	177	1	23	236	0.6034	0.9944	0.9722	0.885	0.7447	0.7159	0.6855	0.8983
inHouseHiSeq	clearCNV.expected_artefacts.0.0225	35	177	1	23	236	0.6034	0.9944	0.9722	0.885	0.7447	0.7159	0.6855	0.8983
inHouseHiSeq	clearCNV.expected_artefacts.0.025	36	177	1	22	236	0.6207	0.9944	0.973	0.8894	0.7579	0.7283	0.7004	0.9025
inHouseHiSeq	clearCNV.expected_artefacts.0.03	36	177	1	22	236	0.6207	0.9944	0.973	0.8894	0.7579	0.7283	0.7004	0.9025
inHouseHiSeq	clearCNV.expected_artefacts.0.035	36	177	1	22	236	0.6207	0.9944	0.973	0.8894	0.7579	0.7283	0.7004	0.9025
inHouseHiSeq	clearCNV.expected_artefacts.0.04	36	177	1	22	236	0.6207	0.9944	0.973	0.8894	0.7579	0.7283	0.7004	0.9025
inHouseHiSeq	clearCNV.expected_artefacts.0.045	37	177	1	21	236	0.6379	0.9944	0.9737	0.8939	0.7708	0.7407	0.7155	0.9068
inHouseHiSeq	clearCNV.expected_artefacts.0.05	37	177	1	21	236	0.6379	0.9944	0.9737	0.8939	0.7708	0.7407	0.7155	0.9068
inHouseHiSeq	clearCNV.expected_artefacts.0.07	40	177	1	18	236	0.6897	0.9944	0.9756	0.9077	0.8081	0.7773	0.7591	0.9195
inHouseHiSeq	clearCNV.expected_artefacts.0.1	42	177	1	16	236	0.7241	0.9944	0.9767	0.9171	0.8317	0.8014	0.7872	0.928
inHouseHiSeq	clearCNV.minimum_group_sizes.10	37	177	1	21	236	0.6379	0.9944	0.9737	0.8939	0.7708	0.7407	0.7155	0.9068
inHouseHiSeq	clearCNV.minimum_group_sizes.15	35	177	1	23	236	0.6034	0.9944	0.9722	0.885	0.7447	0.7159	0.6855	0.8983
inHouseHiSeq	clearCNV.minimum_group_sizes.18	35	177	1	23	236	0.6034	0.9944	0.9722	0.885	0.7447	0.7159	0.6855	0.8983
inHouseHiSeq	clearCNV.minimum_group_sizes.19	35	177	1	23	236	0.6034	0.9944	0.9722	0.885	0.7447	0.7159	0.6855	0.8983
inHouseHiSeq	clearCNV.minimum_group_sizes.20	35	177	1	23	236	0.6034	0.9944	0.9722	0.885	0.7447	0.7159	0.6855	0.8983
inHouseHiSeq	clearCNV.minimum_group_sizes.21	35	177	1	23	236	0.6034	0.9944	0.9722	0.885	0.7447	0.7159	0.6855	0.8983
inHouseHiSeq	clearCNV.minimum_group_sizes.22	35	177	1	23	236	0.6034	0.9944	0.9722	0.885	0.7447	0.7159	0.6855	0.8983
inHouseHiSeq	clearCNV.minimum_group_sizes.25	35	177	1	23	236	0.6034	0.9944	0.9722	0.885	0.7447	0.7159	0.6855	0.8983
inHouseHiSeq	clearCNV.minimum_group_sizes.30	34	177	1	24	236	0.5862	0.9944	0.9714	0.8806	0.7312	0.7033	0.6703	0.8941
inHouseHiSeq	clearCNV.minimum_group_sizes.35	34	177	1	24	236	0.5862	0.9944	0.9714	0.8806	0.7312	0.7033	0.6703	0.8941
inHouseHiSeq	clearCNV.minimum_group_sizes.40	31	177	1	27	236	0.5345	0.9944	0.9688	0.8676	0.6889	0.6651	0.6231	0.8814
inHouseHiSeq	clearCNV.minimum_group_sizes.5	36	177	1	22	236	0.6207	0.9944	0.973	0.8894	0.7579	0.7283	0.7004	0.9025
inHouseHiSeq	clearCNV.minimum_group_sizes.50	30	177	1	28	236	0.5172	0.9944	0.9677	0.8634	0.6742	0.6521	0.6068	0.8771
inHouseHiSeq	clearCNV.minimum_group_sizes.75	28	177	1	30	236	0.4828	0.9944	0.9655	0.8551	0.6437	0.6257	0.5737	0.8686
inHouseHiSeq	clearCNV.sample_score_factor.1	27	177	1	31	236	0.4655	0.9944	0.9643	0.851	0.6279	0.6123	0.557	0.8644
inHouseHiSeq	clearCNV.sample_score_factor.1.5	28	177	1	30	236	0.4828	0.9944	0.9655	0.8551	0.6437	0.6257	0.5737	0.8686
inHouseHiSeq	clearCNV.sample_score_factor.1.7	28	177	1	30	236	0.4828	0.9944	0.9655	0.8551	0.6437	0.6257	0.5737	0.8686
inHouseHiSeq	clearCNV.sample_score_factor.1.8	33	177	1	25	236	0.569	0.9944	0.9706	0.8762	0.7174	0.6907	0.6546	0.8898
inHouseHiSeq	clearCNV.sample_score_factor.1.9	36	177	1	22	236	0.6207	0.9944	0.973	0.8894	0.7579	0.7283	0.7004	0.9025
inHouseHiSeq	clearCNV.sample_score_factor.2	35	177	1	23	236	0.6034	0.9944	0.9722	0.885	0.7447	0.7159	0.6855	0.8983
inHouseHiSeq	clearCNV.sample_score_factor.2.1	36	177	1	22	236	0.6207	0.9944	0.973	0.8894	0.7579	0.7283	0.7004	0.9025
inHouseHiSeq	clearCNV.sample_score_factor.2.2	36	177	1	22	236	0.6207	0.9944	0.973	0.8894	0.7579	0.7283	0.7004	0.9025
inHouseHiSeq	clearCNV.sample_score_factor.2.3	34	177	1	24	236	0.5862	0.9944	0.9714	0.8806	0.7312	0.7033	0.6703	0.8941
inHouseHiSeq	clearCNV.sample_score_factor.2.5	33	177	1	25	236	0.569	0.9944	0.9706	0.8762	0.7174	0.6907	0.6546	0.8898
inHouseHiSeq	clearCNV.sample_score_factor.3	34	176	2	24	236	0.5862	0.9888	0.9444	0.88	0.7234	0.6885	0.6592	0.8898
inHouseHiSeq	clearCNV.sample_score_factor.3.5	40	176	2	18	236	0.6897	0.9888	0.9524	0.9072	0.8	0.7637	0.7481	0.9153
inHouseHiSeq	clearCNV.sample_score_factor.4	40	176	2	18	236	0.6897	0.9888	0.9524	0.9072	0.8	0.7637	0.7481	0.9153
inHouseHiSeq	clearCNV.sample_score_factor.4.5	40	176	2	18	236	0.6897	0.9888	0.9524	0.9072	0.8	0.7637	0.7481	0.9153
inHouseHiSeq	clearCNV.sample_score_factor.5	40	176	2	18	236	0.6897	0.9888	0.9524	0.9072	0.8	0.7637	0.7481	0.9153
inHouseHiSeq	clearCNV.trans_prob.0.0001	35	177	1	23	236	0.6034	0.9944	0.9722	0.885	0.7447	0.7159	0.6855	0.8983
inHouseHiSeq	clearCNV.trans_prob.0.0003	35	177	1	23	236	0.6034	0.9944	0.9722	0.885	0.7447	0.7159	0.6855	0.8983
inHouseHiSeq	clearCNV.trans_prob.0.0005	35	177	1	23	236	0.6034	0.9944	0.9722	0.885	0.7447	0.7159	0.6855	0.8983
inHouseHiSeq	clearCNV.trans_prob.0.0007	35	177	1	23	236	0.6034	0.9944	0.9722	0.885	0.7447	0.7159	0.6855	0.8983
inHouseHiSeq	clearCNV.trans_prob.0.0009	35	177	1	23	236	0.6034	0.9944	0.9722	0.885	0.7447	0.7159	0.6855	0.8983
inHouseHiSeq	clearCNV.trans_prob.0.001	35	177	1	23	236	0.6034	0.9944	0.9722	0.885	0.7447	0.7159	0.6855	0.8983
inHouseHiSeq	clearCNV.trans_prob.0.0011	35	177	1	23	236	0.6034	0.9944	0.9722	0.885	0.7447	0.7159	0.6855	0.8983
inHouseHiSeq	clearCNV.trans_prob.0.0013	35	177	1	23	236	0.6034	0.9944	0.9722	0.885	0.7447	0.7159	0.6855	0.8983
inHouseHiSeq	clearCNV.trans_prob.0.0015	35	177	1	23	236	0.6034	0.9944	0.9722	0.885	0.7447	0.7159	0.6855	0.8983
inHouseHiSeq	clearCNV.trans_prob.0.0018	35	177	1	23	236	0.6034	0.9944	0.9722	0.885	0.7447	0.7159	0.6855	0.8983
inHouseHiSeq	clearCNV.trans_prob.0.002	35	177	1	23	236	0.6034	0.9944	0.9722	0.885	0.7447	0.7159	0.6855	0.8983
inHouseHiSeq	clearCNV.trans_prob.0.003	35	177	1	23	236	0.6034	0.9944	0.9722	0.885	0.7447	0.7159	0.6855	0.8983
inHouseHiSeq	clearCNV.trans_prob.0.005	35	177	1	23	236	0.6034	0.9944	0.9722	0.885	0.7447	0.7159	0.6855	0.8983
inHouseHiSeq	clearCNV.trans_prob.0.01	35	177	1	23	236	0.6034	0.9944	0.9722	0.885	0.7447	0.7159	0.6855	0.8983
inHouseHiSeq	clearCNV.trans_prob.0.02	38	177	1	20	236	0.6552	0.9944	0.9744	0.8985	0.7835	0.753	0.7301	0.911
inHouseHiSeq	clearCNV.zscale.0	0	178	0	58	236	0	1	NA	0.7542	0	NA	-2.00E-04	0.7542
inHouseHiSeq	clearCNV.zscale.0.1	3	178	0	55	236	0.0517	1	1	0.7639	0.0984	0.1988	0.0758	0.7669
inHouseHiSeq	clearCNV.zscale.0.2	4	178	0	54	236	0.069	1	1	0.7672	0.129	0.23	0.1006	0.7712
inHouseHiSeq	clearCNV.zscale.0.3	10	177	1	48	236	0.1724	0.9944	0.9091	0.7867	0.2899	0.3407	0.2296	0.7924
inHouseHiSeq	clearCNV.zscale.0.4	18	177	1	40	236	0.3103	0.9944	0.9474	0.8157	0.4675	0.4822	0.3941	0.8263
inHouseHiSeq	clearCNV.zscale.0.5	27	177	1	31	236	0.4655	0.9944	0.9643	0.851	0.6279	0.6123	0.557	0.8644
inHouseHiSeq	clearCNV.zscale.0.6	33	177	1	25	236	0.569	0.9944	0.9706	0.8762	0.7174	0.6907	0.6546	0.8898
inHouseHiSeq	clearCNV.zscale.0.65	35	177	1	23	236	0.6034	0.9944	0.9722	0.885	0.7447	0.7159	0.6855	0.8983
inHouseHiSeq	clearCNV.zscale.0.7	37	177	1	21	236	0.6379	0.9944	0.9737	0.8939	0.7708	0.7407	0.7155	0.9068
inHouseHiSeq	clearCNV.zscale.0.8	44	177	1	14	236	0.7586	0.9944	0.9778	0.9267	0.8544	0.8253	0.8144	0.9364
inHouseHiSeq	clearCNV.zscale.0.9	46	176	2	12	236	0.7931	0.9888	0.9583	0.9362	0.8679	0.8363	0.8302	0.9407
inHouseHiSeq	clearCNV.zscale.1	47	176	2	11	236	0.8103	0.9888	0.9592	0.9412	0.8785	0.8482	0.8432	0.9449
inHouseHiSeq	clearCNV.zscale.1.3	46	176	2	12	236	0.7931	0.9888	0.9583	0.9362	0.8679	0.8363	0.8302	0.9407
inHouseHiSeq	clearCNV.zscale.1.6	19	178	0	39	236	0.3276	1	1	0.8203	0.4935	0.5184	0.4234	0.8347
inHouseHiSeq	clearCNV.zscale.2	0	178	0	58	236	0	1	NA	0.7542	0	NA	-2.00E-04	0.7542
inHouseMiSeq	clearCNV.del_cutoff.0	3	172	0	61	236	0.0469	1	1	0.7382	0.0896	0.186	0.0668	0.7415
inHouseMiSeq	clearCNV.del_cutoff.0.3	5	172	0	59	236	0.0781	1	1	0.7446	0.1449	0.2412	0.1099	0.75
inHouseMiSeq	clearCNV.del_cutoff.0.5	30	172	0	34	236	0.4688	1	1	0.835	0.6383	0.6256	0.5625	0.8559
inHouseMiSeq	clearCNV.del_cutoff.0.6	38	172	0	26	236	0.5938	1	1	0.8687	0.7451	0.7182	0.6805	0.8898
inHouseMiSeq	clearCNV.del_cutoff.0.7	39	172	0	25	236	0.6094	1	1	0.8731	0.7573	0.7294	0.6946	0.8941
inHouseMiSeq	clearCNV.del_cutoff.0.71	39	172	0	25	236	0.6094	1	1	0.8731	0.7573	0.7294	0.6946	0.8941
inHouseMiSeq	clearCNV.del_cutoff.0.72	39	172	0	25	236	0.6094	1	1	0.8731	0.7573	0.7294	0.6946	0.8941
inHouseMiSeq	clearCNV.del_cutoff.0.73	39	172	0	25	236	0.6094	1	1	0.8731	0.7573	0.7294	0.6946	0.8941
inHouseMiSeq	clearCNV.del_cutoff.0.74	39	172	0	25	236	0.6094	1	1	0.8731	0.7573	0.7294	0.6946	0.8941
inHouseMiSeq	clearCNV.del_cutoff.0.75	39	172	0	25	236	0.6094	1	1	0.8731	0.7573	0.7294	0.6946	0.8941
inHouseMiSeq	clearCNV.del_cutoff.0.76	39	172	0	25	236	0.6094	1	1	0.8731	0.7573	0.7294	0.6946	0.8941
inHouseMiSeq	clearCNV.del_cutoff.0.77	39	172	0	25	236	0.6094	1	1	0.8731	0.7573	0.7294	0.6946	0.8941
inHouseMiSeq	clearCNV.del_cutoff.0.78	39	172	0	25	236	0.6094	1	1	0.8731	0.7573	0.7294	0.6946	0.8941
inHouseMiSeq	clearCNV.del_cutoff.0.8	39	172	0	25	236	0.6094	1	1	0.8731	0.7573	0.7294	0.6946	0.8941
inHouseMiSeq	clearCNV.del_cutoff.0.9	39	171	1	25	236	0.6094	0.9942	0.975	0.8724	0.75	0.7152	0.684	0.8898
inHouseMiSeq	clearCNV.dup_cutoff.1.1	39	172	0	25	236	0.6094	1	1	0.8731	0.7573	0.7294	0.6946	0.8941
inHouseMiSeq	clearCNV.dup_cutoff.1.2	39	172	0	25	236	0.6094	1	1	0.8731	0.7573	0.7294	0.6946	0.8941
inHouseMiSeq	clearCNV.dup_cutoff.1.3	39	172	0	25	236	0.6094	1	1	0.8731	0.7573	0.7294	0.6946	0.8941
inHouseMiSeq	clearCNV.dup_cutoff.1.32	39	172	0	25	236	0.6094	1	1	0.8731	0.7573	0.7294	0.6946	0.8941
inHouseMiSeq	clearCNV.dup_cutoff.1.33	39	172	0	25	236	0.6094	1	1	0.8731	0.7573	0.7294	0.6946	0.8941
inHouseMiSeq	clearCNV.dup_cutoff.1.34	39	172	0	25	236	0.6094	1	1	0.8731	0.7573	0.7294	0.6946	0.8941
inHouseMiSeq	clearCNV.dup_cutoff.1.35	39	172	0	25	236	0.6094	1	1	0.8731	0.7573	0.7294	0.6946	0.8941
inHouseMiSeq	clearCNV.dup_cutoff.1.36	39	172	0	25	236	0.6094	1	1	0.8731	0.7573	0.7294	0.6946	0.8941
inHouseMiSeq	clearCNV.dup_cutoff.1.37	39	172	0	25	236	0.6094	1	1	0.8731	0.7573	0.7294	0.6946	0.8941
inHouseMiSeq	clearCNV.dup_cutoff.1.38	39	172	0	25	236	0.6094	1	1	0.8731	0.7573	0.7294	0.6946	0.8941
inHouseMiSeq	clearCNV.dup_cutoff.1.4	39	172	0	25	236	0.6094	1	1	0.8731	0.7573	0.7294	0.6946	0.8941
inHouseMiSeq	clearCNV.dup_cutoff.1.5	39	172	0	25	236	0.6094	1	1	0.8731	0.7573	0.7294	0.6946	0.8941
inHouseMiSeq	clearCNV.dup_cutoff.1.6	39	172	0	25	236	0.6094	1	1	0.8731	0.7573	0.7294	0.6946	0.8941
inHouseMiSeq	clearCNV.dup_cutoff.1.8	37	172	0	27	236	0.5781	1	1	0.8643	0.7327	0.7069	0.6664	0.8856
inHouseMiSeq	clearCNV.dup_cutoff.2	36	172	0	28	236	0.5625	1	1	0.86	0.72	0.6955	0.6522	0.8814
inHouseMiSeq	clearCNV.expected_artefacts.0.001	39	172	0	25	236	0.6094	1	1	0.8731	0.7573	0.7294	0.6946	0.8941
inHouseMiSeq	clearCNV.expected_artefacts.0.005	39	172	0	25	236	0.6094	1	1	0.8731	0.7573	0.7294	0.6946	0.8941
inHouseMiSeq	clearCNV.expected_artefacts.0.01	39	172	0	25	236	0.6094	1	1	0.8731	0.7573	0.7294	0.6946	0.8941
inHouseMiSeq	clearCNV.expected_artefacts.0.015	39	172	0	25	236	0.6094	1	1	0.8731	0.7573	0.7294	0.6946	0.8941
inHouseMiSeq	clearCNV.expected_artefacts.0.0175	39	172	0	25	236	0.6094	1	1	0.8731	0.7573	0.7294	0.6946	0.8941
inHouseMiSeq	clearCNV.expected_artefacts.0.02	39	172	0	25	236	0.6094	1	1	0.8731	0.7573	0.7294	0.6946	0.8941
inHouseMiSeq	clearCNV.expected_artefacts.0.0225	39	172	0	25	236	0.6094	1	1	0.8731	0.7573	0.7294	0.6946	0.8941
inHouseMiSeq	clearCNV.expected_artefacts.0.025	40	172	0	24	236	0.625	1	1	0.8776	0.7692	0.7406	0.7084	0.8983
inHouseMiSeq	clearCNV.expected_artefacts.0.03	40	172	0	24	236	0.625	1	1	0.8776	0.7692	0.7406	0.7084	0.8983
inHouseMiSeq	clearCNV.expected_artefacts.0.035	40	172	0	24	236	0.625	1	1	0.8776	0.7692	0.7406	0.7084	0.8983
inHouseMiSeq	clearCNV.expected_artefacts.0.04	40	172	0	24	236	0.625	1	1	0.8776	0.7692	0.7406	0.7084	0.8983
inHouseMiSeq	clearCNV.expected_artefacts.0.045	40	172	0	24	236	0.625	1	1	0.8776	0.7692	0.7406	0.7084	0.8983
inHouseMiSeq	clearCNV.expected_artefacts.0.05	40	172	0	24	236	0.625	1	1	0.8776	0.7692	0.7406	0.7084	0.8983
inHouseMiSeq	clearCNV.expected_artefacts.0.07	41	172	0	23	236	0.6406	1	1	0.8821	0.781	0.7517	0.722	0.9025
inHouseMiSeq	clearCNV.expected_artefacts.0.1	43	172	0	21	236	0.6719	1	1	0.8912	0.8037	0.7738	0.749	0.911
inHouseMiSeq	clearCNV.minimum_group_sizes.10	39	172	0	25	236	0.6094	1	1	0.8731	0.7573	0.7294	0.6946	0.8941
inHouseMiSeq	clearCNV.minimum_group_sizes.100	39	172	0	25	236	0.6094	1	1	0.8731	0.7573	0.7294	0.6946	0.8941
inHouseMiSeq	clearCNV.minimum_group_sizes.15	39	172	0	25	236	0.6094	1	1	0.8731	0.7573	0.7294	0.6946	0.8941
inHouseMiSeq	clearCNV.minimum_group_sizes.18	39	172	0	25	236	0.6094	1	1	0.8731	0.7573	0.7294	0.6946	0.8941
inHouseMiSeq	clearCNV.minimum_group_sizes.19	39	172	0	25	236	0.6094	1	1	0.8731	0.7573	0.7294	0.6946	0.8941
inHouseMiSeq	clearCNV.minimum_group_sizes.20	39	172	0	25	236	0.6094	1	1	0.8731	0.7573	0.7294	0.6946	0.8941
inHouseMiSeq	clearCNV.minimum_group_sizes.21	39	172	0	25	236	0.6094	1	1	0.8731	0.7573	0.7294	0.6946	0.8941
inHouseMiSeq	clearCNV.minimum_group_sizes.22	39	172	0	25	236	0.6094	1	1	0.8731	0.7573	0.7294	0.6946	0.8941
inHouseMiSeq	clearCNV.minimum_group_sizes.25	39	172	0	25	236	0.6094	1	1	0.8731	0.7573	0.7294	0.6946	0.8941
inHouseMiSeq	clearCNV.minimum_group_sizes.30	39	172	0	25	236	0.6094	1	1	0.8731	0.7573	0.7294	0.6946	0.8941
inHouseMiSeq	clearCNV.minimum_group_sizes.35	39	172	0	25	236	0.6094	1	1	0.8731	0.7573	0.7294	0.6946	0.8941
inHouseMiSeq	clearCNV.minimum_group_sizes.40	39	172	0	25	236	0.6094	1	1	0.8731	0.7573	0.7294	0.6946	0.8941
inHouseMiSeq	clearCNV.minimum_group_sizes.50	39	172	0	25	236	0.6094	1	1	0.8731	0.7573	0.7294	0.6946	0.8941
inHouseMiSeq	clearCNV.minimum_group_sizes.75	39	172	0	25	236	0.6094	1	1	0.8731	0.7573	0.7294	0.6946	0.8941
inHouseMiSeq	clearCNV.sample_score_factor.1	35	172	0	29	236	0.5469	1	1	0.8557	0.7071	0.6841	0.6375	0.8771
inHouseMiSeq	clearCNV.sample_score_factor.1.5	40	172	0	24	236	0.625	1	1	0.8776	0.7692	0.7406	0.7084	0.8983
inHouseMiSeq	clearCNV.sample_score_factor.1.7	39	172	0	25	236	0.6094	1	1	0.8731	0.7573	0.7294	0.6946	0.8941
inHouseMiSeq	clearCNV.sample_score_factor.1.8	39	172	0	25	236	0.6094	1	1	0.8731	0.7573	0.7294	0.6946	0.8941
inHouseMiSeq	clearCNV.sample_score_factor.1.9	39	172	0	25	236	0.6094	1	1	0.8731	0.7573	0.7294	0.6946	0.8941
inHouseMiSeq	clearCNV.sample_score_factor.2	39	172	0	25	236	0.6094	1	1	0.8731	0.7573	0.7294	0.6946	0.8941
inHouseMiSeq	clearCNV.sample_score_factor.2.1	39	172	0	25	236	0.6094	1	1	0.8731	0.7573	0.7294	0.6946	0.8941
inHouseMiSeq	clearCNV.sample_score_factor.2.2	39	172	0	25	236	0.6094	1	1	0.8731	0.7573	0.7294	0.6946	0.8941
inHouseMiSeq	clearCNV.sample_score_factor.2.3	39	172	0	25	236	0.6094	1	1	0.8731	0.7573	0.7294	0.6946	0.8941
inHouseMiSeq	clearCNV.sample_score_factor.2.5	38	172	0	26	236	0.5938	1	1	0.8687	0.7451	0.7182	0.6805	0.8898
inHouseMiSeq	clearCNV.sample_score_factor.3	38	172	0	26	236	0.5938	1	1	0.8687	0.7451	0.7182	0.6805	0.8898
inHouseMiSeq	clearCNV.sample_score_factor.3.5	39	172	0	25	236	0.6094	1	1	0.8731	0.7573	0.7294	0.6946	0.8941
inHouseMiSeq	clearCNV.sample_score_factor.4	39	172	0	25	236	0.6094	1	1	0.8731	0.7573	0.7294	0.6946	0.8941
inHouseMiSeq	clearCNV.sample_score_factor.4.5	39	172	0	25	236	0.6094	1	1	0.8731	0.7573	0.7294	0.6946	0.8941
inHouseMiSeq	clearCNV.sample_score_factor.5	39	172	0	25	236	0.6094	1	1	0.8731	0.7573	0.7294	0.6946	0.8941
inHouseMiSeq	clearCNV.trans_prob.0.0001	39	172	0	25	236	0.6094	1	1	0.8731	0.7573	0.7294	0.6946	0.8941
inHouseMiSeq	clearCNV.trans_prob.0.0003	39	172	0	25	236	0.6094	1	1	0.8731	0.7573	0.7294	0.6946	0.8941
inHouseMiSeq	clearCNV.trans_prob.0.0005	39	172	0	25	236	0.6094	1	1	0.8731	0.7573	0.7294	0.6946	0.8941
inHouseMiSeq	clearCNV.trans_prob.0.0007	39	172	0	25	236	0.6094	1	1	0.8731	0.7573	0.7294	0.6946	0.8941
inHouseMiSeq	clearCNV.trans_prob.0.0009	39	172	0	25	236	0.6094	1	1	0.8731	0.7573	0.7294	0.6946	0.8941
inHouseMiSeq	clearCNV.trans_prob.0.001	39	172	0	25	236	0.6094	1	1	0.8731	0.7573	0.7294	0.6946	0.8941
inHouseMiSeq	clearCNV.trans_prob.0.0011	39	172	0	25	236	0.6094	1	1	0.8731	0.7573	0.7294	0.6946	0.8941
inHouseMiSeq	clearCNV.trans_prob.0.0013	39	172	0	25	236	0.6094	1	1	0.8731	0.7573	0.7294	0.6946	0.8941
inHouseMiSeq	clearCNV.trans_prob.0.0015	39	172	0	25	236	0.6094	1	1	0.8731	0.7573	0.7294	0.6946	0.8941
inHouseMiSeq	clearCNV.trans_prob.0.0018	39	172	0	25	236	0.6094	1	1	0.8731	0.7573	0.7294	0.6946	0.8941
inHouseMiSeq	clearCNV.trans_prob.0.002	39	172	0	25	236	0.6094	1	1	0.8731	0.7573	0.7294	0.6946	0.8941
inHouseMiSeq	clearCNV.trans_prob.0.003	39	172	0	25	236	0.6094	1	1	0.8731	0.7573	0.7294	0.6946	0.8941
inHouseMiSeq	clearCNV.trans_prob.0.005	39	172	0	25	236	0.6094	1	1	0.8731	0.7573	0.7294	0.6946	0.8941
inHouseMiSeq	clearCNV.trans_prob.0.01	39	172	0	25	236	0.6094	1	1	0.8731	0.7573	0.7294	0.6946	0.8941
inHouseMiSeq	clearCNV.trans_prob.0.02	39	172	0	25	236	0.6094	1	1	0.8731	0.7573	0.7294	0.6946	0.8941
inHouseMiSeq	clearCNV.zscale.0	3	172	0	61	236	0.0469	1	1	0.7382	0.0896	0.186	0.0668	0.7415
inHouseMiSeq	clearCNV.zscale.0.1	9	172	0	55	236	0.1406	1	1	0.7577	0.2466	0.3264	0.1924	0.7669
inHouseMiSeq	clearCNV.zscale.0.2	13	172	0	51	236	0.2031	1	1	0.7713	0.3377	0.3958	0.2709	0.7839
inHouseMiSeq	clearCNV.zscale.0.3	17	172	0	47	236	0.2656	1	1	0.7854	0.4198	0.4567	0.3451	0.8008
inHouseMiSeq	clearCNV.zscale.0.4	25	172	0	39	236	0.3906	1	1	0.8152	0.5618	0.5643	0.4829	0.8347
inHouseMiSeq	clearCNV.zscale.0.5	35	172	0	29	236	0.5469	1	1	0.8557	0.7071	0.6841	0.6375	0.8771
inHouseMiSeq	clearCNV.zscale.0.6	39	172	0	25	236	0.6094	1	1	0.8731	0.7573	0.7294	0.6946	0.8941
inHouseMiSeq	clearCNV.zscale.0.65	39	172	0	25	236	0.6094	1	1	0.8731	0.7573	0.7294	0.6946	0.8941
inHouseMiSeq	clearCNV.zscale.0.7	40	172	0	24	236	0.625	1	1	0.8776	0.7692	0.7406	0.7084	0.8983
inHouseMiSeq	clearCNV.zscale.0.8	44	172	0	20	236	0.6875	1	1	0.8958	0.8148	0.7848	0.7624	0.9153
inHouseMiSeq	clearCNV.zscale.0.9	45	172	0	19	236	0.7031	1	1	0.9005	0.8257	0.7957	0.7754	0.9195
inHouseMiSeq	clearCNV.zscale.1	46	171	1	18	236	0.7188	0.9942	0.9787	0.9048	0.8288	0.7936	0.7778	0.9195
inHouseMiSeq	clearCNV.zscale.1.3	42	171	1	22	236	0.6562	0.9942	0.9767	0.886	0.785	0.7491	0.725	0.9025
inHouseMiSeq	clearCNV.zscale.1.6	21	172	0	43	236	0.3281	1	1	0.8	0.4941	0.5123	0.4159	0.8178
inHouseMiSeq	clearCNV.zscale.2	0	172	0	64	236	0	1	NA	0.7288	0	NA	0	0.7288
panelcnDataset	clearCNV.del_cutoff.0	4	416	0	37	457	0.0976	1	1	0.9183	0.1778	0.2993	0.1641	0.919
panelcnDataset	clearCNV.del_cutoff.0.3	4	416	0	37	457	0.0976	1	1	0.9183	0.1778	0.2993	0.1641	0.919
panelcnDataset	clearCNV.del_cutoff.0.5	26	416	0	15	457	0.6341	1	1	0.9652	0.7761	0.7824	0.7595	0.9672
panelcnDataset	clearCNV.del_cutoff.0.6	33	416	0	8	457	0.8049	1	1	0.9811	0.8919	0.8886	0.8825	0.9825
panelcnDataset	clearCNV.del_cutoff.0.7	35	416	0	6	457	0.8537	1	1	0.9858	0.9211	0.9173	0.9141	0.9869
panelcnDataset	clearCNV.del_cutoff.0.71	35	416	0	6	457	0.8537	1	1	0.9858	0.9211	0.9173	0.9141	0.9869
panelcnDataset	clearCNV.del_cutoff.0.72	35	416	0	6	457	0.8537	1	1	0.9858	0.9211	0.9173	0.9141	0.9869
panelcnDataset	clearCNV.del_cutoff.0.73	35	416	0	6	457	0.8537	1	1	0.9858	0.9211	0.9173	0.9141	0.9869
panelcnDataset	clearCNV.del_cutoff.0.74	36	416	0	5	457	0.878	1	1	0.9881	0.9351	0.9315	0.9294	0.9891
panelcnDataset	clearCNV.del_cutoff.0.75	36	416	0	5	457	0.878	1	1	0.9881	0.9351	0.9315	0.9294	0.9891
panelcnDataset	clearCNV.del_cutoff.0.76	36	416	0	5	457	0.878	1	1	0.9881	0.9351	0.9315	0.9294	0.9891
panelcnDataset	clearCNV.del_cutoff.0.77	36	416	0	5	457	0.878	1	1	0.9881	0.9351	0.9315	0.9294	0.9891
panelcnDataset	clearCNV.del_cutoff.0.78	36	416	0	5	457	0.878	1	1	0.9881	0.9351	0.9315	0.9294	0.9891
panelcnDataset	clearCNV.del_cutoff.0.8	36	414	2	5	457	0.878	0.9952	0.9474	0.9881	0.9114	0.9038	0.9031	0.9847
panelcnDataset	clearCNV.del_cutoff.0.9	36	413	3	5	457	0.878	0.9928	0.9231	0.988	0.9	0.8907	0.8904	0.9825
panelcnDataset	clearCNV.dup_cutoff.1.1	36	416	0	5	457	0.878	1	1	0.9881	0.9351	0.9315	0.9294	0.9891
panelcnDataset	clearCNV.dup_cutoff.1.2	36	416	0	5	457	0.878	1	1	0.9881	0.9351	0.9315	0.9294	0.9891
panelcnDataset	clearCNV.dup_cutoff.1.3	36	416	0	5	457	0.878	1	1	0.9881	0.9351	0.9315	0.9294	0.9891
panelcnDataset	clearCNV.dup_cutoff.1.32	36	416	0	5	457	0.878	1	1	0.9881	0.9351	0.9315	0.9294	0.9891
panelcnDataset	clearCNV.dup_cutoff.1.33	36	416	0	5	457	0.878	1	1	0.9881	0.9351	0.9315	0.9294	0.9891
panelcnDataset	clearCNV.dup_cutoff.1.34	36	416	0	5	457	0.878	1	1	0.9881	0.9351	0.9315	0.9294	0.9891
panelcnDataset	clearCNV.dup_cutoff.1.35	36	416	0	5	457	0.878	1	1	0.9881	0.9351	0.9315	0.9294	0.9891
panelcnDataset	clearCNV.dup_cutoff.1.36	36	416	0	5	457	0.878	1	1	0.9881	0.9351	0.9315	0.9294	0.9891
panelcnDataset	clearCNV.dup_cutoff.1.37	36	416	0	5	457	0.878	1	1	0.9881	0.9351	0.9315	0.9294	0.9891
panelcnDataset	clearCNV.dup_cutoff.1.38	36	416	0	5	457	0.878	1	1	0.9881	0.9351	0.9315	0.9294	0.9891
panelcnDataset	clearCNV.dup_cutoff.1.4	36	416	0	5	457	0.878	1	1	0.9881	0.9351	0.9315	0.9294	0.9891
panelcnDataset	clearCNV.dup_cutoff.1.5	35	416	0	6	457	0.8537	1	1	0.9858	0.9211	0.9173	0.9141	0.9869
panelcnDataset	clearCNV.dup_cutoff.1.6	34	416	0	7	457	0.8293	1	1	0.9835	0.9067	0.9031	0.8985	0.9847
panelcnDataset	clearCNV.dup_cutoff.1.8	32	416	0	9	457	0.7805	1	1	0.9788	0.8767	0.874	0.8661	0.9803
panelcnDataset	clearCNV.dup_cutoff.2	32	416	0	9	457	0.7805	1	1	0.9788	0.8767	0.874	0.8661	0.9803
panelcnDataset	clearCNV.expected_artefacts.0.001	33	416	0	8	457	0.8049	1	1	0.9811	0.8919	0.8886	0.8825	0.9825
panelcnDataset	clearCNV.expected_artefacts.0.005	33	416	0	8	457	0.8049	1	1	0.9811	0.8919	0.8886	0.8825	0.9825
panelcnDataset	clearCNV.expected_artefacts.0.01	33	416	0	8	457	0.8049	1	1	0.9811	0.8919	0.8886	0.8825	0.9825
panelcnDataset	clearCNV.expected_artefacts.0.015	35	416	0	6	457	0.8537	1	1	0.9858	0.9211	0.9173	0.9141	0.9869
panelcnDataset	clearCNV.expected_artefacts.0.0175	35	416	0	6	457	0.8537	1	1	0.9858	0.9211	0.9173	0.9141	0.9869
panelcnDataset	clearCNV.expected_artefacts.0.02	36	416	0	5	457	0.878	1	1	0.9881	0.9351	0.9315	0.9294	0.9891
panelcnDataset	clearCNV.expected_artefacts.0.0225	36	416	0	5	457	0.878	1	1	0.9881	0.9351	0.9315	0.9294	0.9891
panelcnDataset	clearCNV.expected_artefacts.0.025	36	416	0	5	457	0.878	1	1	0.9881	0.9351	0.9315	0.9294	0.9891
panelcnDataset	clearCNV.expected_artefacts.0.03	36	416	0	5	457	0.878	1	1	0.9881	0.9351	0.9315	0.9294	0.9891
panelcnDataset	clearCNV.expected_artefacts.0.035	36	416	0	5	457	0.878	1	1	0.9881	0.9351	0.9315	0.9294	0.9891
panelcnDataset	clearCNV.expected_artefacts.0.04	36	416	0	5	457	0.878	1	1	0.9881	0.9351	0.9315	0.9294	0.9891
panelcnDataset	clearCNV.expected_artefacts.0.045	36	416	0	5	457	0.878	1	1	0.9881	0.9351	0.9315	0.9294	0.9891
panelcnDataset	clearCNV.expected_artefacts.0.05	36	416	0	5	457	0.878	1	1	0.9881	0.9351	0.9315	0.9294	0.9891
panelcnDataset	clearCNV.expected_artefacts.0.07	38	416	0	3	457	0.9268	1	1	0.9928	0.962	0.9593	0.9582	0.9934
panelcnDataset	clearCNV.expected_artefacts.0.1	39	416	0	2	457	0.9512	1	1	0.9952	0.975	0.973	0.9725	0.9956
panelcnDataset	clearCNV.minimum_group_sizes.10	36	416	0	5	457	0.878	1	1	0.9881	0.9351	0.9315	0.9294	0.9891
panelcnDataset	clearCNV.minimum_group_sizes.100	34	416	0	7	457	0.8293	1	1	0.9835	0.9067	0.9031	0.8985	0.9847
panelcnDataset	clearCNV.minimum_group_sizes.15	36	416	0	5	457	0.878	1	1	0.9881	0.9351	0.9315	0.9294	0.9891
panelcnDataset	clearCNV.minimum_group_sizes.18	36	416	0	5	457	0.878	1	1	0.9881	0.9351	0.9315	0.9294	0.9891
panelcnDataset	clearCNV.minimum_group_sizes.19	36	416	0	5	457	0.878	1	1	0.9881	0.9351	0.9315	0.9294	0.9891
panelcnDataset	clearCNV.minimum_group_sizes.20	36	416	0	5	457	0.878	1	1	0.9881	0.9351	0.9315	0.9294	0.9891
panelcnDataset	clearCNV.minimum_group_sizes.21	36	416	0	5	457	0.878	1	1	0.9881	0.9351	0.9315	0.9294	0.9891
panelcnDataset	clearCNV.minimum_group_sizes.22	36	416	0	5	457	0.878	1	1	0.9881	0.9351	0.9315	0.9294	0.9891
panelcnDataset	clearCNV.minimum_group_sizes.25	36	416	0	5	457	0.878	1	1	0.9881	0.9351	0.9315	0.9294	0.9891
panelcnDataset	clearCNV.minimum_group_sizes.30	36	416	0	5	457	0.878	1	1	0.9881	0.9351	0.9315	0.9294	0.9891
panelcnDataset	clearCNV.minimum_group_sizes.35	36	416	0	5	457	0.878	1	1	0.9881	0.9351	0.9315	0.9294	0.9891
panelcnDataset	clearCNV.minimum_group_sizes.40	36	416	0	5	457	0.878	1	1	0.9881	0.9351	0.9315	0.9294	0.9891
panelcnDataset	clearCNV.minimum_group_sizes.5	36	416	0	5	457	0.878	1	1	0.9881	0.9351	0.9315	0.9294	0.9891
panelcnDataset	clearCNV.minimum_group_sizes.50	36	416	0	5	457	0.878	1	1	0.9881	0.9351	0.9315	0.9294	0.9891
panelcnDataset	clearCNV.minimum_group_sizes.75	36	416	0	5	457	0.878	1	1	0.9881	0.9351	0.9315	0.9294	0.9891
panelcnDataset	clearCNV.sample_score_factor.1	35	416	0	6	457	0.8537	1	1	0.9858	0.9211	0.9173	0.9141	0.9869
panelcnDataset	clearCNV.sample_score_factor.1.5	36	416	0	5	457	0.878	1	1	0.9881	0.9351	0.9315	0.9294	0.9891
panelcnDataset	clearCNV.sample_score_factor.1.7	35	416	0	6	457	0.8537	1	1	0.9858	0.9211	0.9173	0.9141	0.9869
panelcnDataset	clearCNV.sample_score_factor.1.8	35	416	0	6	457	0.8537	1	1	0.9858	0.9211	0.9173	0.9141	0.9869
panelcnDataset	clearCNV.sample_score_factor.1.9	35	416	0	6	457	0.8537	1	1	0.9858	0.9211	0.9173	0.9141	0.9869
panelcnDataset	clearCNV.sample_score_factor.2	36	416	0	5	457	0.878	1	1	0.9881	0.9351	0.9315	0.9294	0.9891
panelcnDataset	clearCNV.sample_score_factor.2.1	36	416	0	5	457	0.878	1	1	0.9881	0.9351	0.9315	0.9294	0.9891
panelcnDataset	clearCNV.sample_score_factor.2.2	36	416	0	5	457	0.878	1	1	0.9881	0.9351	0.9315	0.9294	0.9891
panelcnDataset	clearCNV.sample_score_factor.2.3	36	416	0	5	457	0.878	1	1	0.9881	0.9351	0.9315	0.9294	0.9891
panelcnDataset	clearCNV.sample_score_factor.2.5	36	416	0	5	457	0.878	1	1	0.9881	0.9351	0.9315	0.9294	0.9891
panelcnDataset	clearCNV.sample_score_factor.3	36	416	0	5	457	0.878	1	1	0.9881	0.9351	0.9315	0.9294	0.9891
panelcnDataset	clearCNV.sample_score_factor.3.5	36	416	0	5	457	0.878	1	1	0.9881	0.9351	0.9315	0.9294	0.9891
panelcnDataset	clearCNV.sample_score_factor.4	36	416	0	5	457	0.878	1	1	0.9881	0.9351	0.9315	0.9294	0.9891
panelcnDataset	clearCNV.sample_score_factor.4.5	36	416	0	5	457	0.878	1	1	0.9881	0.9351	0.9315	0.9294	0.9891
panelcnDataset	clearCNV.sample_score_factor.5	36	416	0	5	457	0.878	1	1	0.9881	0.9351	0.9315	0.9294	0.9891
panelcnDataset	clearCNV.trans_prob.0.0001	34	416	0	7	457	0.8293	1	1	0.9835	0.9067	0.9031	0.8985	0.9847
panelcnDataset	clearCNV.trans_prob.0.0003	35	416	0	6	457	0.8537	1	1	0.9858	0.9211	0.9173	0.9141	0.9869
panelcnDataset	clearCNV.trans_prob.0.0005	35	416	0	6	457	0.8537	1	1	0.9858	0.9211	0.9173	0.9141	0.9869
panelcnDataset	clearCNV.trans_prob.0.0007	35	416	0	6	457	0.8537	1	1	0.9858	0.9211	0.9173	0.9141	0.9869
panelcnDataset	clearCNV.trans_prob.0.0009	36	416	0	5	457	0.878	1	1	0.9881	0.9351	0.9315	0.9294	0.9891
panelcnDataset	clearCNV.trans_prob.0.001	36	416	0	5	457	0.878	1	1	0.9881	0.9351	0.9315	0.9294	0.9891
panelcnDataset	clearCNV.trans_prob.0.0011	36	416	0	5	457	0.878	1	1	0.9881	0.9351	0.9315	0.9294	0.9891
panelcnDataset	clearCNV.trans_prob.0.0013	36	416	0	5	457	0.878	1	1	0.9881	0.9351	0.9315	0.9294	0.9891
panelcnDataset	clearCNV.trans_prob.0.0015	36	416	0	5	457	0.878	1	1	0.9881	0.9351	0.9315	0.9294	0.9891
panelcnDataset	clearCNV.trans_prob.0.0018	36	416	0	5	457	0.878	1	1	0.9881	0.9351	0.9315	0.9294	0.9891
panelcnDataset	clearCNV.trans_prob.0.002	36	416	0	5	457	0.878	1	1	0.9881	0.9351	0.9315	0.9294	0.9891
panelcnDataset	clearCNV.trans_prob.0.003	36	416	0	5	457	0.878	1	1	0.9881	0.9351	0.9315	0.9294	0.9891
panelcnDataset	clearCNV.trans_prob.0.005	36	416	0	5	457	0.878	1	1	0.9881	0.9351	0.9315	0.9294	0.9891
panelcnDataset	clearCNV.trans_prob.0.01	37	416	0	4	457	0.9024	1	1	0.9905	0.9487	0.9454	0.9436	0.9912
panelcnDataset	clearCNV.trans_prob.0.02	37	416	0	4	457	0.9024	1	1	0.9905	0.9487	0.9454	0.9436	0.9912
panelcnDataset	clearCNV.zscale.0.2	3	416	0	38	457	0.0732	1	1	0.9163	0.1364	0.2589	0.1252	0.9168
panelcnDataset	clearCNV.zscale.0.3	11	416	0	30	457	0.2683	1	1	0.9327	0.4231	0.5002	0.4007	0.9344
panelcnDataset	clearCNV.zscale.0.4	20	416	0	21	457	0.4878	1	1	0.9519	0.6557	0.6814	0.6338	0.954
panelcnDataset	clearCNV.zscale.0.5	29	416	0	12	457	0.7073	1	1	0.972	0.8286	0.8291	0.8145	0.9737
panelcnDataset	clearCNV.zscale.0.6	34	416	0	7	457	0.8293	1	1	0.9835	0.9067	0.9031	0.8985	0.9847
panelcnDataset	clearCNV.zscale.0.65	36	416	0	5	457	0.878	1	1	0.9881	0.9351	0.9315	0.9294	0.9891
panelcnDataset	clearCNV.zscale.0.7	37	416	0	4	457	0.9024	1	1	0.9905	0.9487	0.9454	0.9436	0.9912
panelcnDataset	clearCNV.zscale.0.8	40	416	0	1	457	0.9756	1	1	0.9976	0.9877	0.9865	0.9864	0.9978
panelcnDataset	clearCNV.zscale.0.9	40	416	0	1	457	0.9756	1	1	0.9976	0.9877	0.9865	0.9864	0.9978
panelcnDataset	clearCNV.zscale.1	40	415	1	1	457	0.9756	0.9976	0.9756	0.9976	0.9756	0.9732	0.9731	0.9956
panelcnDataset	clearCNV.zscale.1.3	40	416	0	1	457	0.9756	1	1	0.9976	0.9877	0.9865	0.9864	0.9978
panelcnDataset	clearCNV.zscale.1.6	13	416	0	28	457	0.3171	1	1	0.9369	0.4815	0.545	0.4578	0.9387
ICR96	clincnv.minimumNumOfElemsInCluster.100	65	1731	21	3	1820	0.9559	0.988	0.7558	0.9983	0.8442	0.8437	0.8372	0.9868
ICR96	clincnv.minimumNumOfElemsInCluster.20	64	1738	14	4	1820	0.9412	0.992	0.8205	0.9977	0.8767	0.8738	0.8715	0.9901
ICR96	clincnv.minimumNumOfElemsInCluster.25	64	1738	14	4	1820	0.9412	0.992	0.8205	0.9977	0.8767	0.8738	0.8715	0.9901
ICR96	clincnv.minimumNumOfElemsInCluster.30	64	1738	14	4	1820	0.9412	0.992	0.8205	0.9977	0.8767	0.8738	0.8715	0.9901
ICR96	clincnv.minimumNumOfElemsInCluster.35	64	1738	14	4	1820	0.9412	0.992	0.8205	0.9977	0.8767	0.8738	0.8715	0.9901
ICR96	clincnv.minimumNumOfElemsInCluster.40	64	1738	14	4	1820	0.9412	0.992	0.8205	0.9977	0.8767	0.8738	0.8715	0.9901
ICR96	clincnv.minimumNumOfElemsInCluster.45	64	1738	14	4	1820	0.9412	0.992	0.8205	0.9977	0.8767	0.8738	0.8715	0.9901
ICR96	clincnv.minimumNumOfElemsInCluster.50	65	1731	21	3	1820	0.9559	0.988	0.7558	0.9983	0.8442	0.8437	0.8372	0.9868
ICR96	clincnv.minimumNumOfElemsInCluster.55	65	1731	21	3	1820	0.9559	0.988	0.7558	0.9983	0.8442	0.8437	0.8372	0.9868
ICR96	clincnv.minimumNumOfElemsInCluster.60	65	1731	21	3	1820	0.9559	0.988	0.7558	0.9983	0.8442	0.8437	0.8372	0.9868
ICR96	clincnv.minimumNumOfElemsInCluster.65	65	1731	21	3	1820	0.9559	0.988	0.7558	0.9983	0.8442	0.8437	0.8372	0.9868
ICR96	clincnv.minimumNumOfElemsInCluster.70	65	1731	21	3	1820	0.9559	0.988	0.7558	0.9983	0.8442	0.8437	0.8372	0.9868
ICR96	clincnv.minimumNumOfElemsInCluster.75	65	1731	21	3	1820	0.9559	0.988	0.7558	0.9983	0.8442	0.8437	0.8372	0.9868
ICR96	clincnv.minimumNumOfElemsInCluster.80	61	1731	21	7	1820	0.8971	0.988	0.7439	0.996	0.8133	0.8092	0.8052	0.9846
ICR96	clincnv.minimumNumOfElemsInCluster.90	65	1731	21	3	1820	0.9559	0.988	0.7558	0.9983	0.8442	0.8437	0.8372	0.9868
ICR96	clincnv.scoreG.10	65	1718	34	3	1820	0.9559	0.9806	0.6566	0.9983	0.7784	0.7831	0.7685	0.9797
ICR96	clincnv.scoreG.100	36	1751	1	32	1820	0.5294	0.9994	0.973	0.9821	0.6857	0.7107	0.6778	0.9819
ICR96	clincnv.scoreG.110	33	1751	1	35	1820	0.4853	0.9994	0.9706	0.9804	0.6471	0.6789	0.6377	0.9802
ICR96	clincnv.scoreG.120	31	1752	0	37	1820	0.4559	1	1	0.9793	0.6263	0.6682	0.6179	0.9797
ICR96	clincnv.scoreG.15	65	1725	27	3	1820	0.9559	0.9846	0.7065	0.9983	0.8125	0.8141	0.8039	0.9835
ICR96	clincnv.scoreG.20	65	1731	21	3	1820	0.9559	0.988	0.7558	0.9983	0.8442	0.8437	0.8372	0.9868
ICR96	clincnv.scoreG.25	64	1739	13	4	1820	0.9412	0.9926	0.8312	0.9977	0.8828	0.8798	0.8784	0.9907
ICR96	clincnv.scoreG.30	60	1743	9	8	1820	0.8824	0.9949	0.8696	0.9954	0.8759	0.8711	0.8716	0.9907
ICR96	clincnv.scoreG.35	59	1747	5	9	1820	0.8676	0.9971	0.9219	0.9949	0.8939	0.8904	0.8898	0.9923
ICR96	clincnv.scoreG.40	57	1748	4	11	1820	0.8382	0.9977	0.9344	0.9937	0.8837	0.8809	0.8801	0.9918
ICR96	clincnv.scoreG.5	65	1678	74	3	1820	0.9559	0.9578	0.4676	0.9982	0.628	0.6524	0.6084	0.9577
ICR96	clincnv.scoreG.50	55	1749	3	13	1820	0.8088	0.9983	0.9483	0.9926	0.873	0.8714	0.8684	0.9912
ICR96	clincnv.scoreG.80	46	1751	1	22	1820	0.6765	0.9994	0.9787	0.9876	0.8	0.8082	0.7943	0.9874
ICR96	clincnv.scoreG.90	42	1751	1	26	1820	0.6176	0.9994	0.9767	0.9854	0.7568	0.7705	0.7501	0.9852
inHouseHiSeq	clincnv.minimumNumOfElemsInCluster.100	48	173	5	10	236	0.8276	0.9719	0.9057	0.9454	0.8649	0.8249	0.8233	0.9364
inHouseHiSeq	clincnv.minimumNumOfElemsInCluster.20	48	173	5	10	236	0.8276	0.9719	0.9057	0.9454	0.8649	0.8249	0.8233	0.9364
inHouseHiSeq	clincnv.minimumNumOfElemsInCluster.25	48	173	5	10	236	0.8276	0.9719	0.9057	0.9454	0.8649	0.8249	0.8233	0.9364
inHouseHiSeq	clincnv.minimumNumOfElemsInCluster.30	48	173	5	10	236	0.8276	0.9719	0.9057	0.9454	0.8649	0.8249	0.8233	0.9364
inHouseHiSeq	clincnv.minimumNumOfElemsInCluster.35	48	173	5	10	236	0.8276	0.9719	0.9057	0.9454	0.8649	0.8249	0.8233	0.9364
inHouseHiSeq	clincnv.minimumNumOfElemsInCluster.40	48	173	5	10	236	0.8276	0.9719	0.9057	0.9454	0.8649	0.8249	0.8233	0.9364
inHouseHiSeq	clincnv.minimumNumOfElemsInCluster.45	48	173	5	10	236	0.8276	0.9719	0.9057	0.9454	0.8649	0.8249	0.8233	0.9364
inHouseHiSeq	clincnv.minimumNumOfElemsInCluster.50	48	173	5	10	236	0.8276	0.9719	0.9057	0.9454	0.8649	0.8249	0.8233	0.9364
inHouseHiSeq	clincnv.minimumNumOfElemsInCluster.55	48	173	5	10	236	0.8276	0.9719	0.9057	0.9454	0.8649	0.8249	0.8233	0.9364
inHouseHiSeq	clincnv.minimumNumOfElemsInCluster.60	48	173	5	10	236	0.8276	0.9719	0.9057	0.9454	0.8649	0.8249	0.8233	0.9364
inHouseHiSeq	clincnv.minimumNumOfElemsInCluster.65	48	173	5	10	236	0.8276	0.9719	0.9057	0.9454	0.8649	0.8249	0.8233	0.9364
inHouseHiSeq	clincnv.minimumNumOfElemsInCluster.70	48	173	5	10	236	0.8276	0.9719	0.9057	0.9454	0.8649	0.8249	0.8233	0.9364
inHouseHiSeq	clincnv.minimumNumOfElemsInCluster.75	48	173	5	10	236	0.8276	0.9719	0.9057	0.9454	0.8649	0.8249	0.8233	0.9364
inHouseHiSeq	clincnv.minimumNumOfElemsInCluster.80	48	173	5	10	236	0.8276	0.9719	0.9057	0.9454	0.8649	0.8249	0.8233	0.9364
inHouseHiSeq	clincnv.minimumNumOfElemsInCluster.90	48	173	5	10	236	0.8276	0.9719	0.9057	0.9454	0.8649	0.8249	0.8233	0.9364
inHouseHiSeq	clincnv.scoreG.10	52	164	14	6	236	0.8966	0.9213	0.7879	0.9647	0.8387	0.7846	0.7817	0.9153
inHouseHiSeq	clincnv.scoreG.100	25	178	0	33	236	0.431	1	1	0.8436	0.6024	0.603	0.5334	0.8602
inHouseHiSeq	clincnv.scoreG.110	25	178	0	33	236	0.431	1	1	0.8436	0.6024	0.603	0.5334	0.8602
inHouseHiSeq	clincnv.scoreG.120	24	178	0	34	236	0.4138	1	1	0.8396	0.5854	0.5894	0.5156	0.8559
inHouseHiSeq	clincnv.scoreG.15	48	170	8	10	236	0.8276	0.9551	0.8571	0.9444	0.8421	0.7921	0.7918	0.9237
inHouseHiSeq	clincnv.scoreG.20	48	173	5	10	236	0.8276	0.9719	0.9057	0.9454	0.8649	0.8249	0.8233	0.9364
inHouseHiSeq	clincnv.scoreG.25	47	173	5	11	236	0.8103	0.9719	0.9038	0.9402	0.8545	0.8126	0.8105	0.9322
inHouseHiSeq	clincnv.scoreG.30	47	175	3	11	236	0.8103	0.9831	0.94	0.9409	0.8704	0.836	0.8322	0.9407
inHouseHiSeq	clincnv.scoreG.35	45	175	3	13	236	0.7759	0.9831	0.9375	0.9309	0.8491	0.8118	0.8058	0.9322
inHouseHiSeq	clincnv.scoreG.40	43	175	3	15	236	0.7414	0.9831	0.9348	0.9211	0.8269	0.7874	0.7788	0.9237
inHouseHiSeq	clincnv.scoreG.5	53	157	21	5	236	0.9138	0.882	0.7162	0.9691	0.803	0.7385	0.728	0.8898
inHouseHiSeq	clincnv.scoreG.50	39	176	2	19	236	0.6724	0.9888	0.9512	0.9026	0.7879	0.7513	0.7336	0.911
inHouseHiSeq	clincnv.scoreG.80	31	178	0	27	236	0.5345	1	1	0.8683	0.6966	0.6812	0.634	0.8856
inHouseHiSeq	clincnv.scoreG.90	29	178	0	29	236	0.5	1	1	0.8599	0.6667	0.6557	0.6013	0.8771
inHouseMiSeq	clincnv.minimumNumOfElemsInCluster.100	50	171	1	14	236	0.7812	0.9942	0.9804	0.9243	0.8696	0.8376	0.8281	0.9364
inHouseMiSeq	clincnv.minimumNumOfElemsInCluster.20	50	171	1	14	236	0.7812	0.9942	0.9804	0.9243	0.8696	0.8376	0.8281	0.9364
inHouseMiSeq	clincnv.minimumNumOfElemsInCluster.25	50	171	1	14	236	0.7812	0.9942	0.9804	0.9243	0.8696	0.8376	0.8281	0.9364
inHouseMiSeq	clincnv.minimumNumOfElemsInCluster.30	50	171	1	14	236	0.7812	0.9942	0.9804	0.9243	0.8696	0.8376	0.8281	0.9364
inHouseMiSeq	clincnv.minimumNumOfElemsInCluster.35	50	171	1	14	236	0.7812	0.9942	0.9804	0.9243	0.8696	0.8376	0.8281	0.9364
inHouseMiSeq	clincnv.minimumNumOfElemsInCluster.40	50	171	1	14	236	0.7812	0.9942	0.9804	0.9243	0.8696	0.8376	0.8281	0.9364
inHouseMiSeq	clincnv.minimumNumOfElemsInCluster.45	50	171	1	14	236	0.7812	0.9942	0.9804	0.9243	0.8696	0.8376	0.8281	0.9364
inHouseMiSeq	clincnv.minimumNumOfElemsInCluster.50	50	171	1	14	236	0.7812	0.9942	0.9804	0.9243	0.8696	0.8376	0.8281	0.9364
inHouseMiSeq	clincnv.minimumNumOfElemsInCluster.55	50	171	1	14	236	0.7812	0.9942	0.9804	0.9243	0.8696	0.8376	0.8281	0.9364
inHouseMiSeq	clincnv.minimumNumOfElemsInCluster.60	50	171	1	14	236	0.7812	0.9942	0.9804	0.9243	0.8696	0.8376	0.8281	0.9364
inHouseMiSeq	clincnv.minimumNumOfElemsInCluster.65	50	171	1	14	236	0.7812	0.9942	0.9804	0.9243	0.8696	0.8376	0.8281	0.9364
inHouseMiSeq	clincnv.minimumNumOfElemsInCluster.70	50	171	1	14	236	0.7812	0.9942	0.9804	0.9243	0.8696	0.8376	0.8281	0.9364
inHouseMiSeq	clincnv.minimumNumOfElemsInCluster.75	50	171	1	14	236	0.7812	0.9942	0.9804	0.9243	0.8696	0.8376	0.8281	0.9364
inHouseMiSeq	clincnv.minimumNumOfElemsInCluster.80	50	171	1	14	236	0.7812	0.9942	0.9804	0.9243	0.8696	0.8376	0.8281	0.9364
inHouseMiSeq	clincnv.minimumNumOfElemsInCluster.90	50	171	1	14	236	0.7812	0.9942	0.9804	0.9243	0.8696	0.8376	0.8281	0.9364
inHouseMiSeq	clincnv.scoreG.10	56	167	5	8	236	0.875	0.9709	0.918	0.9543	0.896	0.859	0.8585	0.9449
inHouseMiSeq	clincnv.scoreG.100	30	172	0	34	236	0.4688	1	1	0.835	0.6383	0.6256	0.5625	0.8559
inHouseMiSeq	clincnv.scoreG.110	29	172	0	35	236	0.4531	1	1	0.8309	0.6237	0.6136	0.5471	0.8517
inHouseMiSeq	clincnv.scoreG.120	28	172	0	36	236	0.4375	1	1	0.8269	0.6087	0.6015	0.5315	0.8475
inHouseMiSeq	clincnv.scoreG.15	52	169	3	12	236	0.8125	0.9826	0.9455	0.9337	0.8739	0.8361	0.8317	0.9364
inHouseMiSeq	clincnv.scoreG.20	50	171	1	14	236	0.7812	0.9942	0.9804	0.9243	0.8696	0.8376	0.8281	0.9364
inHouseMiSeq	clincnv.scoreG.25	47	171	1	17	236	0.7344	0.9942	0.9792	0.9096	0.8393	0.8047	0.7905	0.9237
inHouseMiSeq	clincnv.scoreG.30	45	171	1	19	236	0.7031	0.9942	0.9783	0.9	0.8182	0.7826	0.765	0.9153
inHouseMiSeq	clincnv.scoreG.35	43	172	0	21	236	0.6719	1	1	0.8912	0.8037	0.7738	0.749	0.911
inHouseMiSeq	clincnv.scoreG.40	41	172	0	23	236	0.6406	1	1	0.8821	0.781	0.7517	0.722	0.9025
inHouseMiSeq	clincnv.scoreG.5	57	151	21	7	236	0.8906	0.8779	0.7308	0.9557	0.8028	0.7263	0.7192	0.8814
inHouseMiSeq	clincnv.scoreG.50	41	172	0	23	236	0.6406	1	1	0.8821	0.781	0.7517	0.722	0.9025
inHouseMiSeq	clincnv.scoreG.80	34	172	0	30	236	0.5312	1	1	0.8515	0.6939	0.6726	0.623	0.8729
inHouseMiSeq	clincnv.scoreG.90	32	172	0	32	236	0.5	1	1	0.8431	0.6667	0.6493	0.5931	0.8644
panelcnDataset	clincnv.minimumNumOfElemsInCluster.100	38	413	3	3	457	0.9268	0.9928	0.9268	0.9928	0.9268	0.9196	0.9198	0.9869
panelcnDataset	clincnv.minimumNumOfElemsInCluster.20	38	413	3	3	457	0.9268	0.9928	0.9268	0.9928	0.9268	0.9196	0.9198	0.9869
panelcnDataset	clincnv.minimumNumOfElemsInCluster.25	38	413	3	3	457	0.9268	0.9928	0.9268	0.9928	0.9268	0.9196	0.9198	0.9869
panelcnDataset	clincnv.minimumNumOfElemsInCluster.30	38	413	3	3	457	0.9268	0.9928	0.9268	0.9928	0.9268	0.9196	0.9198	0.9869
panelcnDataset	clincnv.minimumNumOfElemsInCluster.35	38	413	3	3	457	0.9268	0.9928	0.9268	0.9928	0.9268	0.9196	0.9198	0.9869
panelcnDataset	clincnv.minimumNumOfElemsInCluster.40	38	413	3	3	457	0.9268	0.9928	0.9268	0.9928	0.9268	0.9196	0.9198	0.9869
panelcnDataset	clincnv.minimumNumOfElemsInCluster.45	38	413	3	3	457	0.9268	0.9928	0.9268	0.9928	0.9268	0.9196	0.9198	0.9869
panelcnDataset	clincnv.minimumNumOfElemsInCluster.50	38	413	3	3	457	0.9268	0.9928	0.9268	0.9928	0.9268	0.9196	0.9198	0.9869
panelcnDataset	clincnv.minimumNumOfElemsInCluster.55	38	413	3	3	457	0.9268	0.9928	0.9268	0.9928	0.9268	0.9196	0.9198	0.9869
panelcnDataset	clincnv.minimumNumOfElemsInCluster.60	38	413	3	3	457	0.9268	0.9928	0.9268	0.9928	0.9268	0.9196	0.9198	0.9869
panelcnDataset	clincnv.minimumNumOfElemsInCluster.65	38	413	3	3	457	0.9268	0.9928	0.9268	0.9928	0.9268	0.9196	0.9198	0.9869
panelcnDataset	clincnv.minimumNumOfElemsInCluster.70	38	413	3	3	457	0.9268	0.9928	0.9268	0.9928	0.9268	0.9196	0.9198	0.9869
panelcnDataset	clincnv.minimumNumOfElemsInCluster.75	38	413	3	3	457	0.9268	0.9928	0.9268	0.9928	0.9268	0.9196	0.9198	0.9869
panelcnDataset	clincnv.minimumNumOfElemsInCluster.80	38	413	3	3	457	0.9268	0.9928	0.9268	0.9928	0.9268	0.9196	0.9198	0.9869
panelcnDataset	clincnv.minimumNumOfElemsInCluster.90	38	413	3	3	457	0.9268	0.9928	0.9268	0.9928	0.9268	0.9196	0.9198	0.9869
panelcnDataset	clincnv.scoreG.10	39	410	6	2	457	0.9512	0.9856	0.8667	0.9951	0.907	0.8985	0.8974	0.9825
panelcnDataset	clincnv.scoreG.100	23	416	0	18	457	0.561	1	1	0.9585	0.7188	0.7333	0.6993	0.9606
panelcnDataset	clincnv.scoreG.110	22	416	0	19	457	0.5366	1	1	0.9563	0.6984	0.7163	0.6781	0.9584
panelcnDataset	clincnv.scoreG.120	20	416	0	21	457	0.4878	1	1	0.9519	0.6557	0.6814	0.6338	0.954
panelcnDataset	clincnv.scoreG.15	39	413	3	2	457	0.9512	0.9928	0.9286	0.9952	0.9398	0.9338	0.934	0.9891
panelcnDataset	clincnv.scoreG.20	38	413	3	3	457	0.9268	0.9928	0.9268	0.9928	0.9268	0.9196	0.9198	0.9869
panelcnDataset	clincnv.scoreG.25	38	414	2	3	457	0.9268	0.9952	0.95	0.9928	0.9383	0.9324	0.9325	0.9891
panelcnDataset	clincnv.scoreG.30	36	414	2	5	457	0.878	0.9952	0.9474	0.9881	0.9114	0.9038	0.9031	0.9847
panelcnDataset	clincnv.scoreG.35	33	414	2	8	457	0.8049	0.9952	0.9429	0.981	0.8684	0.8598	0.8564	0.9781
panelcnDataset	clincnv.scoreG.40	33	415	1	8	457	0.8049	0.9976	0.9706	0.9811	0.88	0.8739	0.8693	0.9803
panelcnDataset	clincnv.scoreG.5	39	398	18	2	457	0.9512	0.9567	0.6842	0.995	0.7959	0.7853	0.7719	0.9562
panelcnDataset	clincnv.scoreG.50	33	416	0	8	457	0.8049	1	1	0.9811	0.8919	0.8886	0.8825	0.9825
panelcnDataset	clincnv.scoreG.80	27	416	0	14	457	0.6585	1	1	0.9674	0.7941	0.7982	0.7786	0.9694
panelcnDataset	clincnv.scoreG.90	25	416	0	16	457	0.6098	1	1	0.963	0.7576	0.7663	0.74	0.965
ICR96	cnvkit.alphaBintest.0.0001	59	1630	122	9	1820	0.8676	0.9304	0.326	0.9945	0.4739	0.5057	0.4435	0.928
ICR96	cnvkit.alphaBintest.0.0005	59	1576	176	9	1820	0.8676	0.8995	0.2511	0.9943	0.3894	0.4339	0.3522	0.8984
ICR96	cnvkit.alphaBintest.0.001	59	1546	206	9	1820	0.8676	0.8824	0.2226	0.9942	0.3544	0.4033	0.3137	0.8819
ICR96	cnvkit.alphaBintest.0.002	60	1493	259	8	1820	0.8824	0.8522	0.1881	0.9947	0.3101	0.3664	0.2648	0.8533
ICR96	cnvkit.alphaBintest.0.003	60	1454	298	8	1820	0.8824	0.8299	0.1676	0.9945	0.2817	0.3398	0.2337	0.8319
ICR96	cnvkit.alphaBintest.0.004	60	1427	325	8	1820	0.8824	0.8145	0.1558	0.9944	0.2649	0.3236	0.2149	0.817
ICR96	cnvkit.alphaBintest.0.0045	61	1410	342	7	1820	0.8971	0.8048	0.1514	0.9951	0.259	0.3206	0.2082	0.8082
ICR96	cnvkit.alphaBintest.0.005	61	1391	361	7	1820	0.8971	0.7939	0.1445	0.995	0.249	0.3105	0.1973	0.7978
ICR96	cnvkit.alphaBintest.0.0055	61	1369	383	7	1820	0.8971	0.7814	0.1374	0.9949	0.2383	0.2996	0.1854	0.7857
ICR96	cnvkit.alphaBintest.0.006	61	1360	392	7	1820	0.8971	0.7763	0.1347	0.9949	0.2342	0.2953	0.1811	0.7808
ICR96	cnvkit.alphaBintest.0.007	62	1337	415	6	1820	0.9118	0.7631	0.13	0.9955	0.2275	0.291	0.1735	0.7687
ICR96	cnvkit.alphaBintest.0.008	63	1315	437	5	1820	0.9265	0.7506	0.126	0.9962	0.2218	0.2877	0.1669	0.7571
ICR96	cnvkit.alphaBintest.0.009	63	1297	455	5	1820	0.9265	0.7403	0.1216	0.9962	0.215	0.2802	0.1597	0.7473
ICR96	cnvkit.alphaBintest.0.01	63	1276	476	5	1820	0.9265	0.7283	0.1169	0.9961	0.2076	0.272	0.1512	0.7357
ICR96	cnvkit.alphaBintest.0.1	67	625	1127	1	1820	0.9853	0.3567	0.0561	0.9984	0.1062	0.1366	0.0382	0.3802
ICR96	cnvkit.alphaSegmetrics.0.0001	61	1391	361	7	1820	0.8971	0.7939	0.1445	0.995	0.249	0.3105	0.1973	0.7978
ICR96	cnvkit.alphaSegmetrics.0.0005	61	1390	362	7	1820	0.8971	0.7934	0.1442	0.995	0.2485	0.31	0.197	0.7973
ICR96	cnvkit.alphaSegmetrics.0.001	61	1388	364	7	1820	0.8971	0.7922	0.1435	0.995	0.2475	0.309	0.1958	0.7962
ICR96	cnvkit.alphaSegmetrics.0.005	61	1394	358	7	1820	0.8971	0.7957	0.1456	0.995	0.2505	0.3121	0.1992	0.7995
ICR96	cnvkit.alphaSegmetrics.0.01	61	1397	355	7	1820	0.8971	0.7974	0.1466	0.995	0.2521	0.3136	0.2007	0.8011
ICR96	cnvkit.alphaSegmetrics.0.02	61	1397	355	7	1820	0.8971	0.7974	0.1466	0.995	0.2521	0.3136	0.2007	0.8011
ICR96	cnvkit.alphaSegmetrics.0.03	61	1394	358	7	1820	0.8971	0.7957	0.1456	0.995	0.2505	0.3121	0.1992	0.7995
ICR96	cnvkit.alphaSegmetrics.0.04	61	1390	362	7	1820	0.8971	0.7934	0.1442	0.995	0.2485	0.31	0.197	0.7973
ICR96	cnvkit.alphaSegmetrics.0.05	61	1391	361	7	1820	0.8971	0.7939	0.1445	0.995	0.249	0.3105	0.1973	0.7978
ICR96	cnvkit.alphaSegmetrics.0.06	61	1388	364	7	1820	0.8971	0.7922	0.1435	0.995	0.2475	0.309	0.1958	0.7962
ICR96	cnvkit.alphaSegmetrics.0.07	61	1380	372	7	1820	0.8971	0.7877	0.1409	0.995	0.2435	0.305	0.1914	0.7918
ICR96	cnvkit.alphaSegmetrics.0.08	61	1387	365	7	1820	0.8971	0.7917	0.1432	0.995	0.247	0.3085	0.1951	0.7956
ICR96	cnvkit.alphaSegmetrics.0.09	61	1381	371	7	1820	0.8971	0.7882	0.1412	0.995	0.244	0.3055	0.1918	0.7923
ICR96	cnvkit.alphaSegmetrics.0.1	61	1379	373	7	1820	0.8971	0.7871	0.1406	0.9949	0.243	0.3045	0.1907	0.7912
ICR96	cnvkit.alphaSegmetrics.0.15	61	1374	378	7	1820	0.8971	0.7842	0.139	0.9949	0.2406	0.302	0.1882	0.7885
ICR96	cnvkit.atargMaxSizeAutobin.1000000	60	1428	324	8	1820	0.8824	0.8151	0.1562	0.9944	0.2655	0.3242	0.2158	0.8176
ICR96	cnvkit.atargMaxSizeAutobin.300000	62	1231	521	6	1820	0.9118	0.7026	0.1063	0.9951	0.1905	0.2497	0.1323	0.7104
ICR96	cnvkit.atargMaxSizeAutobin.350000	62	1288	464	6	1820	0.9118	0.7352	0.1179	0.9954	0.2088	0.2707	0.1528	0.7418
ICR96	cnvkit.atargMaxSizeAutobin.400000	61	1333	419	7	1820	0.8971	0.7608	0.1271	0.9948	0.2226	0.2831	0.1681	0.7659
ICR96	cnvkit.atargMaxSizeAutobin.450000	61	1362	390	7	1820	0.8971	0.7774	0.1353	0.9949	0.2351	0.2963	0.1821	0.7819
ICR96	cnvkit.atargMaxSizeAutobin.500000	61	1391	361	7	1820	0.8971	0.7939	0.1445	0.995	0.249	0.3105	0.1973	0.7978
ICR96	cnvkit.atargMaxSizeAutobin.550000	60	1398	354	8	1820	0.8824	0.7979	0.1449	0.9943	0.249	0.3078	0.1975	0.8011
ICR96	cnvkit.atargMaxSizeAutobin.600000	60	1408	344	8	1820	0.8824	0.8037	0.1485	0.9944	0.2542	0.3131	0.2033	0.8066
ICR96	cnvkit.atargMaxSizeAutobin.650000	60	1414	338	8	1820	0.8824	0.8071	0.1508	0.9944	0.2575	0.3163	0.2069	0.8099
ICR96	cnvkit.atargMaxSizeAutobin.700000	59	1423	329	9	1820	0.8676	0.8122	0.1521	0.9937	0.2588	0.3148	0.2085	0.8143
ICR96	cnvkit.atargMaxSizeAutobin.800000	59	1415	337	9	1820	0.8676	0.8076	0.149	0.9937	0.2543	0.3104	0.2036	0.8099
ICR96	cnvkit.atargMaxSizeAutobin.900000	60	1427	325	8	1820	0.8824	0.8145	0.1558	0.9944	0.2649	0.3236	0.2149	0.817
ICR96	cnvkit.atargMinSizeAutobin.100	61	1394	358	7	1820	0.8971	0.7957	0.1456	0.995	0.2505	0.3121	0.1992	0.7995
ICR96	cnvkit.atargMinSizeAutobin.1000	62	1387	365	6	1820	0.9118	0.7917	0.1452	0.9957	0.2505	0.3148	0.199	0.7962
ICR96	cnvkit.atargMinSizeAutobin.200	61	1391	361	7	1820	0.8971	0.7939	0.1445	0.995	0.249	0.3105	0.1973	0.7978
ICR96	cnvkit.atargMinSizeAutobin.300	61	1381	371	7	1820	0.8971	0.7882	0.1412	0.995	0.244	0.3055	0.1918	0.7923
ICR96	cnvkit.atargMinSizeAutobin.350	62	1388	364	6	1820	0.9118	0.7922	0.1455	0.9957	0.251	0.3153	0.1994	0.7967
ICR96	cnvkit.atargMinSizeAutobin.400	61	1385	367	7	1820	0.8971	0.7905	0.1425	0.995	0.246	0.3075	0.194	0.7945
ICR96	cnvkit.atargMinSizeAutobin.450	61	1382	370	7	1820	0.8971	0.7888	0.1415	0.995	0.2445	0.306	0.1925	0.7929
ICR96	cnvkit.atargMinSizeAutobin.50	61	1384	368	7	1820	0.8971	0.79	0.1422	0.995	0.2455	0.307	0.1936	0.794
ICR96	cnvkit.atargMinSizeAutobin.500	61	1391	361	7	1820	0.8971	0.7939	0.1445	0.995	0.249	0.3105	0.1973	0.7978
ICR96	cnvkit.atargMinSizeAutobin.550	61	1379	373	7	1820	0.8971	0.7871	0.1406	0.9949	0.243	0.3045	0.1907	0.7912
ICR96	cnvkit.atargMinSizeAutobin.600	62	1385	367	6	1820	0.9118	0.7905	0.1445	0.9957	0.2495	0.3138	0.1979	0.7951
ICR96	cnvkit.atargMinSizeAutobin.650	62	1388	364	6	1820	0.9118	0.7922	0.1455	0.9957	0.251	0.3153	0.1994	0.7967
ICR96	cnvkit.atargMinSizeAutobin.700	62	1391	361	6	1820	0.9118	0.7939	0.1466	0.9957	0.2525	0.3169	0.2013	0.7984
ICR96	cnvkit.atargMinSizeAutobin.800	61	1383	369	7	1820	0.8971	0.7894	0.1419	0.995	0.245	0.3065	0.1929	0.7934
ICR96	cnvkit.atargMinSizeAutobin.900	61	1388	364	7	1820	0.8971	0.7922	0.1435	0.995	0.2475	0.309	0.1958	0.7962
ICR96	cnvkit.bootstrapSegmetrics.10	61	1384	368	7	1820	0.8971	0.79	0.1422	0.995	0.2455	0.307	0.1936	0.794
ICR96	cnvkit.bootstrapSegmetrics.100	61	1391	361	7	1820	0.8971	0.7939	0.1445	0.995	0.249	0.3105	0.1973	0.7978
ICR96	cnvkit.bootstrapSegmetrics.1000	61	1397	355	7	1820	0.8971	0.7974	0.1466	0.995	0.2521	0.3136	0.2007	0.8011
ICR96	cnvkit.bootstrapSegmetrics.110	61	1387	365	7	1820	0.8971	0.7917	0.1432	0.995	0.247	0.3085	0.1951	0.7956
ICR96	cnvkit.bootstrapSegmetrics.120	61	1386	366	7	1820	0.8971	0.7911	0.1429	0.995	0.2465	0.308	0.1947	0.7951
ICR96	cnvkit.bootstrapSegmetrics.150	61	1394	358	7	1820	0.8971	0.7957	0.1456	0.995	0.2505	0.3121	0.1992	0.7995
ICR96	cnvkit.bootstrapSegmetrics.20	61	1384	368	7	1820	0.8971	0.79	0.1422	0.995	0.2455	0.307	0.1936	0.794
ICR96	cnvkit.bootstrapSegmetrics.30	61	1384	368	7	1820	0.8971	0.79	0.1422	0.995	0.2455	0.307	0.1936	0.794
ICR96	cnvkit.bootstrapSegmetrics.40	61	1384	368	7	1820	0.8971	0.79	0.1422	0.995	0.2455	0.307	0.1936	0.794
ICR96	cnvkit.bootstrapSegmetrics.50	61	1386	366	7	1820	0.8971	0.7911	0.1429	0.995	0.2465	0.308	0.1947	0.7951
ICR96	cnvkit.bootstrapSegmetrics.500	61	1392	360	7	1820	0.8971	0.7945	0.1449	0.995	0.2495	0.311	0.1981	0.7984
ICR96	cnvkit.bootstrapSegmetrics.60	61	1388	364	7	1820	0.8971	0.7922	0.1435	0.995	0.2475	0.309	0.1958	0.7962
ICR96	cnvkit.bootstrapSegmetrics.70	61	1388	364	7	1820	0.8971	0.7922	0.1435	0.995	0.2475	0.309	0.1958	0.7962
ICR96	cnvkit.bootstrapSegmetrics.80	61	1390	362	7	1820	0.8971	0.7934	0.1442	0.995	0.2485	0.31	0.197	0.7973
ICR96	cnvkit.bootstrapSegmetrics.90	61	1386	366	7	1820	0.8971	0.7911	0.1429	0.995	0.2465	0.308	0.1947	0.7951
ICR96	cnvkit.bpPerBinAutobin.100000	61	1391	361	7	1820	0.8971	0.7939	0.1445	0.995	0.249	0.3105	0.1973	0.7978
ICR96	cnvkit.bpPerBinAutobin.110000	63	1340	412	5	1820	0.9265	0.7648	0.1326	0.9963	0.232	0.2985	0.1784	0.7709
ICR96	cnvkit.bpPerBinAutobin.120000	64	1295	457	4	1820	0.9412	0.7392	0.1228	0.9969	0.2173	0.2854	0.1619	0.7467
ICR96	cnvkit.bpPerBinAutobin.130000	64	1404	348	4	1820	0.9412	0.8014	0.1553	0.9972	0.2667	0.3365	0.2164	0.8066
ICR96	cnvkit.bpPerBinAutobin.140000	63	1461	291	5	1820	0.9265	0.8339	0.178	0.9966	0.2986	0.3643	0.2518	0.8374
ICR96	cnvkit.bpPerBinAutobin.150000	64	1457	295	4	1820	0.9412	0.8316	0.1783	0.9973	0.2998	0.3683	0.2528	0.8357
ICR96	cnvkit.bpPerBinAutobin.170000	64	1394	358	4	1820	0.9412	0.7957	0.1517	0.9971	0.2612	0.3311	0.2104	0.8011
ICR96	cnvkit.bpPerBinAutobin.200000	64	1309	443	4	1820	0.9412	0.7471	0.1262	0.997	0.2226	0.2912	0.1678	0.7544
ICR96	cnvkit.bpPerBinAutobin.300000	65	1256	496	3	1820	0.9559	0.7169	0.1159	0.9976	0.2067	0.2763	0.15	0.7258
ICR96	cnvkit.bpPerBinAutobin.80000	63	1441	311	5	1820	0.9265	0.8225	0.1684	0.9965	0.2851	0.3515	0.2369	0.8264
ICR96	cnvkit.bpPerBinAutobin.90000	62	1409	343	6	1820	0.9118	0.8042	0.1531	0.9958	0.2622	0.3265	0.2115	0.8082
ICR96	cnvkit.DropOutliersSegment.0	61	1391	361	7	1820	0.8971	0.7939	0.1445	0.995	0.249	0.3105	0.1973	0.7978
ICR96	cnvkit.DropOutliersSegment.1	60	1425	327	8	1820	0.8824	0.8134	0.155	0.9944	0.2637	0.3225	0.2136	0.8159
ICR96	cnvkit.DropOutliersSegment.10	61	1391	361	7	1820	0.8971	0.7939	0.1445	0.995	0.249	0.3105	0.1973	0.7978
ICR96	cnvkit.DropOutliersSegment.11	61	1391	361	7	1820	0.8971	0.7939	0.1445	0.995	0.249	0.3105	0.1973	0.7978
ICR96	cnvkit.DropOutliersSegment.12	61	1391	361	7	1820	0.8971	0.7939	0.1445	0.995	0.249	0.3105	0.1973	0.7978
ICR96	cnvkit.DropOutliersSegment.13	61	1391	361	7	1820	0.8971	0.7939	0.1445	0.995	0.249	0.3105	0.1973	0.7978
ICR96	cnvkit.DropOutliersSegment.14	61	1391	361	7	1820	0.8971	0.7939	0.1445	0.995	0.249	0.3105	0.1973	0.7978
ICR96	cnvkit.DropOutliersSegment.2	61	1415	337	7	1820	0.8971	0.8076	0.1533	0.9951	0.2618	0.3233	0.2115	0.811
ICR96	cnvkit.DropOutliersSegment.3	61	1409	343	7	1820	0.8971	0.8042	0.151	0.9951	0.2585	0.32	0.2078	0.8077
ICR96	cnvkit.DropOutliersSegment.4	61	1403	349	7	1820	0.8971	0.8008	0.1488	0.995	0.2552	0.3168	0.2042	0.8044
ICR96	cnvkit.DropOutliersSegment.5	61	1394	358	7	1820	0.8971	0.7957	0.1456	0.995	0.2505	0.3121	0.1992	0.7995
ICR96	cnvkit.DropOutliersSegment.6	61	1391	361	7	1820	0.8971	0.7939	0.1445	0.995	0.249	0.3105	0.1973	0.7978
ICR96	cnvkit.DropOutliersSegment.7	61	1391	361	7	1820	0.8971	0.7939	0.1445	0.995	0.249	0.3105	0.1973	0.7978
ICR96	cnvkit.DropOutliersSegment.8	61	1391	361	7	1820	0.8971	0.7939	0.1445	0.995	0.249	0.3105	0.1973	0.7978
ICR96	cnvkit.DropOutliersSegment.9	61	1391	361	7	1820	0.8971	0.7939	0.1445	0.995	0.249	0.3105	0.1973	0.7978
ICR96	cnvkit.filterCall.ci	61	1391	361	7	1820	0.8971	0.7939	0.1445	0.995	0.249	0.3105	0.1973	0.7978
ICR96	cnvkit.filterCall.ci	61	1391	361	7	1820	0.8971	0.7939	0.1445	0.995	0.249	0.3105	0.1973	0.7978
ICR96	cnvkit.filterCall.sem	61	1391	361	7	1820	0.8971	0.7939	0.1445	0.995	0.249	0.3105	0.1973	0.7978
ICR96	cnvkit.methodCall.clonal	61	1411	341	7	1820	0.8971	0.8054	0.1517	0.9951	0.2596	0.3211	0.2091	0.8088
ICR96	cnvkit.methodCall.threshold	61	1391	361	7	1820	0.8971	0.7939	0.1445	0.995	0.249	0.3105	0.1973	0.7978
ICR96	cnvkit.methodSegment.haar	61	1364	388	7	1820	0.8971	0.7785	0.1359	0.9949	0.236	0.2972	0.1831	0.783
ICR96	cnvkit.methodSegment.hmm	61	1390	362	7	1820	0.8971	0.7934	0.1442	0.995	0.2485	0.31	0.197	0.7973
ICR96	cnvkit.methodSegment.hmm-germline	61	1391	361	7	1820	0.8971	0.7939	0.1445	0.995	0.249	0.3105	0.1973	0.7978
ICR96	cnvkit.methodSegment.none	60	1371	381	8	1820	0.8824	0.7825	0.1361	0.9942	0.2358	0.2943	0.183	0.7863
ICR96	cnvkit.minClusterSizeReference.1	61	1391	361	7	1820	0.8971	0.7939	0.1445	0.995	0.249	0.3105	0.1973	0.7978
ICR96	cnvkit.minClusterSizeReference.10	61	1391	361	7	1820	0.8971	0.7939	0.1445	0.995	0.249	0.3105	0.1973	0.7978
ICR96	cnvkit.minClusterSizeReference.11	61	1391	361	7	1820	0.8971	0.7939	0.1445	0.995	0.249	0.3105	0.1973	0.7978
ICR96	cnvkit.minClusterSizeReference.12	61	1391	361	7	1820	0.8971	0.7939	0.1445	0.995	0.249	0.3105	0.1973	0.7978
ICR96	cnvkit.minClusterSizeReference.13	61	1391	361	7	1820	0.8971	0.7939	0.1445	0.995	0.249	0.3105	0.1973	0.7978
ICR96	cnvkit.minClusterSizeReference.14	61	1391	361	7	1820	0.8971	0.7939	0.1445	0.995	0.249	0.3105	0.1973	0.7978
ICR96	cnvkit.minClusterSizeReference.15	61	1391	361	7	1820	0.8971	0.7939	0.1445	0.995	0.249	0.3105	0.1973	0.7978
ICR96	cnvkit.minClusterSizeReference.2	61	1391	361	7	1820	0.8971	0.7939	0.1445	0.995	0.249	0.3105	0.1973	0.7978
ICR96	cnvkit.minClusterSizeReference.3	61	1391	361	7	1820	0.8971	0.7939	0.1445	0.995	0.249	0.3105	0.1973	0.7978
ICR96	cnvkit.minClusterSizeReference.4	61	1391	361	7	1820	0.8971	0.7939	0.1445	0.995	0.249	0.3105	0.1973	0.7978
ICR96	cnvkit.minClusterSizeReference.5	61	1391	361	7	1820	0.8971	0.7939	0.1445	0.995	0.249	0.3105	0.1973	0.7978
ICR96	cnvkit.minClusterSizeReference.6	61	1391	361	7	1820	0.8971	0.7939	0.1445	0.995	0.249	0.3105	0.1973	0.7978
ICR96	cnvkit.minClusterSizeReference.7	61	1391	361	7	1820	0.8971	0.7939	0.1445	0.995	0.249	0.3105	0.1973	0.7978
ICR96	cnvkit.minClusterSizeReference.8	61	1391	361	7	1820	0.8971	0.7939	0.1445	0.995	0.249	0.3105	0.1973	0.7978
ICR96	cnvkit.minClusterSizeReference.9	61	1391	361	7	1820	0.8971	0.7939	0.1445	0.995	0.249	0.3105	0.1973	0.7978
ICR96	cnvkit.minGapSizeAccess.1000	61	1384	368	7	1820	0.8971	0.79	0.1422	0.995	0.2455	0.307	0.1936	0.794
ICR96	cnvkit.minGapSizeAccess.1500	61	1388	364	7	1820	0.8971	0.7922	0.1435	0.995	0.2475	0.309	0.1958	0.7962
ICR96	cnvkit.minGapSizeAccess.2000	61	1391	361	7	1820	0.8971	0.7939	0.1445	0.995	0.249	0.3105	0.1973	0.7978
ICR96	cnvkit.minGapSizeAccess.2500	61	1391	361	7	1820	0.8971	0.7939	0.1445	0.995	0.249	0.3105	0.1973	0.7978
ICR96	cnvkit.minGapSizeAccess.3000	61	1391	361	7	1820	0.8971	0.7939	0.1445	0.995	0.249	0.3105	0.1973	0.7978
ICR96	cnvkit.minGapSizeAccess.3500	61	1391	361	7	1820	0.8971	0.7939	0.1445	0.995	0.249	0.3105	0.1973	0.7978
ICR96	cnvkit.minGapSizeAccess.4000	61	1391	361	7	1820	0.8971	0.7939	0.1445	0.995	0.249	0.3105	0.1973	0.7978
ICR96	cnvkit.minGapSizeAccess.4500	61	1391	361	7	1820	0.8971	0.7939	0.1445	0.995	0.249	0.3105	0.1973	0.7978
ICR96	cnvkit.minGapSizeAccess.5000	61	1391	361	7	1820	0.8971	0.7939	0.1445	0.995	0.249	0.3105	0.1973	0.7978
ICR96	cnvkit.minGapSizeAccess.5500	61	1378	374	7	1820	0.8971	0.7865	0.1402	0.9949	0.2425	0.304	0.1904	0.7907
ICR96	cnvkit.minGapSizeAccess.6000	61	1378	374	7	1820	0.8971	0.7865	0.1402	0.9949	0.2425	0.304	0.1904	0.7907
ICR96	cnvkit.minGapSizeAccess.6500	61	1380	372	7	1820	0.8971	0.7877	0.1409	0.995	0.2435	0.305	0.1914	0.7918
ICR96	cnvkit.minGapSizeAccess.7000	61	1380	372	7	1820	0.8971	0.7877	0.1409	0.995	0.2435	0.305	0.1914	0.7918
ICR96	cnvkit.minGapSizeAccess.7500	61	1380	372	7	1820	0.8971	0.7877	0.1409	0.995	0.2435	0.305	0.1914	0.7918
ICR96	cnvkit.minGapSizeAccess.8000	61	1380	372	7	1820	0.8971	0.7877	0.1409	0.995	0.2435	0.305	0.1914	0.7918
ICR96	cnvkit.minMapqCoverage.0	61	1391	361	7	1820	0.8971	0.7939	0.1445	0.995	0.249	0.3105	0.1973	0.7978
ICR96	cnvkit.minMapqCoverage.10	61	1391	361	7	1820	0.8971	0.7939	0.1445	0.995	0.249	0.3105	0.1973	0.7978
ICR96	cnvkit.minMapqCoverage.15	61	1391	361	7	1820	0.8971	0.7939	0.1445	0.995	0.249	0.3105	0.1973	0.7978
ICR96	cnvkit.minMapqCoverage.2	61	1391	361	7	1820	0.8971	0.7939	0.1445	0.995	0.249	0.3105	0.1973	0.7978
ICR96	cnvkit.minMapqCoverage.20	61	1391	361	7	1820	0.8971	0.7939	0.1445	0.995	0.249	0.3105	0.1973	0.7978
ICR96	cnvkit.minMapqCoverage.25	61	1391	361	7	1820	0.8971	0.7939	0.1445	0.995	0.249	0.3105	0.1973	0.7978
ICR96	cnvkit.minMapqCoverage.30	61	1391	361	7	1820	0.8971	0.7939	0.1445	0.995	0.249	0.3105	0.1973	0.7978
ICR96	cnvkit.minMapqCoverage.35	61	1391	361	7	1820	0.8971	0.7939	0.1445	0.995	0.249	0.3105	0.1973	0.7978
ICR96	cnvkit.minMapqCoverage.40	61	1391	361	7	1820	0.8971	0.7939	0.1445	0.995	0.249	0.3105	0.1973	0.7978
ICR96	cnvkit.minMapqCoverage.45	61	1391	361	7	1820	0.8971	0.7939	0.1445	0.995	0.249	0.3105	0.1973	0.7978
ICR96	cnvkit.minMapqCoverage.5	61	1391	361	7	1820	0.8971	0.7939	0.1445	0.995	0.249	0.3105	0.1973	0.7978
ICR96	cnvkit.minMapqCoverage.50	61	1391	361	7	1820	0.8971	0.7939	0.1445	0.995	0.249	0.3105	0.1973	0.7978
ICR96	cnvkit.minMapqCoverage.55	61	1391	361	7	1820	0.8971	0.7939	0.1445	0.995	0.249	0.3105	0.1973	0.7978
ICR96	cnvkit.minMapqCoverage.60	61	1391	361	7	1820	0.8971	0.7939	0.1445	0.995	0.249	0.3105	0.1973	0.7978
ICR96	cnvkit.minMapqCoverage.7	61	1391	361	7	1820	0.8971	0.7939	0.1445	0.995	0.249	0.3105	0.1973	0.7978
ICR96	cnvkit.targetMaxSizeAutobin.11000	61	1391	361	7	1820	0.8971	0.7939	0.1445	0.995	0.249	0.3105	0.1973	0.7978
ICR96	cnvkit.targetMaxSizeAutobin.13000	61	1391	361	7	1820	0.8971	0.7939	0.1445	0.995	0.249	0.3105	0.1973	0.7978
ICR96	cnvkit.targetMaxSizeAutobin.15000	61	1391	361	7	1820	0.8971	0.7939	0.1445	0.995	0.249	0.3105	0.1973	0.7978
ICR96	cnvkit.targetMaxSizeAutobin.18000	61	1391	361	7	1820	0.8971	0.7939	0.1445	0.995	0.249	0.3105	0.1973	0.7978
ICR96	cnvkit.targetMaxSizeAutobin.19000	61	1391	361	7	1820	0.8971	0.7939	0.1445	0.995	0.249	0.3105	0.1973	0.7978
ICR96	cnvkit.targetMaxSizeAutobin.20000	61	1391	361	7	1820	0.8971	0.7939	0.1445	0.995	0.249	0.3105	0.1973	0.7978
ICR96	cnvkit.targetMaxSizeAutobin.21000	61	1391	361	7	1820	0.8971	0.7939	0.1445	0.995	0.249	0.3105	0.1973	0.7978
ICR96	cnvkit.targetMaxSizeAutobin.22000	61	1391	361	7	1820	0.8971	0.7939	0.1445	0.995	0.249	0.3105	0.1973	0.7978
ICR96	cnvkit.targetMaxSizeAutobin.25000	61	1391	361	7	1820	0.8971	0.7939	0.1445	0.995	0.249	0.3105	0.1973	0.7978
ICR96	cnvkit.targetMaxSizeAutobin.27000	61	1391	361	7	1820	0.8971	0.7939	0.1445	0.995	0.249	0.3105	0.1973	0.7978
ICR96	cnvkit.targetMaxSizeAutobin.3000	61	1391	361	7	1820	0.8971	0.7939	0.1445	0.995	0.249	0.3105	0.1973	0.7978
ICR96	cnvkit.targetMaxSizeAutobin.30000	61	1391	361	7	1820	0.8971	0.7939	0.1445	0.995	0.249	0.3105	0.1973	0.7978
ICR96	cnvkit.targetMaxSizeAutobin.5000	61	1391	361	7	1820	0.8971	0.7939	0.1445	0.995	0.249	0.3105	0.1973	0.7978
ICR96	cnvkit.targetMaxSizeAutobin.7000	61	1391	361	7	1820	0.8971	0.7939	0.1445	0.995	0.249	0.3105	0.1973	0.7978
ICR96	cnvkit.targetMaxSizeAutobin.9000	61	1391	361	7	1820	0.8971	0.7939	0.1445	0.995	0.249	0.3105	0.1973	0.7978
ICR96	cnvkit.targetMinSizeAutobin.10	61	1391	361	7	1820	0.8971	0.7939	0.1445	0.995	0.249	0.3105	0.1973	0.7978
ICR96	cnvkit.targetMinSizeAutobin.100	63	1340	412	5	1820	0.9265	0.7648	0.1326	0.9963	0.232	0.2985	0.1784	0.7709
ICR96	cnvkit.targetMinSizeAutobin.15	61	1391	361	7	1820	0.8971	0.7939	0.1445	0.995	0.249	0.3105	0.1973	0.7978
ICR96	cnvkit.targetMinSizeAutobin.20	61	1391	361	7	1820	0.8971	0.7939	0.1445	0.995	0.249	0.3105	0.1973	0.7978
ICR96	cnvkit.targetMinSizeAutobin.25	61	1391	361	7	1820	0.8971	0.7939	0.1445	0.995	0.249	0.3105	0.1973	0.7978
ICR96	cnvkit.targetMinSizeAutobin.30	61	1391	361	7	1820	0.8971	0.7939	0.1445	0.995	0.249	0.3105	0.1973	0.7978
ICR96	cnvkit.targetMinSizeAutobin.35	61	1391	361	7	1820	0.8971	0.7939	0.1445	0.995	0.249	0.3105	0.1973	0.7978
ICR96	cnvkit.targetMinSizeAutobin.40	61	1391	361	7	1820	0.8971	0.7939	0.1445	0.995	0.249	0.3105	0.1973	0.7978
ICR96	cnvkit.targetMinSizeAutobin.45	61	1391	361	7	1820	0.8971	0.7939	0.1445	0.995	0.249	0.3105	0.1973	0.7978
ICR96	cnvkit.targetMinSizeAutobin.50	61	1391	361	7	1820	0.8971	0.7939	0.1445	0.995	0.249	0.3105	0.1973	0.7978
ICR96	cnvkit.targetMinSizeAutobin.55	61	1391	361	7	1820	0.8971	0.7939	0.1445	0.995	0.249	0.3105	0.1973	0.7978
ICR96	cnvkit.targetMinSizeAutobin.60	61	1391	361	7	1820	0.8971	0.7939	0.1445	0.995	0.249	0.3105	0.1973	0.7978
ICR96	cnvkit.targetMinSizeAutobin.70	61	1391	361	7	1820	0.8971	0.7939	0.1445	0.995	0.249	0.3105	0.1973	0.7978
ICR96	cnvkit.targetMinSizeAutobin.80	61	1391	361	7	1820	0.8971	0.7939	0.1445	0.995	0.249	0.3105	0.1973	0.7978
ICR96	cnvkit.targetMinSizeAutobin.90	61	1391	361	7	1820	0.8971	0.7939	0.1445	0.995	0.249	0.3105	0.1973	0.7978
ICR96	cnvkit.thresholdsCall_amp.0.3	61	1391	361	7	1820	0.8971	0.7939	0.1445	0.995	0.249	0.3105	0.1973	0.7978
ICR96	cnvkit.thresholdsCall_amp.0.4	61	1391	361	7	1820	0.8971	0.7939	0.1445	0.995	0.249	0.3105	0.1973	0.7978
ICR96	cnvkit.thresholdsCall_amp.0.45	61	1391	361	7	1820	0.8971	0.7939	0.1445	0.995	0.249	0.3105	0.1973	0.7978
ICR96	cnvkit.thresholdsCall_amp.0.5	61	1391	361	7	1820	0.8971	0.7939	0.1445	0.995	0.249	0.3105	0.1973	0.7978
ICR96	cnvkit.thresholdsCall_amp.0.55	61	1391	361	7	1820	0.8971	0.7939	0.1445	0.995	0.249	0.3105	0.1973	0.7978
ICR96	cnvkit.thresholdsCall_amp.0.6	61	1391	361	7	1820	0.8971	0.7939	0.1445	0.995	0.249	0.3105	0.1973	0.7978
ICR96	cnvkit.thresholdsCall_amp.0.65	61	1391	361	7	1820	0.8971	0.7939	0.1445	0.995	0.249	0.3105	0.1973	0.7978
ICR96	cnvkit.thresholdsCall_amp.0.7	61	1391	361	7	1820	0.8971	0.7939	0.1445	0.995	0.249	0.3105	0.1973	0.7978
ICR96	cnvkit.thresholdsCall_amp.0.75	61	1391	361	7	1820	0.8971	0.7939	0.1445	0.995	0.249	0.3105	0.1973	0.7978
ICR96	cnvkit.thresholdsCall_amp.0.8	61	1391	361	7	1820	0.8971	0.7939	0.1445	0.995	0.249	0.3105	0.1973	0.7978
ICR96	cnvkit.thresholdsCall_amp.0.85	61	1391	361	7	1820	0.8971	0.7939	0.1445	0.995	0.249	0.3105	0.1973	0.7978
ICR96	cnvkit.thresholdsCall_amp.0.9	61	1391	361	7	1820	0.8971	0.7939	0.1445	0.995	0.249	0.3105	0.1973	0.7978
ICR96	cnvkit.thresholdsCall_amp.0.95	61	1391	361	7	1820	0.8971	0.7939	0.1445	0.995	0.249	0.3105	0.1973	0.7978
ICR96	cnvkit.thresholdsCall_amp.1	61	1391	361	7	1820	0.8971	0.7939	0.1445	0.995	0.249	0.3105	0.1973	0.7978
ICR96	cnvkit.thresholdsCall_amp.1.5	61	1391	361	7	1820	0.8971	0.7939	0.1445	0.995	0.249	0.3105	0.1973	0.7978
ICR96	cnvkit.thresholdsCall_del.-0.4	61	1391	361	7	1820	0.8971	0.7939	0.1445	0.995	0.249	0.3105	0.1973	0.7978
ICR96	cnvkit.thresholdsCall_del.-0.5	61	1391	361	7	1820	0.8971	0.7939	0.1445	0.995	0.249	0.3105	0.1973	0.7978
ICR96	cnvkit.thresholdsCall_del.-0.6	61	1391	361	7	1820	0.8971	0.7939	0.1445	0.995	0.249	0.3105	0.1973	0.7978
ICR96	cnvkit.thresholdsCall_del.-0.7	61	1391	361	7	1820	0.8971	0.7939	0.1445	0.995	0.249	0.3105	0.1973	0.7978
ICR96	cnvkit.thresholdsCall_del.-0.8	61	1391	361	7	1820	0.8971	0.7939	0.1445	0.995	0.249	0.3105	0.1973	0.7978
ICR96	cnvkit.thresholdsCall_del.-0.9	61	1391	361	7	1820	0.8971	0.7939	0.1445	0.995	0.249	0.3105	0.1973	0.7978
ICR96	cnvkit.thresholdsCall_del.-1	61	1391	361	7	1820	0.8971	0.7939	0.1445	0.995	0.249	0.3105	0.1973	0.7978
ICR96	cnvkit.thresholdsCall_del.-1.1	61	1391	361	7	1820	0.8971	0.7939	0.1445	0.995	0.249	0.3105	0.1973	0.7978
ICR96	cnvkit.thresholdsCall_del.-1.2	61	1391	361	7	1820	0.8971	0.7939	0.1445	0.995	0.249	0.3105	0.1973	0.7978
ICR96	cnvkit.thresholdsCall_del.-1.3	61	1391	361	7	1820	0.8971	0.7939	0.1445	0.995	0.249	0.3105	0.1973	0.7978
ICR96	cnvkit.thresholdsCall_del.-1.4	61	1391	361	7	1820	0.8971	0.7939	0.1445	0.995	0.249	0.3105	0.1973	0.7978
ICR96	cnvkit.thresholdsCall_del.-1.5	61	1391	361	7	1820	0.8971	0.7939	0.1445	0.995	0.249	0.3105	0.1973	0.7978
ICR96	cnvkit.thresholdsCall_del.-1.6	61	1391	361	7	1820	0.8971	0.7939	0.1445	0.995	0.249	0.3105	0.1973	0.7978
ICR96	cnvkit.thresholdsCall_del.-1.8	61	1391	361	7	1820	0.8971	0.7939	0.1445	0.995	0.249	0.3105	0.1973	0.7978
ICR96	cnvkit.thresholdsCall_del.-2	61	1391	361	7	1820	0.8971	0.7939	0.1445	0.995	0.249	0.3105	0.1973	0.7978
ICR96	cnvkit.thresholdsCall_gain.0	58	1183	569	10	1820	0.8529	0.6752	0.0925	0.9916	0.1669	0.2108	0.1068	0.6819
ICR96	cnvkit.thresholdsCall_gain.0.05	61	1379	373	7	1820	0.8971	0.7871	0.1406	0.9949	0.243	0.3045	0.1907	0.7912
ICR96	cnvkit.thresholdsCall_gain.0.1	61	1388	364	7	1820	0.8971	0.7922	0.1435	0.995	0.2475	0.309	0.1958	0.7962
ICR96	cnvkit.thresholdsCall_gain.0.15	61	1391	361	7	1820	0.8971	0.7939	0.1445	0.995	0.249	0.3105	0.1973	0.7978
ICR96	cnvkit.thresholdsCall_gain.0.175	61	1391	361	7	1820	0.8971	0.7939	0.1445	0.995	0.249	0.3105	0.1973	0.7978
ICR96	cnvkit.thresholdsCall_gain.0.2	61	1391	361	7	1820	0.8971	0.7939	0.1445	0.995	0.249	0.3105	0.1973	0.7978
ICR96	cnvkit.thresholdsCall_gain.0.225	61	1391	361	7	1820	0.8971	0.7939	0.1445	0.995	0.249	0.3105	0.1973	0.7978
ICR96	cnvkit.thresholdsCall_gain.0.25	61	1391	361	7	1820	0.8971	0.7939	0.1445	0.995	0.249	0.3105	0.1973	0.7978
ICR96	cnvkit.thresholdsCall_gain.0.275	61	1391	361	7	1820	0.8971	0.7939	0.1445	0.995	0.249	0.3105	0.1973	0.7978
ICR96	cnvkit.thresholdsCall_gain.0.3	61	1391	361	7	1820	0.8971	0.7939	0.1445	0.995	0.249	0.3105	0.1973	0.7978
ICR96	cnvkit.thresholdsCall_gain.0.325	61	1391	361	7	1820	0.8971	0.7939	0.1445	0.995	0.249	0.3105	0.1973	0.7978
ICR96	cnvkit.thresholdsCall_gain.0.35	61	1391	361	7	1820	0.8971	0.7939	0.1445	0.995	0.249	0.3105	0.1973	0.7978
ICR96	cnvkit.thresholdsCall_gain.0.4	61	1391	361	7	1820	0.8971	0.7939	0.1445	0.995	0.249	0.3105	0.1973	0.7978
ICR96	cnvkit.thresholdsCall_gain.0.45	61	1391	361	7	1820	0.8971	0.7939	0.1445	0.995	0.249	0.3105	0.1973	0.7978
ICR96	cnvkit.thresholdsCall_gain.0.5	57	1391	361	11	1820	0.8382	0.7939	0.1364	0.9922	0.2346	0.285	0.182	0.7956
ICR96	cnvkit.thresholdsCall_loss.0	60	208	1548	4	1820	0.9375	0.1185	0.0373	0.9811	0.0718	0.0321	0.0045	0.1473
ICR96	cnvkit.thresholdsCall_loss.-0.05	63	1082	670	5	1820	0.9265	0.6176	0.0859	0.9954	0.1573	0.2104	0.0954	0.6291
ICR96	cnvkit.thresholdsCall_loss.-0.1	63	1327	425	5	1820	0.9265	0.7574	0.1291	0.9962	0.2266	0.2928	0.1722	0.7637
ICR96	cnvkit.thresholdsCall_loss.-0.15	62	1375	377	6	1820	0.9118	0.7848	0.1412	0.9957	0.2446	0.3088	0.1925	0.7896
ICR96	cnvkit.thresholdsCall_loss.-0.2	61	1386	366	7	1820	0.8971	0.7911	0.1429	0.995	0.2465	0.308	0.1947	0.7951
ICR96	cnvkit.thresholdsCall_loss.-0.25	61	1391	361	7	1820	0.8971	0.7939	0.1445	0.995	0.249	0.3105	0.1973	0.7978
ICR96	cnvkit.thresholdsCall_loss.-0.3	61	1392	360	7	1820	0.8971	0.7945	0.1449	0.995	0.2495	0.311	0.1981	0.7984
ICR96	cnvkit.thresholdsCall_loss.-0.35	61	1392	360	7	1820	0.8971	0.7945	0.1449	0.995	0.2495	0.311	0.1981	0.7984
ICR96	cnvkit.thresholdsCall_loss.-0.4	61	1392	360	7	1820	0.8971	0.7945	0.1449	0.995	0.2495	0.311	0.1981	0.7984
ICR96	cnvkit.thresholdsCall_loss.-0.45	61	1392	360	7	1820	0.8971	0.7945	0.1449	0.995	0.2495	0.311	0.1981	0.7984
ICR96	cnvkit.thresholdsCall_loss.-0.5	60	1392	360	8	1820	0.8824	0.7945	0.1429	0.9943	0.2459	0.3047	0.1941	0.7978
ICR96	cnvkit.thresholdsCall_loss.-0.55	60	1392	360	8	1820	0.8824	0.7945	0.1429	0.9943	0.2459	0.3047	0.1941	0.7978
ICR96	cnvkit.thresholdsCall_loss.-0.6	60	1392	360	8	1820	0.8824	0.7945	0.1429	0.9943	0.2459	0.3047	0.1941	0.7978
ICR96	cnvkit.thresholdsCall_loss.-0.7	60	1392	360	8	1820	0.8824	0.7945	0.1429	0.9943	0.2459	0.3047	0.1941	0.7978
ICR96	cnvkit.thresholdsCall_loss.-0.8	60	1391	361	8	1820	0.8824	0.7939	0.1425	0.9943	0.2454	0.3042	0.1937	0.7973
inHouseHiSeq	cnvkit.alphaBintest.0.0001	42	153	25	16	236	0.7241	0.8596	0.6269	0.9053	0.672	0.5573	0.5547	0.8263
inHouseHiSeq	cnvkit.alphaBintest.0.0005	44	153	25	14	236	0.7586	0.8596	0.6377	0.9162	0.6929	0.5851	0.5809	0.8347
inHouseHiSeq	cnvkit.alphaBintest.0.001	45	151	27	13	236	0.7759	0.8483	0.625	0.9207	0.6923	0.5836	0.5772	0.8305
inHouseHiSeq	cnvkit.alphaBintest.0.002	46	150	28	12	236	0.7931	0.8427	0.6216	0.9259	0.697	0.59	0.5817	0.8305
inHouseHiSeq	cnvkit.alphaBintest.0.003	46	148	30	12	236	0.7931	0.8315	0.6053	0.925	0.6866	0.5755	0.5653	0.822
inHouseHiSeq	cnvkit.alphaBintest.0.004	46	148	30	12	236	0.7931	0.8315	0.6053	0.925	0.6866	0.5755	0.5653	0.822
inHouseHiSeq	cnvkit.alphaBintest.0.0045	46	147	31	12	236	0.7931	0.8258	0.5974	0.9245	0.6815	0.5684	0.5574	0.8178
inHouseHiSeq	cnvkit.alphaBintest.0.005	46	147	31	12	236	0.7931	0.8258	0.5974	0.9245	0.6815	0.5684	0.5574	0.8178
inHouseHiSeq	cnvkit.alphaBintest.0.0055	46	147	31	12	236	0.7931	0.8258	0.5974	0.9245	0.6815	0.5684	0.5574	0.8178
inHouseHiSeq	cnvkit.alphaBintest.0.006	46	147	31	12	236	0.7931	0.8258	0.5974	0.9245	0.6815	0.5684	0.5574	0.8178
inHouseHiSeq	cnvkit.alphaBintest.0.007	46	146	32	12	236	0.7931	0.8202	0.5897	0.9241	0.6765	0.5614	0.5496	0.8136
inHouseHiSeq	cnvkit.alphaBintest.0.008	46	146	32	12	236	0.7931	0.8202	0.5897	0.9241	0.6765	0.5614	0.5496	0.8136
inHouseHiSeq	cnvkit.alphaBintest.0.009	46	146	32	12	236	0.7931	0.8202	0.5897	0.9241	0.6765	0.5614	0.5496	0.8136
inHouseHiSeq	cnvkit.alphaBintest.0.01	47	146	32	11	236	0.8103	0.8202	0.5949	0.9299	0.6861	0.5753	0.562	0.8178
inHouseHiSeq	cnvkit.alphaBintest.0.1	50	112	66	8	236	0.8621	0.6292	0.431	0.9333	0.5747	0.4231	0.3673	0.6864
inHouseHiSeq	cnvkit.alphaSegmetrics.0.0001	46	149	29	12	236	0.7931	0.8371	0.6133	0.9255	0.6917	0.5827	0.5736	0.8263
inHouseHiSeq	cnvkit.alphaSegmetrics.0.0005	46	149	29	12	236	0.7931	0.8371	0.6133	0.9255	0.6917	0.5827	0.5736	0.8263
inHouseHiSeq	cnvkit.alphaSegmetrics.0.001	46	149	29	12	236	0.7931	0.8371	0.6133	0.9255	0.6917	0.5827	0.5736	0.8263
inHouseHiSeq	cnvkit.alphaSegmetrics.0.005	46	149	29	12	236	0.7931	0.8371	0.6133	0.9255	0.6917	0.5827	0.5736	0.8263
inHouseHiSeq	cnvkit.alphaSegmetrics.0.01	46	147	31	12	236	0.7931	0.8258	0.5974	0.9245	0.6815	0.5684	0.5574	0.8178
inHouseHiSeq	cnvkit.alphaSegmetrics.0.02	46	146	32	12	236	0.7931	0.8202	0.5897	0.9241	0.6765	0.5614	0.5496	0.8136
inHouseHiSeq	cnvkit.alphaSegmetrics.0.03	46	146	32	12	236	0.7931	0.8202	0.5897	0.9241	0.6765	0.5614	0.5496	0.8136
inHouseHiSeq	cnvkit.alphaSegmetrics.0.04	46	147	31	12	236	0.7931	0.8258	0.5974	0.9245	0.6815	0.5684	0.5574	0.8178
inHouseHiSeq	cnvkit.alphaSegmetrics.0.05	46	147	31	12	236	0.7931	0.8258	0.5974	0.9245	0.6815	0.5684	0.5574	0.8178
inHouseHiSeq	cnvkit.alphaSegmetrics.0.06	46	147	31	12	236	0.7931	0.8258	0.5974	0.9245	0.6815	0.5684	0.5574	0.8178
inHouseHiSeq	cnvkit.alphaSegmetrics.0.07	46	147	31	12	236	0.7931	0.8258	0.5974	0.9245	0.6815	0.5684	0.5574	0.8178
inHouseHiSeq	cnvkit.alphaSegmetrics.0.08	46	147	31	12	236	0.7931	0.8258	0.5974	0.9245	0.6815	0.5684	0.5574	0.8178
inHouseHiSeq	cnvkit.alphaSegmetrics.0.09	46	147	31	12	236	0.7931	0.8258	0.5974	0.9245	0.6815	0.5684	0.5574	0.8178
inHouseHiSeq	cnvkit.alphaSegmetrics.0.1	46	147	31	12	236	0.7931	0.8258	0.5974	0.9245	0.6815	0.5684	0.5574	0.8178
inHouseHiSeq	cnvkit.alphaSegmetrics.0.15	46	148	30	12	236	0.7931	0.8315	0.6053	0.925	0.6866	0.5755	0.5653	0.822
inHouseHiSeq	cnvkit.atargMaxSizeAutobin.100000	47	149	29	11	236	0.8103	0.8371	0.6184	0.9312	0.7015	0.5965	0.5861	0.8305
inHouseHiSeq	cnvkit.atargMaxSizeAutobin.1000000	46	147	31	12	236	0.7931	0.8258	0.5974	0.9245	0.6815	0.5684	0.5574	0.8178
inHouseHiSeq	cnvkit.atargMaxSizeAutobin.200000	46	149	29	12	236	0.7931	0.8371	0.6133	0.9255	0.6917	0.5827	0.5736	0.8263
inHouseHiSeq	cnvkit.atargMaxSizeAutobin.300000	46	148	30	12	236	0.7931	0.8315	0.6053	0.925	0.6866	0.5755	0.5653	0.822
inHouseHiSeq	cnvkit.atargMaxSizeAutobin.350000	46	148	30	12	236	0.7931	0.8315	0.6053	0.925	0.6866	0.5755	0.5653	0.822
inHouseHiSeq	cnvkit.atargMaxSizeAutobin.400000	46	147	31	12	236	0.7931	0.8258	0.5974	0.9245	0.6815	0.5684	0.5574	0.8178
inHouseHiSeq	cnvkit.atargMaxSizeAutobin.450000	46	147	31	12	236	0.7931	0.8258	0.5974	0.9245	0.6815	0.5684	0.5574	0.8178
inHouseHiSeq	cnvkit.atargMaxSizeAutobin.50000	48	145	33	10	236	0.8276	0.8146	0.5926	0.9355	0.6906	0.5823	0.5665	0.8178
inHouseHiSeq	cnvkit.atargMaxSizeAutobin.500000	46	147	31	12	236	0.7931	0.8258	0.5974	0.9245	0.6815	0.5684	0.5574	0.8178
inHouseHiSeq	cnvkit.atargMaxSizeAutobin.550000	46	147	31	12	236	0.7931	0.8258	0.5974	0.9245	0.6815	0.5684	0.5574	0.8178
inHouseHiSeq	cnvkit.atargMaxSizeAutobin.600000	46	147	31	12	236	0.7931	0.8258	0.5974	0.9245	0.6815	0.5684	0.5574	0.8178
inHouseHiSeq	cnvkit.atargMaxSizeAutobin.650000	46	147	31	12	236	0.7931	0.8258	0.5974	0.9245	0.6815	0.5684	0.5574	0.8178
inHouseHiSeq	cnvkit.atargMaxSizeAutobin.700000	46	147	31	12	236	0.7931	0.8258	0.5974	0.9245	0.6815	0.5684	0.5574	0.8178
inHouseHiSeq	cnvkit.atargMaxSizeAutobin.800000	46	147	31	12	236	0.7931	0.8258	0.5974	0.9245	0.6815	0.5684	0.5574	0.8178
inHouseHiSeq	cnvkit.atargMaxSizeAutobin.900000	46	147	31	12	236	0.7931	0.8258	0.5974	0.9245	0.6815	0.5684	0.5574	0.8178
inHouseHiSeq	cnvkit.atargMinSizeAutobin.100	46	147	31	12	236	0.7931	0.8258	0.5974	0.9245	0.6815	0.5684	0.5574	0.8178
inHouseHiSeq	cnvkit.atargMinSizeAutobin.1000	46	148	30	12	236	0.7931	0.8315	0.6053	0.925	0.6866	0.5755	0.5653	0.822
inHouseHiSeq	cnvkit.atargMinSizeAutobin.200	46	148	30	12	236	0.7931	0.8315	0.6053	0.925	0.6866	0.5755	0.5653	0.822
inHouseHiSeq	cnvkit.atargMinSizeAutobin.300	46	148	30	12	236	0.7931	0.8315	0.6053	0.925	0.6866	0.5755	0.5653	0.822
inHouseHiSeq	cnvkit.atargMinSizeAutobin.350	46	148	30	12	236	0.7931	0.8315	0.6053	0.925	0.6866	0.5755	0.5653	0.822
inHouseHiSeq	cnvkit.atargMinSizeAutobin.400	46	148	30	12	236	0.7931	0.8315	0.6053	0.925	0.6866	0.5755	0.5653	0.822
inHouseHiSeq	cnvkit.atargMinSizeAutobin.450	46	148	30	12	236	0.7931	0.8315	0.6053	0.925	0.6866	0.5755	0.5653	0.822
inHouseHiSeq	cnvkit.atargMinSizeAutobin.50	46	148	30	12	236	0.7931	0.8315	0.6053	0.925	0.6866	0.5755	0.5653	0.822
inHouseHiSeq	cnvkit.atargMinSizeAutobin.500	46	147	31	12	236	0.7931	0.8258	0.5974	0.9245	0.6815	0.5684	0.5574	0.8178
inHouseHiSeq	cnvkit.atargMinSizeAutobin.550	46	148	30	12	236	0.7931	0.8315	0.6053	0.925	0.6866	0.5755	0.5653	0.822
inHouseHiSeq	cnvkit.atargMinSizeAutobin.600	46	147	31	12	236	0.7931	0.8258	0.5974	0.9245	0.6815	0.5684	0.5574	0.8178
inHouseHiSeq	cnvkit.atargMinSizeAutobin.650	46	149	29	12	236	0.7931	0.8371	0.6133	0.9255	0.6917	0.5827	0.5736	0.8263
inHouseHiSeq	cnvkit.atargMinSizeAutobin.700	46	148	30	12	236	0.7931	0.8315	0.6053	0.925	0.6866	0.5755	0.5653	0.822
inHouseHiSeq	cnvkit.atargMinSizeAutobin.800	46	149	29	12	236	0.7931	0.8371	0.6133	0.9255	0.6917	0.5827	0.5736	0.8263
inHouseHiSeq	cnvkit.atargMinSizeAutobin.900	46	148	30	12	236	0.7931	0.8315	0.6053	0.925	0.6866	0.5755	0.5653	0.822
inHouseHiSeq	cnvkit.bootstrapSegmetrics.10	46	147	31	12	236	0.7931	0.8258	0.5974	0.9245	0.6815	0.5684	0.5574	0.8178
inHouseHiSeq	cnvkit.bootstrapSegmetrics.100	46	147	31	12	236	0.7931	0.8258	0.5974	0.9245	0.6815	0.5684	0.5574	0.8178
inHouseHiSeq	cnvkit.bootstrapSegmetrics.1000	46	148	30	12	236	0.7931	0.8315	0.6053	0.925	0.6866	0.5755	0.5653	0.822
inHouseHiSeq	cnvkit.bootstrapSegmetrics.110	46	147	31	12	236	0.7931	0.8258	0.5974	0.9245	0.6815	0.5684	0.5574	0.8178
inHouseHiSeq	cnvkit.bootstrapSegmetrics.120	46	147	31	12	236	0.7931	0.8258	0.5974	0.9245	0.6815	0.5684	0.5574	0.8178
inHouseHiSeq	cnvkit.bootstrapSegmetrics.150	46	147	31	12	236	0.7931	0.8258	0.5974	0.9245	0.6815	0.5684	0.5574	0.8178
inHouseHiSeq	cnvkit.bootstrapSegmetrics.20	46	147	31	12	236	0.7931	0.8258	0.5974	0.9245	0.6815	0.5684	0.5574	0.8178
inHouseHiSeq	cnvkit.bootstrapSegmetrics.30	46	147	31	12	236	0.7931	0.8258	0.5974	0.9245	0.6815	0.5684	0.5574	0.8178
inHouseHiSeq	cnvkit.bootstrapSegmetrics.40	46	147	31	12	236	0.7931	0.8258	0.5974	0.9245	0.6815	0.5684	0.5574	0.8178
inHouseHiSeq	cnvkit.bootstrapSegmetrics.50	46	147	31	12	236	0.7931	0.8258	0.5974	0.9245	0.6815	0.5684	0.5574	0.8178
inHouseHiSeq	cnvkit.bootstrapSegmetrics.500	46	148	30	12	236	0.7931	0.8315	0.6053	0.925	0.6866	0.5755	0.5653	0.822
inHouseHiSeq	cnvkit.bootstrapSegmetrics.60	46	147	31	12	236	0.7931	0.8258	0.5974	0.9245	0.6815	0.5684	0.5574	0.8178
inHouseHiSeq	cnvkit.bootstrapSegmetrics.70	46	147	31	12	236	0.7931	0.8258	0.5974	0.9245	0.6815	0.5684	0.5574	0.8178
inHouseHiSeq	cnvkit.bootstrapSegmetrics.80	46	147	31	12	236	0.7931	0.8258	0.5974	0.9245	0.6815	0.5684	0.5574	0.8178
inHouseHiSeq	cnvkit.bootstrapSegmetrics.90	46	147	31	12	236	0.7931	0.8258	0.5974	0.9245	0.6815	0.5684	0.5574	0.8178
inHouseHiSeq	cnvkit.bpPerBinAutobin.10000	48	105	73	10	236	0.8276	0.5899	0.3967	0.913	0.5363	0.3596	0.3056	0.6483
inHouseHiSeq	cnvkit.bpPerBinAutobin.100000	46	147	31	12	236	0.7931	0.8258	0.5974	0.9245	0.6815	0.5684	0.5574	0.8178
inHouseHiSeq	cnvkit.bpPerBinAutobin.110000	46	146	32	12	236	0.7931	0.8202	0.5897	0.9241	0.6765	0.5614	0.5496	0.8136
inHouseHiSeq	cnvkit.bpPerBinAutobin.120000	47	143	35	11	236	0.8103	0.8034	0.5732	0.9286	0.6714	0.5549	0.5386	0.8051
inHouseHiSeq	cnvkit.bpPerBinAutobin.130000	46	145	33	12	236	0.7931	0.8146	0.5823	0.9236	0.6715	0.5544	0.5416	0.8093
inHouseHiSeq	cnvkit.bpPerBinAutobin.140000	48	140	38	10	236	0.8276	0.7865	0.5581	0.9333	0.6667	0.5494	0.5281	0.7966
inHouseHiSeq	cnvkit.bpPerBinAutobin.150000	46	146	32	12	236	0.7931	0.8202	0.5897	0.9241	0.6765	0.5614	0.5496	0.8136
inHouseHiSeq	cnvkit.bpPerBinAutobin.170000	47	139	39	11	236	0.8103	0.7809	0.5465	0.9267	0.6528	0.5289	0.5084	0.7881
inHouseHiSeq	cnvkit.bpPerBinAutobin.200000	47	143	35	11	236	0.8103	0.8034	0.5732	0.9286	0.6714	0.5549	0.5386	0.8051
inHouseHiSeq	cnvkit.bpPerBinAutobin.30000	50	134	44	8	236	0.8621	0.7528	0.5319	0.9437	0.6579	0.5408	0.5086	0.7797
inHouseHiSeq	cnvkit.bpPerBinAutobin.300000	45	143	35	13	236	0.7759	0.8034	0.5625	0.9167	0.6522	0.5268	0.5135	0.7966
inHouseHiSeq	cnvkit.bpPerBinAutobin.50000	45	126	52	13	236	0.7759	0.7079	0.4639	0.9065	0.5806	0.4233	0.3944	0.7246
inHouseHiSeq	cnvkit.bpPerBinAutobin.70000	47	150	28	11	236	0.8103	0.8427	0.6267	0.9317	0.7068	0.6038	0.5942	0.8347
inHouseHiSeq	cnvkit.bpPerBinAutobin.80000	47	139	39	11	236	0.8103	0.7809	0.5465	0.9267	0.6528	0.5289	0.5084	0.7881
inHouseHiSeq	cnvkit.bpPerBinAutobin.90000	45	139	39	13	236	0.7759	0.7809	0.5357	0.9145	0.6338	0.5006	0.4838	0.7797
inHouseHiSeq	cnvkit.DropOutliersSegment.0	46	147	31	12	236	0.7931	0.8258	0.5974	0.9245	0.6815	0.5684	0.5574	0.8178
inHouseHiSeq	cnvkit.DropOutliersSegment.1	46	152	26	12	236	0.7931	0.8539	0.6389	0.9268	0.7077	0.605	0.5984	0.839
inHouseHiSeq	cnvkit.DropOutliersSegment.10	46	147	31	12	236	0.7931	0.8258	0.5974	0.9245	0.6815	0.5684	0.5574	0.8178
inHouseHiSeq	cnvkit.DropOutliersSegment.11	46	147	31	12	236	0.7931	0.8258	0.5974	0.9245	0.6815	0.5684	0.5574	0.8178
inHouseHiSeq	cnvkit.DropOutliersSegment.12	46	147	31	12	236	0.7931	0.8258	0.5974	0.9245	0.6815	0.5684	0.5574	0.8178
inHouseHiSeq	cnvkit.DropOutliersSegment.13	46	147	31	12	236	0.7931	0.8258	0.5974	0.9245	0.6815	0.5684	0.5574	0.8178
inHouseHiSeq	cnvkit.DropOutliersSegment.14	46	147	31	12	236	0.7931	0.8258	0.5974	0.9245	0.6815	0.5684	0.5574	0.8178
inHouseHiSeq	cnvkit.DropOutliersSegment.2	46	154	24	12	236	0.7931	0.8652	0.6571	0.9277	0.7188	0.6205	0.6155	0.8475
inHouseHiSeq	cnvkit.DropOutliersSegment.3	46	153	25	12	236	0.7931	0.8596	0.6479	0.9273	0.7132	0.6127	0.6068	0.8432
inHouseHiSeq	cnvkit.DropOutliersSegment.4	46	152	26	12	236	0.7931	0.8539	0.6389	0.9268	0.7077	0.605	0.5984	0.839
inHouseHiSeq	cnvkit.DropOutliersSegment.5	46	147	31	12	236	0.7931	0.8258	0.5974	0.9245	0.6815	0.5684	0.5574	0.8178
inHouseHiSeq	cnvkit.DropOutliersSegment.6	46	147	31	12	236	0.7931	0.8258	0.5974	0.9245	0.6815	0.5684	0.5574	0.8178
inHouseHiSeq	cnvkit.DropOutliersSegment.7	46	147	31	12	236	0.7931	0.8258	0.5974	0.9245	0.6815	0.5684	0.5574	0.8178
inHouseHiSeq	cnvkit.DropOutliersSegment.8	46	147	31	12	236	0.7931	0.8258	0.5974	0.9245	0.6815	0.5684	0.5574	0.8178
inHouseHiSeq	cnvkit.DropOutliersSegment.9	46	147	31	12	236	0.7931	0.8258	0.5974	0.9245	0.6815	0.5684	0.5574	0.8178
inHouseHiSeq	cnvkit.filterCall.ci	46	147	31	12	236	0.7931	0.8258	0.5974	0.9245	0.6815	0.5684	0.5574	0.8178
inHouseHiSeq	cnvkit.methodCall.clonal	46	147	31	12	236	0.7931	0.8258	0.5974	0.9245	0.6815	0.5684	0.5574	0.8178
inHouseHiSeq	cnvkit.methodCall.threshold	46	147	31	12	236	0.7931	0.8258	0.5974	0.9245	0.6815	0.5684	0.5574	0.8178
inHouseHiSeq	cnvkit.methodSegment.haar	46	153	25	12	236	0.7931	0.8596	0.6479	0.9273	0.7132	0.6127	0.6068	0.8432
inHouseHiSeq	cnvkit.methodSegment.hmm	48	145	33	10	236	0.8276	0.8146	0.5926	0.9355	0.6906	0.5823	0.5665	0.8178
inHouseHiSeq	cnvkit.methodSegment.hmm-germline	46	147	31	12	236	0.7931	0.8258	0.5974	0.9245	0.6815	0.5684	0.5574	0.8178
inHouseHiSeq	cnvkit.methodSegment.none	46	154	24	12	236	0.7931	0.8652	0.6571	0.9277	0.7188	0.6205	0.6155	0.8475
inHouseHiSeq	cnvkit.minClusterSizeReference.1	46	147	31	12	236	0.7931	0.8258	0.5974	0.9245	0.6815	0.5684	0.5574	0.8178
inHouseHiSeq	cnvkit.minClusterSizeReference.10	46	147	31	12	236	0.7931	0.8258	0.5974	0.9245	0.6815	0.5684	0.5574	0.8178
inHouseHiSeq	cnvkit.minClusterSizeReference.11	46	147	31	12	236	0.7931	0.8258	0.5974	0.9245	0.6815	0.5684	0.5574	0.8178
inHouseHiSeq	cnvkit.minClusterSizeReference.12	46	147	31	12	236	0.7931	0.8258	0.5974	0.9245	0.6815	0.5684	0.5574	0.8178
inHouseHiSeq	cnvkit.minClusterSizeReference.13	46	147	31	12	236	0.7931	0.8258	0.5974	0.9245	0.6815	0.5684	0.5574	0.8178
inHouseHiSeq	cnvkit.minClusterSizeReference.14	46	147	31	12	236	0.7931	0.8258	0.5974	0.9245	0.6815	0.5684	0.5574	0.8178
inHouseHiSeq	cnvkit.minClusterSizeReference.15	46	147	31	12	236	0.7931	0.8258	0.5974	0.9245	0.6815	0.5684	0.5574	0.8178
inHouseHiSeq	cnvkit.minClusterSizeReference.2	46	147	31	12	236	0.7931	0.8258	0.5974	0.9245	0.6815	0.5684	0.5574	0.8178
inHouseHiSeq	cnvkit.minClusterSizeReference.3	46	147	31	12	236	0.7931	0.8258	0.5974	0.9245	0.6815	0.5684	0.5574	0.8178
inHouseHiSeq	cnvkit.minClusterSizeReference.4	46	147	31	12	236	0.7931	0.8258	0.5974	0.9245	0.6815	0.5684	0.5574	0.8178
inHouseHiSeq	cnvkit.minClusterSizeReference.5	46	147	31	12	236	0.7931	0.8258	0.5974	0.9245	0.6815	0.5684	0.5574	0.8178
inHouseHiSeq	cnvkit.minClusterSizeReference.6	46	147	31	12	236	0.7931	0.8258	0.5974	0.9245	0.6815	0.5684	0.5574	0.8178
inHouseHiSeq	cnvkit.minClusterSizeReference.7	46	147	31	12	236	0.7931	0.8258	0.5974	0.9245	0.6815	0.5684	0.5574	0.8178
inHouseHiSeq	cnvkit.minClusterSizeReference.8	46	147	31	12	236	0.7931	0.8258	0.5974	0.9245	0.6815	0.5684	0.5574	0.8178
inHouseHiSeq	cnvkit.minClusterSizeReference.9	46	147	31	12	236	0.7931	0.8258	0.5974	0.9245	0.6815	0.5684	0.5574	0.8178
inHouseHiSeq	cnvkit.minGapSizeAccess.1000	46	149	29	12	236	0.7931	0.8371	0.6133	0.9255	0.6917	0.5827	0.5736	0.8263
inHouseHiSeq	cnvkit.minGapSizeAccess.1500	46	147	31	12	236	0.7931	0.8258	0.5974	0.9245	0.6815	0.5684	0.5574	0.8178
inHouseHiSeq	cnvkit.minGapSizeAccess.2000	46	147	31	12	236	0.7931	0.8258	0.5974	0.9245	0.6815	0.5684	0.5574	0.8178
inHouseHiSeq	cnvkit.minGapSizeAccess.2500	46	147	31	12	236	0.7931	0.8258	0.5974	0.9245	0.6815	0.5684	0.5574	0.8178
inHouseHiSeq	cnvkit.minGapSizeAccess.3000	46	147	31	12	236	0.7931	0.8258	0.5974	0.9245	0.6815	0.5684	0.5574	0.8178
inHouseHiSeq	cnvkit.minGapSizeAccess.3500	46	147	31	12	236	0.7931	0.8258	0.5974	0.9245	0.6815	0.5684	0.5574	0.8178
inHouseHiSeq	cnvkit.minGapSizeAccess.4000	46	147	31	12	236	0.7931	0.8258	0.5974	0.9245	0.6815	0.5684	0.5574	0.8178
inHouseHiSeq	cnvkit.minGapSizeAccess.4500	46	147	31	12	236	0.7931	0.8258	0.5974	0.9245	0.6815	0.5684	0.5574	0.8178
inHouseHiSeq	cnvkit.minGapSizeAccess.5000	46	147	31	12	236	0.7931	0.8258	0.5974	0.9245	0.6815	0.5684	0.5574	0.8178
inHouseHiSeq	cnvkit.minGapSizeAccess.5500	46	147	31	12	236	0.7931	0.8258	0.5974	0.9245	0.6815	0.5684	0.5574	0.8178
inHouseHiSeq	cnvkit.minGapSizeAccess.6000	46	147	31	12	236	0.7931	0.8258	0.5974	0.9245	0.6815	0.5684	0.5574	0.8178
inHouseHiSeq	cnvkit.minGapSizeAccess.6500	46	146	32	12	236	0.7931	0.8202	0.5897	0.9241	0.6765	0.5614	0.5496	0.8136
inHouseHiSeq	cnvkit.minGapSizeAccess.7000	46	146	32	12	236	0.7931	0.8202	0.5897	0.9241	0.6765	0.5614	0.5496	0.8136
inHouseHiSeq	cnvkit.minGapSizeAccess.7500	46	146	32	12	236	0.7931	0.8202	0.5897	0.9241	0.6765	0.5614	0.5496	0.8136
inHouseHiSeq	cnvkit.minGapSizeAccess.8000	46	146	32	12	236	0.7931	0.8202	0.5897	0.9241	0.6765	0.5614	0.5496	0.8136
inHouseHiSeq	cnvkit.minMapqCoverage.0	46	147	31	12	236	0.7931	0.8258	0.5974	0.9245	0.6815	0.5684	0.5574	0.8178
inHouseHiSeq	cnvkit.minMapqCoverage.10	46	147	31	12	236	0.7931	0.8258	0.5974	0.9245	0.6815	0.5684	0.5574	0.8178
inHouseHiSeq	cnvkit.minMapqCoverage.15	46	147	31	12	236	0.7931	0.8258	0.5974	0.9245	0.6815	0.5684	0.5574	0.8178
inHouseHiSeq	cnvkit.minMapqCoverage.2	46	147	31	12	236	0.7931	0.8258	0.5974	0.9245	0.6815	0.5684	0.5574	0.8178
inHouseHiSeq	cnvkit.minMapqCoverage.20	46	147	31	12	236	0.7931	0.8258	0.5974	0.9245	0.6815	0.5684	0.5574	0.8178
inHouseHiSeq	cnvkit.minMapqCoverage.25	46	147	31	12	236	0.7931	0.8258	0.5974	0.9245	0.6815	0.5684	0.5574	0.8178
inHouseHiSeq	cnvkit.minMapqCoverage.30	46	147	31	12	236	0.7931	0.8258	0.5974	0.9245	0.6815	0.5684	0.5574	0.8178
inHouseHiSeq	cnvkit.minMapqCoverage.35	46	147	31	12	236	0.7931	0.8258	0.5974	0.9245	0.6815	0.5684	0.5574	0.8178
inHouseHiSeq	cnvkit.minMapqCoverage.40	46	147	31	12	236	0.7931	0.8258	0.5974	0.9245	0.6815	0.5684	0.5574	0.8178
inHouseHiSeq	cnvkit.minMapqCoverage.45	46	147	31	12	236	0.7931	0.8258	0.5974	0.9245	0.6815	0.5684	0.5574	0.8178
inHouseHiSeq	cnvkit.minMapqCoverage.5	46	147	31	12	236	0.7931	0.8258	0.5974	0.9245	0.6815	0.5684	0.5574	0.8178
inHouseHiSeq	cnvkit.minMapqCoverage.50	46	147	31	12	236	0.7931	0.8258	0.5974	0.9245	0.6815	0.5684	0.5574	0.8178
inHouseHiSeq	cnvkit.minMapqCoverage.55	46	147	31	12	236	0.7931	0.8258	0.5974	0.9245	0.6815	0.5684	0.5574	0.8178
inHouseHiSeq	cnvkit.minMapqCoverage.60	46	147	31	12	236	0.7931	0.8258	0.5974	0.9245	0.6815	0.5684	0.5574	0.8178
inHouseHiSeq	cnvkit.minMapqCoverage.7	46	147	31	12	236	0.7931	0.8258	0.5974	0.9245	0.6815	0.5684	0.5574	0.8178
inHouseHiSeq	cnvkit.targetMaxSizeAutobin.11000	46	147	31	12	236	0.7931	0.8258	0.5974	0.9245	0.6815	0.5684	0.5574	0.8178
inHouseHiSeq	cnvkit.targetMaxSizeAutobin.13000	46	147	31	12	236	0.7931	0.8258	0.5974	0.9245	0.6815	0.5684	0.5574	0.8178
inHouseHiSeq	cnvkit.targetMaxSizeAutobin.15000	46	147	31	12	236	0.7931	0.8258	0.5974	0.9245	0.6815	0.5684	0.5574	0.8178
inHouseHiSeq	cnvkit.targetMaxSizeAutobin.18000	46	147	31	12	236	0.7931	0.8258	0.5974	0.9245	0.6815	0.5684	0.5574	0.8178
inHouseHiSeq	cnvkit.targetMaxSizeAutobin.19000	46	147	31	12	236	0.7931	0.8258	0.5974	0.9245	0.6815	0.5684	0.5574	0.8178
inHouseHiSeq	cnvkit.targetMaxSizeAutobin.20000	46	147	31	12	236	0.7931	0.8258	0.5974	0.9245	0.6815	0.5684	0.5574	0.8178
inHouseHiSeq	cnvkit.targetMaxSizeAutobin.21000	46	147	31	12	236	0.7931	0.8258	0.5974	0.9245	0.6815	0.5684	0.5574	0.8178
inHouseHiSeq	cnvkit.targetMaxSizeAutobin.22000	46	147	31	12	236	0.7931	0.8258	0.5974	0.9245	0.6815	0.5684	0.5574	0.8178
inHouseHiSeq	cnvkit.targetMaxSizeAutobin.25000	46	147	31	12	236	0.7931	0.8258	0.5974	0.9245	0.6815	0.5684	0.5574	0.8178
inHouseHiSeq	cnvkit.targetMaxSizeAutobin.27000	46	147	31	12	236	0.7931	0.8258	0.5974	0.9245	0.6815	0.5684	0.5574	0.8178
inHouseHiSeq	cnvkit.targetMaxSizeAutobin.3000	46	147	31	12	236	0.7931	0.8258	0.5974	0.9245	0.6815	0.5684	0.5574	0.8178
inHouseHiSeq	cnvkit.targetMaxSizeAutobin.30000	46	147	31	12	236	0.7931	0.8258	0.5974	0.9245	0.6815	0.5684	0.5574	0.8178
inHouseHiSeq	cnvkit.targetMaxSizeAutobin.5000	46	147	31	12	236	0.7931	0.8258	0.5974	0.9245	0.6815	0.5684	0.5574	0.8178
inHouseHiSeq	cnvkit.targetMaxSizeAutobin.7000	46	147	31	12	236	0.7931	0.8258	0.5974	0.9245	0.6815	0.5684	0.5574	0.8178
inHouseHiSeq	cnvkit.targetMaxSizeAutobin.9000	46	147	31	12	236	0.7931	0.8258	0.5974	0.9245	0.6815	0.5684	0.5574	0.8178
inHouseHiSeq	cnvkit.targetMinSizeAutobin.10	46	147	31	12	236	0.7931	0.8258	0.5974	0.9245	0.6815	0.5684	0.5574	0.8178
inHouseHiSeq	cnvkit.targetMinSizeAutobin.100	46	147	31	12	236	0.7931	0.8258	0.5974	0.9245	0.6815	0.5684	0.5574	0.8178
inHouseHiSeq	cnvkit.targetMinSizeAutobin.15	46	147	31	12	236	0.7931	0.8258	0.5974	0.9245	0.6815	0.5684	0.5574	0.8178
inHouseHiSeq	cnvkit.targetMinSizeAutobin.20	46	147	31	12	236	0.7931	0.8258	0.5974	0.9245	0.6815	0.5684	0.5574	0.8178
inHouseHiSeq	cnvkit.targetMinSizeAutobin.25	46	147	31	12	236	0.7931	0.8258	0.5974	0.9245	0.6815	0.5684	0.5574	0.8178
inHouseHiSeq	cnvkit.targetMinSizeAutobin.30	46	147	31	12	236	0.7931	0.8258	0.5974	0.9245	0.6815	0.5684	0.5574	0.8178
inHouseHiSeq	cnvkit.targetMinSizeAutobin.35	46	147	31	12	236	0.7931	0.8258	0.5974	0.9245	0.6815	0.5684	0.5574	0.8178
inHouseHiSeq	cnvkit.targetMinSizeAutobin.40	46	147	31	12	236	0.7931	0.8258	0.5974	0.9245	0.6815	0.5684	0.5574	0.8178
inHouseHiSeq	cnvkit.targetMinSizeAutobin.45	46	147	31	12	236	0.7931	0.8258	0.5974	0.9245	0.6815	0.5684	0.5574	0.8178
inHouseHiSeq	cnvkit.targetMinSizeAutobin.50	46	147	31	12	236	0.7931	0.8258	0.5974	0.9245	0.6815	0.5684	0.5574	0.8178
inHouseHiSeq	cnvkit.targetMinSizeAutobin.55	46	147	31	12	236	0.7931	0.8258	0.5974	0.9245	0.6815	0.5684	0.5574	0.8178
inHouseHiSeq	cnvkit.targetMinSizeAutobin.60	46	147	31	12	236	0.7931	0.8258	0.5974	0.9245	0.6815	0.5684	0.5574	0.8178
inHouseHiSeq	cnvkit.targetMinSizeAutobin.70	46	147	31	12	236	0.7931	0.8258	0.5974	0.9245	0.6815	0.5684	0.5574	0.8178
inHouseHiSeq	cnvkit.targetMinSizeAutobin.80	46	147	31	12	236	0.7931	0.8258	0.5974	0.9245	0.6815	0.5684	0.5574	0.8178
inHouseHiSeq	cnvkit.targetMinSizeAutobin.90	46	147	31	12	236	0.7931	0.8258	0.5974	0.9245	0.6815	0.5684	0.5574	0.8178
inHouseHiSeq	cnvkit.thresholdsCall_amp.0.3	46	147	31	12	236	0.7931	0.8258	0.5974	0.9245	0.6815	0.5684	0.5574	0.8178
inHouseHiSeq	cnvkit.thresholdsCall_amp.0.4	46	147	31	12	236	0.7931	0.8258	0.5974	0.9245	0.6815	0.5684	0.5574	0.8178
inHouseHiSeq	cnvkit.thresholdsCall_amp.0.45	46	147	31	12	236	0.7931	0.8258	0.5974	0.9245	0.6815	0.5684	0.5574	0.8178
inHouseHiSeq	cnvkit.thresholdsCall_amp.0.5	46	147	31	12	236	0.7931	0.8258	0.5974	0.9245	0.6815	0.5684	0.5574	0.8178
inHouseHiSeq	cnvkit.thresholdsCall_amp.0.55	46	147	31	12	236	0.7931	0.8258	0.5974	0.9245	0.6815	0.5684	0.5574	0.8178
inHouseHiSeq	cnvkit.thresholdsCall_amp.0.6	46	147	31	12	236	0.7931	0.8258	0.5974	0.9245	0.6815	0.5684	0.5574	0.8178
inHouseHiSeq	cnvkit.thresholdsCall_amp.0.65	46	147	31	12	236	0.7931	0.8258	0.5974	0.9245	0.6815	0.5684	0.5574	0.8178
inHouseHiSeq	cnvkit.thresholdsCall_amp.0.7	46	147	31	12	236	0.7931	0.8258	0.5974	0.9245	0.6815	0.5684	0.5574	0.8178
inHouseHiSeq	cnvkit.thresholdsCall_amp.0.75	46	147	31	12	236	0.7931	0.8258	0.5974	0.9245	0.6815	0.5684	0.5574	0.8178
inHouseHiSeq	cnvkit.thresholdsCall_amp.0.8	46	147	31	12	236	0.7931	0.8258	0.5974	0.9245	0.6815	0.5684	0.5574	0.8178
inHouseHiSeq	cnvkit.thresholdsCall_amp.0.85	46	147	31	12	236	0.7931	0.8258	0.5974	0.9245	0.6815	0.5684	0.5574	0.8178
inHouseHiSeq	cnvkit.thresholdsCall_amp.0.9	46	147	31	12	236	0.7931	0.8258	0.5974	0.9245	0.6815	0.5684	0.5574	0.8178
inHouseHiSeq	cnvkit.thresholdsCall_amp.0.95	46	147	31	12	236	0.7931	0.8258	0.5974	0.9245	0.6815	0.5684	0.5574	0.8178
inHouseHiSeq	cnvkit.thresholdsCall_amp.1	46	147	31	12	236	0.7931	0.8258	0.5974	0.9245	0.6815	0.5684	0.5574	0.8178
inHouseHiSeq	cnvkit.thresholdsCall_amp.1.5	46	147	31	12	236	0.7931	0.8258	0.5974	0.9245	0.6815	0.5684	0.5574	0.8178
inHouseHiSeq	cnvkit.thresholdsCall_del.-0.4	46	147	31	12	236	0.7931	0.8258	0.5974	0.9245	0.6815	0.5684	0.5574	0.8178
inHouseHiSeq	cnvkit.thresholdsCall_del.-0.5	46	147	31	12	236	0.7931	0.8258	0.5974	0.9245	0.6815	0.5684	0.5574	0.8178
inHouseHiSeq	cnvkit.thresholdsCall_del.-0.6	46	147	31	12	236	0.7931	0.8258	0.5974	0.9245	0.6815	0.5684	0.5574	0.8178
inHouseHiSeq	cnvkit.thresholdsCall_del.-0.7	46	147	31	12	236	0.7931	0.8258	0.5974	0.9245	0.6815	0.5684	0.5574	0.8178
inHouseHiSeq	cnvkit.thresholdsCall_del.-0.8	46	147	31	12	236	0.7931	0.8258	0.5974	0.9245	0.6815	0.5684	0.5574	0.8178
inHouseHiSeq	cnvkit.thresholdsCall_del.-0.9	46	147	31	12	236	0.7931	0.8258	0.5974	0.9245	0.6815	0.5684	0.5574	0.8178
inHouseHiSeq	cnvkit.thresholdsCall_del.-1	46	147	31	12	236	0.7931	0.8258	0.5974	0.9245	0.6815	0.5684	0.5574	0.8178
inHouseHiSeq	cnvkit.thresholdsCall_del.-1.1	46	147	31	12	236	0.7931	0.8258	0.5974	0.9245	0.6815	0.5684	0.5574	0.8178
inHouseHiSeq	cnvkit.thresholdsCall_del.-1.2	46	147	31	12	236	0.7931	0.8258	0.5974	0.9245	0.6815	0.5684	0.5574	0.8178
inHouseHiSeq	cnvkit.thresholdsCall_del.-1.3	46	147	31	12	236	0.7931	0.8258	0.5974	0.9245	0.6815	0.5684	0.5574	0.8178
inHouseHiSeq	cnvkit.thresholdsCall_del.-1.4	46	147	31	12	236	0.7931	0.8258	0.5974	0.9245	0.6815	0.5684	0.5574	0.8178
inHouseHiSeq	cnvkit.thresholdsCall_del.-1.5	46	147	31	12	236	0.7931	0.8258	0.5974	0.9245	0.6815	0.5684	0.5574	0.8178
inHouseHiSeq	cnvkit.thresholdsCall_del.-1.6	46	147	31	12	236	0.7931	0.8258	0.5974	0.9245	0.6815	0.5684	0.5574	0.8178
inHouseHiSeq	cnvkit.thresholdsCall_del.-1.8	46	147	31	12	236	0.7931	0.8258	0.5974	0.9245	0.6815	0.5684	0.5574	0.8178
inHouseHiSeq	cnvkit.thresholdsCall_del.-2	46	147	31	12	236	0.7931	0.8258	0.5974	0.9245	0.6815	0.5684	0.5574	0.8178
inHouseHiSeq	cnvkit.thresholdsCall_gain.0	46	99	82	9	236	0.8364	0.547	0.3594	0.9167	0.5027	0.3253	0.2622	0.6144
inHouseHiSeq	cnvkit.thresholdsCall_gain.0.05	46	145	33	12	236	0.7931	0.8146	0.5823	0.9236	0.6715	0.5544	0.5416	0.8093
inHouseHiSeq	cnvkit.thresholdsCall_gain.0.1	46	147	31	12	236	0.7931	0.8258	0.5974	0.9245	0.6815	0.5684	0.5574	0.8178
inHouseHiSeq	cnvkit.thresholdsCall_gain.0.15	46	147	31	12	236	0.7931	0.8258	0.5974	0.9245	0.6815	0.5684	0.5574	0.8178
inHouseHiSeq	cnvkit.thresholdsCall_gain.0.175	46	147	31	12	236	0.7931	0.8258	0.5974	0.9245	0.6815	0.5684	0.5574	0.8178
inHouseHiSeq	cnvkit.thresholdsCall_gain.0.2	46	147	31	12	236	0.7931	0.8258	0.5974	0.9245	0.6815	0.5684	0.5574	0.8178
inHouseHiSeq	cnvkit.thresholdsCall_gain.0.225	46	147	31	12	236	0.7931	0.8258	0.5974	0.9245	0.6815	0.5684	0.5574	0.8178
inHouseHiSeq	cnvkit.thresholdsCall_gain.0.25	46	147	31	12	236	0.7931	0.8258	0.5974	0.9245	0.6815	0.5684	0.5574	0.8178
inHouseHiSeq	cnvkit.thresholdsCall_gain.0.275	46	147	31	12	236	0.7931	0.8258	0.5974	0.9245	0.6815	0.5684	0.5574	0.8178
inHouseHiSeq	cnvkit.thresholdsCall_gain.0.3	46	147	31	12	236	0.7931	0.8258	0.5974	0.9245	0.6815	0.5684	0.5574	0.8178
inHouseHiSeq	cnvkit.thresholdsCall_gain.0.325	46	147	31	12	236	0.7931	0.8258	0.5974	0.9245	0.6815	0.5684	0.5574	0.8178
inHouseHiSeq	cnvkit.thresholdsCall_gain.0.35	46	147	31	12	236	0.7931	0.8258	0.5974	0.9245	0.6815	0.5684	0.5574	0.8178
inHouseHiSeq	cnvkit.thresholdsCall_gain.0.4	46	147	31	12	236	0.7931	0.8258	0.5974	0.9245	0.6815	0.5684	0.5574	0.8178
inHouseHiSeq	cnvkit.thresholdsCall_gain.0.45	46	148	30	12	236	0.7931	0.8315	0.6053	0.925	0.6866	0.5755	0.5653	0.822
inHouseHiSeq	cnvkit.thresholdsCall_gain.0.5	45	147	31	13	236	0.7759	0.8258	0.5921	0.9188	0.6716	0.5544	0.5448	0.8136
inHouseHiSeq	cnvkit.thresholdsCall_loss.0	49	46	134	7	236	0.875	0.2556	0.2678	0.8679	0.41	0.1331	0.0732	0.4025
inHouseHiSeq	cnvkit.thresholdsCall_loss.-0.05	46	140	38	12	236	0.7931	0.7865	0.5476	0.9211	0.6479	0.5212	0.5035	0.7881
inHouseHiSeq	cnvkit.thresholdsCall_loss.-0.1	46	146	32	12	236	0.7931	0.8202	0.5897	0.9241	0.6765	0.5614	0.5496	0.8136
inHouseHiSeq	cnvkit.thresholdsCall_loss.-0.15	46	146	32	12	236	0.7931	0.8202	0.5897	0.9241	0.6765	0.5614	0.5496	0.8136
inHouseHiSeq	cnvkit.thresholdsCall_loss.-0.2	46	147	31	12	236	0.7931	0.8258	0.5974	0.9245	0.6815	0.5684	0.5574	0.8178
inHouseHiSeq	cnvkit.thresholdsCall_loss.-0.25	46	147	31	12	236	0.7931	0.8258	0.5974	0.9245	0.6815	0.5684	0.5574	0.8178
inHouseHiSeq	cnvkit.thresholdsCall_loss.-0.3	46	147	31	12	236	0.7931	0.8258	0.5974	0.9245	0.6815	0.5684	0.5574	0.8178
inHouseHiSeq	cnvkit.thresholdsCall_loss.-0.35	46	147	31	12	236	0.7931	0.8258	0.5974	0.9245	0.6815	0.5684	0.5574	0.8178
inHouseHiSeq	cnvkit.thresholdsCall_loss.-0.4	46	147	31	12	236	0.7931	0.8258	0.5974	0.9245	0.6815	0.5684	0.5574	0.8178
inHouseHiSeq	cnvkit.thresholdsCall_loss.-0.45	46	147	31	12	236	0.7931	0.8258	0.5974	0.9245	0.6815	0.5684	0.5574	0.8178
inHouseHiSeq	cnvkit.thresholdsCall_loss.-0.5	46	147	31	12	236	0.7931	0.8258	0.5974	0.9245	0.6815	0.5684	0.5574	0.8178
inHouseHiSeq	cnvkit.thresholdsCall_loss.-0.55	46	147	31	12	236	0.7931	0.8258	0.5974	0.9245	0.6815	0.5684	0.5574	0.8178
inHouseHiSeq	cnvkit.thresholdsCall_loss.-0.6	46	147	31	12	236	0.7931	0.8258	0.5974	0.9245	0.6815	0.5684	0.5574	0.8178
inHouseHiSeq	cnvkit.thresholdsCall_loss.-0.7	46	148	30	12	236	0.7931	0.8315	0.6053	0.925	0.6866	0.5755	0.5653	0.822
inHouseHiSeq	cnvkit.thresholdsCall_loss.-0.8	43	148	30	15	236	0.7414	0.8315	0.589	0.908	0.6565	0.5336	0.5269	0.8093
inHouseMiSeq	cnvkit.alphaBintest.0.0001	43	159	13	21	236	0.6719	0.9244	0.7679	0.8833	0.7167	0.6231	0.6206	0.8559
inHouseMiSeq	cnvkit.alphaBintest.0.0005	43	158	14	21	236	0.6719	0.9186	0.7544	0.8827	0.7107	0.6133	0.6115	0.8517
inHouseMiSeq	cnvkit.alphaBintest.0.001	44	158	14	20	236	0.6875	0.9186	0.7586	0.8876	0.7213	0.6259	0.6244	0.8559
inHouseMiSeq	cnvkit.alphaBintest.0.002	45	157	15	19	236	0.7031	0.9128	0.75	0.892	0.7258	0.6288	0.6282	0.8559
inHouseMiSeq	cnvkit.alphaBintest.0.003	45	154	18	19	236	0.7031	0.8953	0.7143	0.8902	0.7087	0.6015	0.6014	0.8432
inHouseMiSeq	cnvkit.alphaBintest.0.004	45	154	18	19	236	0.7031	0.8953	0.7143	0.8902	0.7087	0.6015	0.6014	0.8432
inHouseMiSeq	cnvkit.alphaBintest.0.0045	46	154	18	18	236	0.7188	0.8953	0.7188	0.8953	0.7188	0.6141	0.6142	0.8475
inHouseMiSeq	cnvkit.alphaBintest.0.005	46	154	18	18	236	0.7188	0.8953	0.7188	0.8953	0.7188	0.6141	0.6142	0.8475
inHouseMiSeq	cnvkit.alphaBintest.0.0055	47	154	18	17	236	0.7344	0.8953	0.7231	0.9006	0.7287	0.6267	0.6267	0.8517
inHouseMiSeq	cnvkit.alphaBintest.0.006	47	153	19	17	236	0.7344	0.8895	0.7121	0.9	0.7231	0.618	0.618	0.8475
inHouseMiSeq	cnvkit.alphaBintest.0.007	47	153	19	17	236	0.7344	0.8895	0.7121	0.9	0.7231	0.618	0.618	0.8475
inHouseMiSeq	cnvkit.alphaBintest.0.008	47	153	19	17	236	0.7344	0.8895	0.7121	0.9	0.7231	0.618	0.618	0.8475
inHouseMiSeq	cnvkit.alphaBintest.0.009	47	152	20	17	236	0.7344	0.8837	0.7015	0.8994	0.7176	0.6094	0.6091	0.8432
inHouseMiSeq	cnvkit.alphaBintest.0.01	47	152	20	17	236	0.7344	0.8837	0.7015	0.8994	0.7176	0.6094	0.6091	0.8432
inHouseMiSeq	cnvkit.alphaBintest.0.1	54	140	32	10	236	0.8438	0.814	0.6279	0.9333	0.72	0.6076	0.5936	0.822
inHouseMiSeq	cnvkit.alphaSegmetrics.0.0001	45	155	17	19	236	0.7031	0.9012	0.7258	0.8908	0.7143	0.6104	0.6104	0.8475
inHouseMiSeq	cnvkit.alphaSegmetrics.0.0005	46	155	17	18	236	0.7188	0.9012	0.7302	0.896	0.7244	0.623	0.623	0.8517
inHouseMiSeq	cnvkit.alphaSegmetrics.0.001	46	155	17	18	236	0.7188	0.9012	0.7302	0.896	0.7244	0.623	0.623	0.8517
inHouseMiSeq	cnvkit.alphaSegmetrics.0.005	46	155	17	18	236	0.7188	0.9012	0.7302	0.896	0.7244	0.623	0.623	0.8517
inHouseMiSeq	cnvkit.alphaSegmetrics.0.01	46	155	17	18	236	0.7188	0.9012	0.7302	0.896	0.7244	0.623	0.623	0.8517
inHouseMiSeq	cnvkit.alphaSegmetrics.0.02	45	154	18	19	236	0.7031	0.8953	0.7143	0.8902	0.7087	0.6015	0.6014	0.8432
inHouseMiSeq	cnvkit.alphaSegmetrics.0.03	46	154	18	18	236	0.7188	0.8953	0.7188	0.8953	0.7188	0.6141	0.6142	0.8475
inHouseMiSeq	cnvkit.alphaSegmetrics.0.04	46	154	18	18	236	0.7188	0.8953	0.7188	0.8953	0.7188	0.6141	0.6142	0.8475
inHouseMiSeq	cnvkit.alphaSegmetrics.0.05	46	154	18	18	236	0.7188	0.8953	0.7188	0.8953	0.7188	0.6141	0.6142	0.8475
inHouseMiSeq	cnvkit.alphaSegmetrics.0.06	46	154	18	18	236	0.7188	0.8953	0.7188	0.8953	0.7188	0.6141	0.6142	0.8475
inHouseMiSeq	cnvkit.alphaSegmetrics.0.07	46	154	18	18	236	0.7188	0.8953	0.7188	0.8953	0.7188	0.6141	0.6142	0.8475
inHouseMiSeq	cnvkit.alphaSegmetrics.0.08	46	154	18	18	236	0.7188	0.8953	0.7188	0.8953	0.7188	0.6141	0.6142	0.8475
inHouseMiSeq	cnvkit.alphaSegmetrics.0.09	45	154	18	19	236	0.7031	0.8953	0.7143	0.8902	0.7087	0.6015	0.6014	0.8432
inHouseMiSeq	cnvkit.alphaSegmetrics.0.1	45	154	18	19	236	0.7031	0.8953	0.7143	0.8902	0.7087	0.6015	0.6014	0.8432
inHouseMiSeq	cnvkit.alphaSegmetrics.0.15	45	153	19	19	236	0.7031	0.8895	0.7031	0.8895	0.7031	0.5927	0.5927	0.839
inHouseMiSeq	cnvkit.atargMaxSizeAutobin.100000	46	152	20	18	236	0.7188	0.8837	0.697	0.8941	0.7077	0.5968	0.5967	0.839
inHouseMiSeq	cnvkit.atargMaxSizeAutobin.1000000	44	155	17	20	236	0.6875	0.9012	0.7213	0.8857	0.704	0.5978	0.5974	0.8432
inHouseMiSeq	cnvkit.atargMaxSizeAutobin.200000	48	155	17	16	236	0.75	0.9012	0.7385	0.9064	0.7442	0.648	0.6481	0.8602
inHouseMiSeq	cnvkit.atargMaxSizeAutobin.300000	48	154	18	16	236	0.75	0.8953	0.7273	0.9059	0.7385	0.6392	0.639	0.8559
inHouseMiSeq	cnvkit.atargMaxSizeAutobin.350000	48	154	18	16	236	0.75	0.8953	0.7273	0.9059	0.7385	0.6392	0.639	0.8559
inHouseMiSeq	cnvkit.atargMaxSizeAutobin.400000	48	154	18	16	236	0.75	0.8953	0.7273	0.9059	0.7385	0.6392	0.639	0.8559
inHouseMiSeq	cnvkit.atargMaxSizeAutobin.450000	46	155	17	18	236	0.7188	0.9012	0.7302	0.896	0.7244	0.623	0.623	0.8517
inHouseMiSeq	cnvkit.atargMaxSizeAutobin.50000	51	154	18	13	236	0.7969	0.8953	0.7391	0.9222	0.7669	0.6766	0.6755	0.8686
inHouseMiSeq	cnvkit.atargMaxSizeAutobin.500000	46	154	18	18	236	0.7188	0.8953	0.7188	0.8953	0.7188	0.6141	0.6142	0.8475
inHouseMiSeq	cnvkit.atargMaxSizeAutobin.550000	44	155	17	20	236	0.6875	0.9012	0.7213	0.8857	0.704	0.5978	0.5974	0.8432
inHouseMiSeq	cnvkit.atargMaxSizeAutobin.600000	44	155	17	20	236	0.6875	0.9012	0.7213	0.8857	0.704	0.5978	0.5974	0.8432
inHouseMiSeq	cnvkit.atargMaxSizeAutobin.650000	44	155	17	20	236	0.6875	0.9012	0.7213	0.8857	0.704	0.5978	0.5974	0.8432
inHouseMiSeq	cnvkit.atargMaxSizeAutobin.700000	44	155	17	20	236	0.6875	0.9012	0.7213	0.8857	0.704	0.5978	0.5974	0.8432
inHouseMiSeq	cnvkit.atargMaxSizeAutobin.800000	44	155	17	20	236	0.6875	0.9012	0.7213	0.8857	0.704	0.5978	0.5974	0.8432
inHouseMiSeq	cnvkit.atargMaxSizeAutobin.900000	44	155	17	20	236	0.6875	0.9012	0.7213	0.8857	0.704	0.5978	0.5974	0.8432
inHouseMiSeq	cnvkit.atargMinSizeAutobin.100	45	155	17	19	236	0.7031	0.9012	0.7258	0.8908	0.7143	0.6104	0.6104	0.8475
inHouseMiSeq	cnvkit.atargMinSizeAutobin.1000	46	154	18	18	236	0.7188	0.8953	0.7188	0.8953	0.7188	0.6141	0.6142	0.8475
inHouseMiSeq	cnvkit.atargMinSizeAutobin.200	45	155	17	19	236	0.7031	0.9012	0.7258	0.8908	0.7143	0.6104	0.6104	0.8475
inHouseMiSeq	cnvkit.atargMinSizeAutobin.300	45	154	18	19	236	0.7031	0.8953	0.7143	0.8902	0.7087	0.6015	0.6014	0.8432
inHouseMiSeq	cnvkit.atargMinSizeAutobin.350	46	154	18	18	236	0.7188	0.8953	0.7188	0.8953	0.7188	0.6141	0.6142	0.8475
inHouseMiSeq	cnvkit.atargMinSizeAutobin.400	45	154	18	19	236	0.7031	0.8953	0.7143	0.8902	0.7087	0.6015	0.6014	0.8432
inHouseMiSeq	cnvkit.atargMinSizeAutobin.450	45	154	18	19	236	0.7031	0.8953	0.7143	0.8902	0.7087	0.6015	0.6014	0.8432
inHouseMiSeq	cnvkit.atargMinSizeAutobin.50	45	155	17	19	236	0.7031	0.9012	0.7258	0.8908	0.7143	0.6104	0.6104	0.8475
inHouseMiSeq	cnvkit.atargMinSizeAutobin.500	46	154	18	18	236	0.7188	0.8953	0.7188	0.8953	0.7188	0.6141	0.6142	0.8475
inHouseMiSeq	cnvkit.atargMinSizeAutobin.550	45	155	17	19	236	0.7031	0.9012	0.7258	0.8908	0.7143	0.6104	0.6104	0.8475
inHouseMiSeq	cnvkit.atargMinSizeAutobin.600	47	154	18	17	236	0.7344	0.8953	0.7231	0.9006	0.7287	0.6267	0.6267	0.8517
inHouseMiSeq	cnvkit.atargMinSizeAutobin.650	45	153	19	19	236	0.7031	0.8895	0.7031	0.8895	0.7031	0.5927	0.5927	0.839
inHouseMiSeq	cnvkit.atargMinSizeAutobin.700	46	154	18	18	236	0.7188	0.8953	0.7188	0.8953	0.7188	0.6141	0.6142	0.8475
inHouseMiSeq	cnvkit.atargMinSizeAutobin.800	45	154	18	19	236	0.7031	0.8953	0.7143	0.8902	0.7087	0.6015	0.6014	0.8432
inHouseMiSeq	cnvkit.atargMinSizeAutobin.900	46	154	18	18	236	0.7188	0.8953	0.7188	0.8953	0.7188	0.6141	0.6142	0.8475
inHouseMiSeq	cnvkit.bootstrapSegmetrics.10	46	154	18	18	236	0.7188	0.8953	0.7188	0.8953	0.7188	0.6141	0.6142	0.8475
inHouseMiSeq	cnvkit.bootstrapSegmetrics.100	46	154	18	18	236	0.7188	0.8953	0.7188	0.8953	0.7188	0.6141	0.6142	0.8475
inHouseMiSeq	cnvkit.bootstrapSegmetrics.1000	46	154	18	18	236	0.7188	0.8953	0.7188	0.8953	0.7188	0.6141	0.6142	0.8475
inHouseMiSeq	cnvkit.bootstrapSegmetrics.110	46	154	18	18	236	0.7188	0.8953	0.7188	0.8953	0.7188	0.6141	0.6142	0.8475
inHouseMiSeq	cnvkit.bootstrapSegmetrics.120	46	154	18	18	236	0.7188	0.8953	0.7188	0.8953	0.7188	0.6141	0.6142	0.8475
inHouseMiSeq	cnvkit.bootstrapSegmetrics.150	46	154	18	18	236	0.7188	0.8953	0.7188	0.8953	0.7188	0.6141	0.6142	0.8475
inHouseMiSeq	cnvkit.bootstrapSegmetrics.20	46	154	18	18	236	0.7188	0.8953	0.7188	0.8953	0.7188	0.6141	0.6142	0.8475
inHouseMiSeq	cnvkit.bootstrapSegmetrics.30	46	154	18	18	236	0.7188	0.8953	0.7188	0.8953	0.7188	0.6141	0.6142	0.8475
inHouseMiSeq	cnvkit.bootstrapSegmetrics.40	46	154	18	18	236	0.7188	0.8953	0.7188	0.8953	0.7188	0.6141	0.6142	0.8475
inHouseMiSeq	cnvkit.bootstrapSegmetrics.50	46	154	18	18	236	0.7188	0.8953	0.7188	0.8953	0.7188	0.6141	0.6142	0.8475
inHouseMiSeq	cnvkit.bootstrapSegmetrics.500	46	154	18	18	236	0.7188	0.8953	0.7188	0.8953	0.7188	0.6141	0.6142	0.8475
inHouseMiSeq	cnvkit.bootstrapSegmetrics.60	46	154	18	18	236	0.7188	0.8953	0.7188	0.8953	0.7188	0.6141	0.6142	0.8475
inHouseMiSeq	cnvkit.bootstrapSegmetrics.70	46	154	18	18	236	0.7188	0.8953	0.7188	0.8953	0.7188	0.6141	0.6142	0.8475
inHouseMiSeq	cnvkit.bootstrapSegmetrics.80	46	154	18	18	236	0.7188	0.8953	0.7188	0.8953	0.7188	0.6141	0.6142	0.8475
inHouseMiSeq	cnvkit.bootstrapSegmetrics.90	46	154	18	18	236	0.7188	0.8953	0.7188	0.8953	0.7188	0.6141	0.6142	0.8475
inHouseMiSeq	cnvkit.bpPerBinAutobin.10000	51	147	25	13	236	0.7969	0.8547	0.6711	0.9188	0.7286	0.6199	0.6153	0.839
inHouseMiSeq	cnvkit.bpPerBinAutobin.100000	46	154	18	18	236	0.7188	0.8953	0.7188	0.8953	0.7188	0.6141	0.6142	0.8475
inHouseMiSeq	cnvkit.bpPerBinAutobin.110000	48	158	14	16	236	0.75	0.9186	0.7742	0.908	0.7619	0.6754	0.6753	0.8729
inHouseMiSeq	cnvkit.bpPerBinAutobin.120000	48	157	15	16	236	0.75	0.9128	0.7619	0.9075	0.7559	0.6661	0.6659	0.8686
inHouseMiSeq	cnvkit.bpPerBinAutobin.130000	46	157	15	18	236	0.7188	0.9128	0.7541	0.8971	0.736	0.6413	0.6411	0.8602
inHouseMiSeq	cnvkit.bpPerBinAutobin.140000	45	158	14	19	236	0.7031	0.9186	0.7627	0.8927	0.7317	0.6383	0.6374	0.8602
inHouseMiSeq	cnvkit.bpPerBinAutobin.150000	45	159	13	19	236	0.7031	0.9244	0.7759	0.8933	0.7377	0.648	0.6466	0.8644
inHouseMiSeq	cnvkit.bpPerBinAutobin.170000	45	155	17	19	236	0.7031	0.9012	0.7258	0.8908	0.7143	0.6104	0.6104	0.8475
inHouseMiSeq	cnvkit.bpPerBinAutobin.200000	47	157	15	17	236	0.7344	0.9128	0.7581	0.9023	0.746	0.6537	0.6536	0.8644
inHouseMiSeq	cnvkit.bpPerBinAutobin.30000	48	149	23	16	236	0.75	0.8663	0.6761	0.903	0.7111	0.5974	0.5957	0.8347
inHouseMiSeq	cnvkit.bpPerBinAutobin.300000	47	160	12	17	236	0.7344	0.9302	0.7966	0.904	0.7642	0.6823	0.6813	0.8771
inHouseMiSeq	cnvkit.bpPerBinAutobin.50000	52	155	17	12	236	0.8125	0.9012	0.7536	0.9281	0.782	0.6975	0.6965	0.8771
inHouseMiSeq	cnvkit.bpPerBinAutobin.70000	49	154	18	15	236	0.7656	0.8953	0.7313	0.9112	0.7481	0.6517	0.6515	0.8602
inHouseMiSeq	cnvkit.bpPerBinAutobin.80000	49	154	18	15	236	0.7656	0.8953	0.7313	0.9112	0.7481	0.6517	0.6515	0.8602
inHouseMiSeq	cnvkit.bpPerBinAutobin.90000	46	158	14	18	236	0.7188	0.9186	0.7667	0.8977	0.7419	0.6507	0.6501	0.8644
inHouseMiSeq	cnvkit.DropOutliersSegment.0	46	154	18	18	236	0.7188	0.8953	0.7188	0.8953	0.7188	0.6141	0.6142	0.8475
inHouseMiSeq	cnvkit.DropOutliersSegment.1	48	156	16	16	236	0.75	0.907	0.75	0.907	0.75	0.657	0.657	0.8644
inHouseMiSeq	cnvkit.DropOutliersSegment.10	46	154	18	18	236	0.7188	0.8953	0.7188	0.8953	0.7188	0.6141	0.6142	0.8475
inHouseMiSeq	cnvkit.DropOutliersSegment.11	46	154	18	18	236	0.7188	0.8953	0.7188	0.8953	0.7188	0.6141	0.6142	0.8475
inHouseMiSeq	cnvkit.DropOutliersSegment.12	46	154	18	18	236	0.7188	0.8953	0.7188	0.8953	0.7188	0.6141	0.6142	0.8475
inHouseMiSeq	cnvkit.DropOutliersSegment.13	46	154	18	18	236	0.7188	0.8953	0.7188	0.8953	0.7188	0.6141	0.6142	0.8475
inHouseMiSeq	cnvkit.DropOutliersSegment.14	46	154	18	18	236	0.7188	0.8953	0.7188	0.8953	0.7188	0.6141	0.6142	0.8475
inHouseMiSeq	cnvkit.DropOutliersSegment.2	47	157	15	17	236	0.7344	0.9128	0.7581	0.9023	0.746	0.6537	0.6536	0.8644
inHouseMiSeq	cnvkit.DropOutliersSegment.3	47	156	16	17	236	0.7344	0.907	0.746	0.9017	0.7402	0.6446	0.6446	0.8602
inHouseMiSeq	cnvkit.DropOutliersSegment.4	47	156	16	17	236	0.7344	0.907	0.746	0.9017	0.7402	0.6446	0.6446	0.8602
inHouseMiSeq	cnvkit.DropOutliersSegment.5	46	154	18	18	236	0.7188	0.8953	0.7188	0.8953	0.7188	0.6141	0.6142	0.8475
inHouseMiSeq	cnvkit.DropOutliersSegment.6	46	154	18	18	236	0.7188	0.8953	0.7188	0.8953	0.7188	0.6141	0.6142	0.8475
inHouseMiSeq	cnvkit.DropOutliersSegment.7	46	154	18	18	236	0.7188	0.8953	0.7188	0.8953	0.7188	0.6141	0.6142	0.8475
inHouseMiSeq	cnvkit.DropOutliersSegment.8	46	154	18	18	236	0.7188	0.8953	0.7188	0.8953	0.7188	0.6141	0.6142	0.8475
inHouseMiSeq	cnvkit.DropOutliersSegment.9	46	154	18	18	236	0.7188	0.8953	0.7188	0.8953	0.7188	0.6141	0.6142	0.8475
inHouseMiSeq	cnvkit.filterCall.ci	46	154	18	18	236	0.7188	0.8953	0.7188	0.8953	0.7188	0.6141	0.6142	0.8475
inHouseMiSeq	cnvkit.methodCall.clonal	46	154	18	18	236	0.7188	0.8953	0.7188	0.8953	0.7188	0.6141	0.6142	0.8475
inHouseMiSeq	cnvkit.methodCall.threshold	46	154	18	18	236	0.7188	0.8953	0.7188	0.8953	0.7188	0.6141	0.6142	0.8475
inHouseMiSeq	cnvkit.methodSegment.haar	45	152	20	19	236	0.7031	0.8837	0.6923	0.8889	0.6977	0.584	0.5839	0.8347
inHouseMiSeq	cnvkit.methodSegment.hmm	49	151	21	15	236	0.7656	0.8779	0.7	0.9096	0.7313	0.6264	0.6252	0.8475
inHouseMiSeq	cnvkit.methodSegment.hmm-germline	46	154	18	18	236	0.7188	0.8953	0.7188	0.8953	0.7188	0.6141	0.6142	0.8475
inHouseMiSeq	cnvkit.methodSegment.none	47	155	17	17	236	0.7344	0.9012	0.7344	0.9012	0.7344	0.6355	0.6355	0.8559
inHouseMiSeq	cnvkit.minClusterSizeReference.1	46	154	18	18	236	0.7188	0.8953	0.7188	0.8953	0.7188	0.6141	0.6142	0.8475
inHouseMiSeq	cnvkit.minClusterSizeReference.10	46	154	18	18	236	0.7188	0.8953	0.7188	0.8953	0.7188	0.6141	0.6142	0.8475
inHouseMiSeq	cnvkit.minClusterSizeReference.11	46	154	18	18	236	0.7188	0.8953	0.7188	0.8953	0.7188	0.6141	0.6142	0.8475
inHouseMiSeq	cnvkit.minClusterSizeReference.12	46	154	18	18	236	0.7188	0.8953	0.7188	0.8953	0.7188	0.6141	0.6142	0.8475
inHouseMiSeq	cnvkit.minClusterSizeReference.13	46	154	18	18	236	0.7188	0.8953	0.7188	0.8953	0.7188	0.6141	0.6142	0.8475
inHouseMiSeq	cnvkit.minClusterSizeReference.14	46	154	18	18	236	0.7188	0.8953	0.7188	0.8953	0.7188	0.6141	0.6142	0.8475
inHouseMiSeq	cnvkit.minClusterSizeReference.15	46	154	18	18	236	0.7188	0.8953	0.7188	0.8953	0.7188	0.6141	0.6142	0.8475
inHouseMiSeq	cnvkit.minClusterSizeReference.2	46	154	18	18	236	0.7188	0.8953	0.7188	0.8953	0.7188	0.6141	0.6142	0.8475
inHouseMiSeq	cnvkit.minClusterSizeReference.3	46	154	18	18	236	0.7188	0.8953	0.7188	0.8953	0.7188	0.6141	0.6142	0.8475
inHouseMiSeq	cnvkit.minClusterSizeReference.4	46	154	18	18	236	0.7188	0.8953	0.7188	0.8953	0.7188	0.6141	0.6142	0.8475
inHouseMiSeq	cnvkit.minClusterSizeReference.5	46	154	18	18	236	0.7188	0.8953	0.7188	0.8953	0.7188	0.6141	0.6142	0.8475
inHouseMiSeq	cnvkit.minClusterSizeReference.6	46	154	18	18	236	0.7188	0.8953	0.7188	0.8953	0.7188	0.6141	0.6142	0.8475
inHouseMiSeq	cnvkit.minClusterSizeReference.7	46	154	18	18	236	0.7188	0.8953	0.7188	0.8953	0.7188	0.6141	0.6142	0.8475
inHouseMiSeq	cnvkit.minClusterSizeReference.8	46	154	18	18	236	0.7188	0.8953	0.7188	0.8953	0.7188	0.6141	0.6142	0.8475
inHouseMiSeq	cnvkit.minClusterSizeReference.9	46	154	18	18	236	0.7188	0.8953	0.7188	0.8953	0.7188	0.6141	0.6142	0.8475
inHouseMiSeq	cnvkit.minGapSizeAccess.1000	46	154	18	18	236	0.7188	0.8953	0.7188	0.8953	0.7188	0.6141	0.6142	0.8475
inHouseMiSeq	cnvkit.minGapSizeAccess.1500	46	154	18	18	236	0.7188	0.8953	0.7188	0.8953	0.7188	0.6141	0.6142	0.8475
inHouseMiSeq	cnvkit.minGapSizeAccess.2000	46	154	18	18	236	0.7188	0.8953	0.7188	0.8953	0.7188	0.6141	0.6142	0.8475
inHouseMiSeq	cnvkit.minGapSizeAccess.2500	46	154	18	18	236	0.7188	0.8953	0.7188	0.8953	0.7188	0.6141	0.6142	0.8475
inHouseMiSeq	cnvkit.minGapSizeAccess.3000	46	154	18	18	236	0.7188	0.8953	0.7188	0.8953	0.7188	0.6141	0.6142	0.8475
inHouseMiSeq	cnvkit.minGapSizeAccess.3500	46	154	18	18	236	0.7188	0.8953	0.7188	0.8953	0.7188	0.6141	0.6142	0.8475
inHouseMiSeq	cnvkit.minGapSizeAccess.4000	46	154	18	18	236	0.7188	0.8953	0.7188	0.8953	0.7188	0.6141	0.6142	0.8475
inHouseMiSeq	cnvkit.minGapSizeAccess.4500	46	154	18	18	236	0.7188	0.8953	0.7188	0.8953	0.7188	0.6141	0.6142	0.8475
inHouseMiSeq	cnvkit.minGapSizeAccess.5000	46	154	18	18	236	0.7188	0.8953	0.7188	0.8953	0.7188	0.6141	0.6142	0.8475
inHouseMiSeq	cnvkit.minGapSizeAccess.5500	45	155	17	19	236	0.7031	0.9012	0.7258	0.8908	0.7143	0.6104	0.6104	0.8475
inHouseMiSeq	cnvkit.minGapSizeAccess.6000	45	155	17	19	236	0.7031	0.9012	0.7258	0.8908	0.7143	0.6104	0.6104	0.8475
inHouseMiSeq	cnvkit.minGapSizeAccess.6500	45	155	17	19	236	0.7031	0.9012	0.7258	0.8908	0.7143	0.6104	0.6104	0.8475
inHouseMiSeq	cnvkit.minGapSizeAccess.7000	45	155	17	19	236	0.7031	0.9012	0.7258	0.8908	0.7143	0.6104	0.6104	0.8475
inHouseMiSeq	cnvkit.minGapSizeAccess.7500	45	155	17	19	236	0.7031	0.9012	0.7258	0.8908	0.7143	0.6104	0.6104	0.8475
inHouseMiSeq	cnvkit.minGapSizeAccess.8000	45	155	17	19	236	0.7031	0.9012	0.7258	0.8908	0.7143	0.6104	0.6104	0.8475
inHouseMiSeq	cnvkit.minMapqCoverage.0	46	154	18	18	236	0.7188	0.8953	0.7188	0.8953	0.7188	0.6141	0.6142	0.8475
inHouseMiSeq	cnvkit.minMapqCoverage.10	46	154	18	18	236	0.7188	0.8953	0.7188	0.8953	0.7188	0.6141	0.6142	0.8475
inHouseMiSeq	cnvkit.minMapqCoverage.15	46	154	18	18	236	0.7188	0.8953	0.7188	0.8953	0.7188	0.6141	0.6142	0.8475
inHouseMiSeq	cnvkit.minMapqCoverage.2	46	154	18	18	236	0.7188	0.8953	0.7188	0.8953	0.7188	0.6141	0.6142	0.8475
inHouseMiSeq	cnvkit.minMapqCoverage.20	46	154	18	18	236	0.7188	0.8953	0.7188	0.8953	0.7188	0.6141	0.6142	0.8475
inHouseMiSeq	cnvkit.minMapqCoverage.25	46	154	18	18	236	0.7188	0.8953	0.7188	0.8953	0.7188	0.6141	0.6142	0.8475
inHouseMiSeq	cnvkit.minMapqCoverage.30	46	154	18	18	236	0.7188	0.8953	0.7188	0.8953	0.7188	0.6141	0.6142	0.8475
inHouseMiSeq	cnvkit.minMapqCoverage.35	46	154	18	18	236	0.7188	0.8953	0.7188	0.8953	0.7188	0.6141	0.6142	0.8475
inHouseMiSeq	cnvkit.minMapqCoverage.40	46	154	18	18	236	0.7188	0.8953	0.7188	0.8953	0.7188	0.6141	0.6142	0.8475
inHouseMiSeq	cnvkit.minMapqCoverage.45	46	154	18	18	236	0.7188	0.8953	0.7188	0.8953	0.7188	0.6141	0.6142	0.8475
inHouseMiSeq	cnvkit.minMapqCoverage.5	46	154	18	18	236	0.7188	0.8953	0.7188	0.8953	0.7188	0.6141	0.6142	0.8475
inHouseMiSeq	cnvkit.minMapqCoverage.50	46	154	18	18	236	0.7188	0.8953	0.7188	0.8953	0.7188	0.6141	0.6142	0.8475
inHouseMiSeq	cnvkit.minMapqCoverage.55	46	154	18	18	236	0.7188	0.8953	0.7188	0.8953	0.7188	0.6141	0.6142	0.8475
inHouseMiSeq	cnvkit.minMapqCoverage.60	46	154	18	18	236	0.7188	0.8953	0.7188	0.8953	0.7188	0.6141	0.6142	0.8475
inHouseMiSeq	cnvkit.minMapqCoverage.7	46	154	18	18	236	0.7188	0.8953	0.7188	0.8953	0.7188	0.6141	0.6142	0.8475
inHouseMiSeq	cnvkit.targetMaxSizeAutobin.11000	46	154	18	18	236	0.7188	0.8953	0.7188	0.8953	0.7188	0.6141	0.6142	0.8475
inHouseMiSeq	cnvkit.targetMaxSizeAutobin.13000	46	154	18	18	236	0.7188	0.8953	0.7188	0.8953	0.7188	0.6141	0.6142	0.8475
inHouseMiSeq	cnvkit.targetMaxSizeAutobin.15000	46	154	18	18	236	0.7188	0.8953	0.7188	0.8953	0.7188	0.6141	0.6142	0.8475
inHouseMiSeq	cnvkit.targetMaxSizeAutobin.18000	46	154	18	18	236	0.7188	0.8953	0.7188	0.8953	0.7188	0.6141	0.6142	0.8475
inHouseMiSeq	cnvkit.targetMaxSizeAutobin.19000	46	154	18	18	236	0.7188	0.8953	0.7188	0.8953	0.7188	0.6141	0.6142	0.8475
inHouseMiSeq	cnvkit.targetMaxSizeAutobin.20000	46	154	18	18	236	0.7188	0.8953	0.7188	0.8953	0.7188	0.6141	0.6142	0.8475
inHouseMiSeq	cnvkit.targetMaxSizeAutobin.21000	46	154	18	18	236	0.7188	0.8953	0.7188	0.8953	0.7188	0.6141	0.6142	0.8475
inHouseMiSeq	cnvkit.targetMaxSizeAutobin.22000	46	154	18	18	236	0.7188	0.8953	0.7188	0.8953	0.7188	0.6141	0.6142	0.8475
inHouseMiSeq	cnvkit.targetMaxSizeAutobin.25000	46	154	18	18	236	0.7188	0.8953	0.7188	0.8953	0.7188	0.6141	0.6142	0.8475
inHouseMiSeq	cnvkit.targetMaxSizeAutobin.27000	46	154	18	18	236	0.7188	0.8953	0.7188	0.8953	0.7188	0.6141	0.6142	0.8475
inHouseMiSeq	cnvkit.targetMaxSizeAutobin.3000	46	154	18	18	236	0.7188	0.8953	0.7188	0.8953	0.7188	0.6141	0.6142	0.8475
inHouseMiSeq	cnvkit.targetMaxSizeAutobin.30000	46	154	18	18	236	0.7188	0.8953	0.7188	0.8953	0.7188	0.6141	0.6142	0.8475
inHouseMiSeq	cnvkit.targetMaxSizeAutobin.5000	46	154	18	18	236	0.7188	0.8953	0.7188	0.8953	0.7188	0.6141	0.6142	0.8475
inHouseMiSeq	cnvkit.targetMaxSizeAutobin.7000	46	154	18	18	236	0.7188	0.8953	0.7188	0.8953	0.7188	0.6141	0.6142	0.8475
inHouseMiSeq	cnvkit.targetMaxSizeAutobin.9000	46	154	18	18	236	0.7188	0.8953	0.7188	0.8953	0.7188	0.6141	0.6142	0.8475
inHouseMiSeq	cnvkit.targetMinSizeAutobin.10	46	154	18	18	236	0.7188	0.8953	0.7188	0.8953	0.7188	0.6141	0.6142	0.8475
inHouseMiSeq	cnvkit.targetMinSizeAutobin.100	46	154	18	18	236	0.7188	0.8953	0.7188	0.8953	0.7188	0.6141	0.6142	0.8475
inHouseMiSeq	cnvkit.targetMinSizeAutobin.15	46	154	18	18	236	0.7188	0.8953	0.7188	0.8953	0.7188	0.6141	0.6142	0.8475
inHouseMiSeq	cnvkit.targetMinSizeAutobin.20	46	154	18	18	236	0.7188	0.8953	0.7188	0.8953	0.7188	0.6141	0.6142	0.8475
inHouseMiSeq	cnvkit.targetMinSizeAutobin.25	46	154	18	18	236	0.7188	0.8953	0.7188	0.8953	0.7188	0.6141	0.6142	0.8475
inHouseMiSeq	cnvkit.targetMinSizeAutobin.30	46	154	18	18	236	0.7188	0.8953	0.7188	0.8953	0.7188	0.6141	0.6142	0.8475
inHouseMiSeq	cnvkit.targetMinSizeAutobin.35	46	154	18	18	236	0.7188	0.8953	0.7188	0.8953	0.7188	0.6141	0.6142	0.8475
inHouseMiSeq	cnvkit.targetMinSizeAutobin.40	46	154	18	18	236	0.7188	0.8953	0.7188	0.8953	0.7188	0.6141	0.6142	0.8475
inHouseMiSeq	cnvkit.targetMinSizeAutobin.45	46	154	18	18	236	0.7188	0.8953	0.7188	0.8953	0.7188	0.6141	0.6142	0.8475
inHouseMiSeq	cnvkit.targetMinSizeAutobin.50	46	154	18	18	236	0.7188	0.8953	0.7188	0.8953	0.7188	0.6141	0.6142	0.8475
inHouseMiSeq	cnvkit.targetMinSizeAutobin.55	46	154	18	18	236	0.7188	0.8953	0.7188	0.8953	0.7188	0.6141	0.6142	0.8475
inHouseMiSeq	cnvkit.targetMinSizeAutobin.60	46	154	18	18	236	0.7188	0.8953	0.7188	0.8953	0.7188	0.6141	0.6142	0.8475
inHouseMiSeq	cnvkit.targetMinSizeAutobin.70	46	154	18	18	236	0.7188	0.8953	0.7188	0.8953	0.7188	0.6141	0.6142	0.8475
inHouseMiSeq	cnvkit.targetMinSizeAutobin.80	46	154	18	18	236	0.7188	0.8953	0.7188	0.8953	0.7188	0.6141	0.6142	0.8475
inHouseMiSeq	cnvkit.targetMinSizeAutobin.90	46	154	18	18	236	0.7188	0.8953	0.7188	0.8953	0.7188	0.6141	0.6142	0.8475
inHouseMiSeq	cnvkit.thresholdsCall_amp.0.3	46	154	18	18	236	0.7188	0.8953	0.7188	0.8953	0.7188	0.6141	0.6142	0.8475
inHouseMiSeq	cnvkit.thresholdsCall_amp.0.4	46	154	18	18	236	0.7188	0.8953	0.7188	0.8953	0.7188	0.6141	0.6142	0.8475
inHouseMiSeq	cnvkit.thresholdsCall_amp.0.45	46	154	18	18	236	0.7188	0.8953	0.7188	0.8953	0.7188	0.6141	0.6142	0.8475
inHouseMiSeq	cnvkit.thresholdsCall_amp.0.5	46	154	18	18	236	0.7188	0.8953	0.7188	0.8953	0.7188	0.6141	0.6142	0.8475
inHouseMiSeq	cnvkit.thresholdsCall_amp.0.55	46	154	18	18	236	0.7188	0.8953	0.7188	0.8953	0.7188	0.6141	0.6142	0.8475
inHouseMiSeq	cnvkit.thresholdsCall_amp.0.6	46	154	18	18	236	0.7188	0.8953	0.7188	0.8953	0.7188	0.6141	0.6142	0.8475
inHouseMiSeq	cnvkit.thresholdsCall_amp.0.65	46	154	18	18	236	0.7188	0.8953	0.7188	0.8953	0.7188	0.6141	0.6142	0.8475
inHouseMiSeq	cnvkit.thresholdsCall_amp.0.7	46	154	18	18	236	0.7188	0.8953	0.7188	0.8953	0.7188	0.6141	0.6142	0.8475
inHouseMiSeq	cnvkit.thresholdsCall_amp.0.75	46	154	18	18	236	0.7188	0.8953	0.7188	0.8953	0.7188	0.6141	0.6142	0.8475
inHouseMiSeq	cnvkit.thresholdsCall_amp.0.8	46	154	18	18	236	0.7188	0.8953	0.7188	0.8953	0.7188	0.6141	0.6142	0.8475
inHouseMiSeq	cnvkit.thresholdsCall_amp.0.85	46	154	18	18	236	0.7188	0.8953	0.7188	0.8953	0.7188	0.6141	0.6142	0.8475
inHouseMiSeq	cnvkit.thresholdsCall_amp.0.9	46	154	18	18	236	0.7188	0.8953	0.7188	0.8953	0.7188	0.6141	0.6142	0.8475
inHouseMiSeq	cnvkit.thresholdsCall_amp.0.95	46	154	18	18	236	0.7188	0.8953	0.7188	0.8953	0.7188	0.6141	0.6142	0.8475
inHouseMiSeq	cnvkit.thresholdsCall_amp.1	46	154	18	18	236	0.7188	0.8953	0.7188	0.8953	0.7188	0.6141	0.6142	0.8475
inHouseMiSeq	cnvkit.thresholdsCall_amp.1.5	46	154	18	18	236	0.7188	0.8953	0.7188	0.8953	0.7188	0.6141	0.6142	0.8475
inHouseMiSeq	cnvkit.thresholdsCall_del.-0.4	46	154	18	18	236	0.7188	0.8953	0.7188	0.8953	0.7188	0.6141	0.6142	0.8475
inHouseMiSeq	cnvkit.thresholdsCall_del.-0.5	46	154	18	18	236	0.7188	0.8953	0.7188	0.8953	0.7188	0.6141	0.6142	0.8475
inHouseMiSeq	cnvkit.thresholdsCall_del.-0.6	46	154	18	18	236	0.7188	0.8953	0.7188	0.8953	0.7188	0.6141	0.6142	0.8475
inHouseMiSeq	cnvkit.thresholdsCall_del.-0.7	46	154	18	18	236	0.7188	0.8953	0.7188	0.8953	0.7188	0.6141	0.6142	0.8475
inHouseMiSeq	cnvkit.thresholdsCall_del.-0.8	46	154	18	18	236	0.7188	0.8953	0.7188	0.8953	0.7188	0.6141	0.6142	0.8475
inHouseMiSeq	cnvkit.thresholdsCall_del.-0.9	46	154	18	18	236	0.7188	0.8953	0.7188	0.8953	0.7188	0.6141	0.6142	0.8475
inHouseMiSeq	cnvkit.thresholdsCall_del.-1	46	154	18	18	236	0.7188	0.8953	0.7188	0.8953	0.7188	0.6141	0.6142	0.8475
inHouseMiSeq	cnvkit.thresholdsCall_del.-1.1	46	154	18	18	236	0.7188	0.8953	0.7188	0.8953	0.7188	0.6141	0.6142	0.8475
inHouseMiSeq	cnvkit.thresholdsCall_del.-1.2	46	154	18	18	236	0.7188	0.8953	0.7188	0.8953	0.7188	0.6141	0.6142	0.8475
inHouseMiSeq	cnvkit.thresholdsCall_del.-1.3	46	154	18	18	236	0.7188	0.8953	0.7188	0.8953	0.7188	0.6141	0.6142	0.8475
inHouseMiSeq	cnvkit.thresholdsCall_del.-1.4	46	154	18	18	236	0.7188	0.8953	0.7188	0.8953	0.7188	0.6141	0.6142	0.8475
inHouseMiSeq	cnvkit.thresholdsCall_del.-1.5	46	154	18	18	236	0.7188	0.8953	0.7188	0.8953	0.7188	0.6141	0.6142	0.8475
inHouseMiSeq	cnvkit.thresholdsCall_del.-1.6	46	154	18	18	236	0.7188	0.8953	0.7188	0.8953	0.7188	0.6141	0.6142	0.8475
inHouseMiSeq	cnvkit.thresholdsCall_del.-1.8	46	154	18	18	236	0.7188	0.8953	0.7188	0.8953	0.7188	0.6141	0.6142	0.8475
inHouseMiSeq	cnvkit.thresholdsCall_del.-2	46	154	18	18	236	0.7188	0.8953	0.7188	0.8953	0.7188	0.6141	0.6142	0.8475
inHouseMiSeq	cnvkit.thresholdsCall_gain.0	45	98	76	17	236	0.7258	0.5632	0.3719	0.8522	0.4918	0.2545	0.2212	0.6059
inHouseMiSeq	cnvkit.thresholdsCall_gain.0.05	46	149	23	18	236	0.7188	0.8663	0.6667	0.8922	0.6917	0.5718	0.5711	0.8263
inHouseMiSeq	cnvkit.thresholdsCall_gain.0.1	46	152	20	18	236	0.7188	0.8837	0.697	0.8941	0.7077	0.5968	0.5967	0.839
inHouseMiSeq	cnvkit.thresholdsCall_gain.0.15	46	154	18	18	236	0.7188	0.8953	0.7188	0.8953	0.7188	0.6141	0.6142	0.8475
inHouseMiSeq	cnvkit.thresholdsCall_gain.0.175	46	154	18	18	236	0.7188	0.8953	0.7188	0.8953	0.7188	0.6141	0.6142	0.8475
inHouseMiSeq	cnvkit.thresholdsCall_gain.0.2	46	154	18	18	236	0.7188	0.8953	0.7188	0.8953	0.7188	0.6141	0.6142	0.8475
inHouseMiSeq	cnvkit.thresholdsCall_gain.0.225	46	154	18	18	236	0.7188	0.8953	0.7188	0.8953	0.7188	0.6141	0.6142	0.8475
inHouseMiSeq	cnvkit.thresholdsCall_gain.0.25	46	154	18	18	236	0.7188	0.8953	0.7188	0.8953	0.7188	0.6141	0.6142	0.8475
inHouseMiSeq	cnvkit.thresholdsCall_gain.0.275	46	154	18	18	236	0.7188	0.8953	0.7188	0.8953	0.7188	0.6141	0.6142	0.8475
inHouseMiSeq	cnvkit.thresholdsCall_gain.0.3	46	154	18	18	236	0.7188	0.8953	0.7188	0.8953	0.7188	0.6141	0.6142	0.8475
inHouseMiSeq	cnvkit.thresholdsCall_gain.0.325	46	154	18	18	236	0.7188	0.8953	0.7188	0.8953	0.7188	0.6141	0.6142	0.8475
inHouseMiSeq	cnvkit.thresholdsCall_gain.0.35	46	154	18	18	236	0.7188	0.8953	0.7188	0.8953	0.7188	0.6141	0.6142	0.8475
inHouseMiSeq	cnvkit.thresholdsCall_gain.0.4	46	154	18	18	236	0.7188	0.8953	0.7188	0.8953	0.7188	0.6141	0.6142	0.8475
inHouseMiSeq	cnvkit.thresholdsCall_gain.0.45	45	154	18	19	236	0.7031	0.8953	0.7143	0.8902	0.7087	0.6015	0.6014	0.8432
inHouseMiSeq	cnvkit.thresholdsCall_gain.0.5	45	154	18	19	236	0.7031	0.8953	0.7143	0.8902	0.7087	0.6015	0.6014	0.8432
inHouseMiSeq	cnvkit.thresholdsCall_loss.0	56	54	120	6	236	0.9032	0.3103	0.3182	0.9	0.4706	0.2159	0.1342	0.4661
inHouseMiSeq	cnvkit.thresholdsCall_loss.-0.05	49	131	41	15	236	0.7656	0.7616	0.5444	0.8973	0.6364	0.4826	0.4676	0.7627
inHouseMiSeq	cnvkit.thresholdsCall_loss.-0.1	49	152	20	15	236	0.7656	0.8837	0.7101	0.9102	0.7368	0.6347	0.6338	0.8517
inHouseMiSeq	cnvkit.thresholdsCall_loss.-0.15	48	154	18	16	236	0.75	0.8953	0.7273	0.9059	0.7385	0.6392	0.639	0.8559
inHouseMiSeq	cnvkit.thresholdsCall_loss.-0.2	46	154	18	18	236	0.7188	0.8953	0.7188	0.8953	0.7188	0.6141	0.6142	0.8475
inHouseMiSeq	cnvkit.thresholdsCall_loss.-0.25	46	154	18	18	236	0.7188	0.8953	0.7188	0.8953	0.7188	0.6141	0.6142	0.8475
inHouseMiSeq	cnvkit.thresholdsCall_loss.-0.3	46	154	18	18	236	0.7188	0.8953	0.7188	0.8953	0.7188	0.6141	0.6142	0.8475
inHouseMiSeq	cnvkit.thresholdsCall_loss.-0.35	46	154	18	18	236	0.7188	0.8953	0.7188	0.8953	0.7188	0.6141	0.6142	0.8475
inHouseMiSeq	cnvkit.thresholdsCall_loss.-0.4	46	154	18	18	236	0.7188	0.8953	0.7188	0.8953	0.7188	0.6141	0.6142	0.8475
inHouseMiSeq	cnvkit.thresholdsCall_loss.-0.45	45	154	18	19	236	0.7031	0.8953	0.7143	0.8902	0.7087	0.6015	0.6014	0.8432
inHouseMiSeq	cnvkit.thresholdsCall_loss.-0.5	45	154	18	19	236	0.7031	0.8953	0.7143	0.8902	0.7087	0.6015	0.6014	0.8432
inHouseMiSeq	cnvkit.thresholdsCall_loss.-0.55	45	154	18	19	236	0.7031	0.8953	0.7143	0.8902	0.7087	0.6015	0.6014	0.8432
inHouseMiSeq	cnvkit.thresholdsCall_loss.-0.6	45	154	18	19	236	0.7031	0.8953	0.7143	0.8902	0.7087	0.6015	0.6014	0.8432
inHouseMiSeq	cnvkit.thresholdsCall_loss.-0.7	45	155	17	19	236	0.7031	0.9012	0.7258	0.8908	0.7143	0.6104	0.6104	0.8475
inHouseMiSeq	cnvkit.thresholdsCall_loss.-0.8	44	155	17	20	236	0.6875	0.9012	0.7213	0.8857	0.704	0.5978	0.5974	0.8432
panelcnDataset	cnvkit.alphaBintest.0.0001	36	383	33	5	457	0.878	0.9207	0.5217	0.9871	0.6545	0.6375	0.6105	0.9168
panelcnDataset	cnvkit.alphaBintest.0.0005	38	355	61	3	457	0.9268	0.8534	0.3838	0.9916	0.5429	0.5412	0.4766	0.86
panelcnDataset	cnvkit.alphaBintest.0.001	38	332	84	3	457	0.9268	0.7981	0.3115	0.991	0.4663	0.4683	0.3834	0.8096
panelcnDataset	cnvkit.alphaBintest.0.002	39	306	110	2	457	0.9512	0.7356	0.2617	0.9935	0.4105	0.4187	0.3139	0.7549
panelcnDataset	cnvkit.alphaBintest.0.003	39	297	119	2	457	0.9512	0.7139	0.2468	0.9933	0.392	0.3997	0.2909	0.7352
panelcnDataset	cnvkit.alphaBintest.0.004	39	280	136	2	457	0.9512	0.6731	0.2229	0.9929	0.3611	0.367	0.2524	0.698
panelcnDataset	cnvkit.alphaBintest.0.0045	39	274	142	2	457	0.9512	0.6587	0.2155	0.9928	0.3514	0.3564	0.2402	0.6849
panelcnDataset	cnvkit.alphaBintest.0.005	39	266	150	2	457	0.9512	0.6394	0.2063	0.9925	0.3391	0.3427	0.2248	0.6674
panelcnDataset	cnvkit.alphaBintest.0.0055	40	261	155	1	457	0.9756	0.6274	0.2051	0.9962	0.339	0.3484	0.2238	0.6586
panelcnDataset	cnvkit.alphaBintest.0.006	40	254	162	1	457	0.9756	0.6106	0.198	0.9961	0.3292	0.3373	0.2116	0.6433
panelcnDataset	cnvkit.alphaBintest.0.007	40	247	169	1	457	0.9756	0.5938	0.1914	0.996	0.32	0.3266	0.2	0.628
panelcnDataset	cnvkit.alphaBintest.0.008	40	232	184	1	457	0.9756	0.5577	0.1786	0.9957	0.3019	0.3049	0.1771	0.5952
panelcnDataset	cnvkit.alphaBintest.0.009	40	227	189	1	457	0.9756	0.5457	0.1747	0.9956	0.2963	0.2979	0.1699	0.5842
panelcnDataset	cnvkit.alphaBintest.0.01	40	218	198	1	457	0.9756	0.524	0.1681	0.9954	0.2867	0.2858	0.1579	0.5646
panelcnDataset	cnvkit.alphaBintest.0.1	40	50	366	1	457	0.9756	0.1202	0.0985	0.9804	0.179	0.0869	0.0191	0.1969
panelcnDataset	cnvkit.alphaSegmetrics.0.0001	40	258	158	1	457	0.9756	0.6202	0.202	0.9961	0.3347	0.3436	0.2186	0.6521
panelcnDataset	cnvkit.alphaSegmetrics.0.0005	40	260	156	1	457	0.9756	0.625	0.2041	0.9962	0.3376	0.3468	0.2222	0.6565
panelcnDataset	cnvkit.alphaSegmetrics.0.001	40	260	156	1	457	0.9756	0.625	0.2041	0.9962	0.3376	0.3468	0.2222	0.6565
panelcnDataset	cnvkit.alphaSegmetrics.0.005	39	260	156	2	457	0.9512	0.625	0.2	0.9924	0.3305	0.3329	0.214	0.6543
panelcnDataset	cnvkit.alphaSegmetrics.0.01	39	261	155	2	457	0.9512	0.6274	0.201	0.9924	0.3319	0.3345	0.2158	0.6565
panelcnDataset	cnvkit.alphaSegmetrics.0.02	39	263	153	2	457	0.9512	0.6322	0.2031	0.9925	0.3348	0.3378	0.2193	0.6608
panelcnDataset	cnvkit.alphaSegmetrics.0.03	39	264	152	2	457	0.9512	0.6346	0.2042	0.9925	0.3362	0.3394	0.2211	0.663
panelcnDataset	cnvkit.alphaSegmetrics.0.04	39	266	150	2	457	0.9512	0.6394	0.2063	0.9925	0.3391	0.3427	0.2248	0.6674
panelcnDataset	cnvkit.alphaSegmetrics.0.05	39	266	150	2	457	0.9512	0.6394	0.2063	0.9925	0.3391	0.3427	0.2248	0.6674
panelcnDataset	cnvkit.alphaSegmetrics.0.06	39	264	152	2	457	0.9512	0.6346	0.2042	0.9925	0.3362	0.3394	0.2211	0.663
panelcnDataset	cnvkit.alphaSegmetrics.0.07	39	261	155	2	457	0.9512	0.6274	0.201	0.9924	0.3319	0.3345	0.2158	0.6565
panelcnDataset	cnvkit.alphaSegmetrics.0.08	39	262	154	2	457	0.9512	0.6298	0.2021	0.9924	0.3333	0.3362	0.2174	0.6586
panelcnDataset	cnvkit.alphaSegmetrics.0.09	39	262	154	2	457	0.9512	0.6298	0.2021	0.9924	0.3333	0.3362	0.2174	0.6586
panelcnDataset	cnvkit.alphaSegmetrics.0.1	39	262	154	2	457	0.9512	0.6298	0.2021	0.9924	0.3333	0.3362	0.2174	0.6586
panelcnDataset	cnvkit.alphaSegmetrics.0.15	39	263	153	2	457	0.9512	0.6322	0.2031	0.9925	0.3348	0.3378	0.2193	0.6608
panelcnDataset	cnvkit.atargMaxSizeAutobin.1000000	39	264	152	2	457	0.9512	0.6346	0.2042	0.9925	0.3362	0.3394	0.2211	0.663
panelcnDataset	cnvkit.atargMaxSizeAutobin.200000	40	184	232	1	457	0.9756	0.4423	0.1471	0.9946	0.2556	0.2433	0.1182	0.4902
panelcnDataset	cnvkit.atargMaxSizeAutobin.300000	40	235	181	1	457	0.9756	0.5649	0.181	0.9958	0.3053	0.3091	0.1816	0.6018
panelcnDataset	cnvkit.atargMaxSizeAutobin.350000	40	251	165	1	457	0.9756	0.6034	0.1951	0.996	0.3252	0.3327	0.2066	0.6368
panelcnDataset	cnvkit.atargMaxSizeAutobin.400000	40	261	155	1	457	0.9756	0.6274	0.2051	0.9962	0.339	0.3484	0.2238	0.6586
panelcnDataset	cnvkit.atargMaxSizeAutobin.450000	39	256	160	2	457	0.9512	0.6154	0.196	0.9922	0.325	0.3266	0.207	0.6455
panelcnDataset	cnvkit.atargMaxSizeAutobin.500000	39	266	150	2	457	0.9512	0.6394	0.2063	0.9925	0.3391	0.3427	0.2248	0.6674
panelcnDataset	cnvkit.atargMaxSizeAutobin.550000	39	266	150	2	457	0.9512	0.6394	0.2063	0.9925	0.3391	0.3427	0.2248	0.6674
panelcnDataset	cnvkit.atargMaxSizeAutobin.600000	39	266	150	2	457	0.9512	0.6394	0.2063	0.9925	0.3391	0.3427	0.2248	0.6674
panelcnDataset	cnvkit.atargMaxSizeAutobin.650000	40	264	152	1	457	0.9756	0.6346	0.2083	0.9962	0.3433	0.3533	0.2294	0.6652
panelcnDataset	cnvkit.atargMaxSizeAutobin.700000	39	270	146	2	457	0.9512	0.649	0.2108	0.9926	0.3451	0.3495	0.2323	0.6761
panelcnDataset	cnvkit.atargMaxSizeAutobin.800000	39	263	153	2	457	0.9512	0.6322	0.2031	0.9925	0.3348	0.3378	0.2193	0.6608
panelcnDataset	cnvkit.atargMaxSizeAutobin.900000	39	266	150	2	457	0.9512	0.6394	0.2063	0.9925	0.3391	0.3427	0.2248	0.6674
panelcnDataset	cnvkit.atargMinSizeAutobin.100	40	265	151	1	457	0.9756	0.637	0.2094	0.9962	0.3448	0.355	0.2313	0.6674
panelcnDataset	cnvkit.atargMinSizeAutobin.1000	39	259	157	2	457	0.9512	0.6226	0.199	0.9923	0.3291	0.3313	0.2123	0.6521
panelcnDataset	cnvkit.atargMinSizeAutobin.200	40	262	154	1	457	0.9756	0.6298	0.2062	0.9962	0.3404	0.35	0.2257	0.6608
panelcnDataset	cnvkit.atargMinSizeAutobin.300	40	261	155	1	457	0.9756	0.6274	0.2051	0.9962	0.339	0.3484	0.2238	0.6586
panelcnDataset	cnvkit.atargMinSizeAutobin.350	40	261	155	1	457	0.9756	0.6274	0.2051	0.9962	0.339	0.3484	0.2238	0.6586
panelcnDataset	cnvkit.atargMinSizeAutobin.400	39	261	155	2	457	0.9512	0.6274	0.201	0.9924	0.3319	0.3345	0.2158	0.6565
panelcnDataset	cnvkit.atargMinSizeAutobin.450	39	260	156	2	457	0.9512	0.625	0.2	0.9924	0.3305	0.3329	0.214	0.6543
panelcnDataset	cnvkit.atargMinSizeAutobin.50	40	264	152	1	457	0.9756	0.6346	0.2083	0.9962	0.3433	0.3533	0.2294	0.6652
panelcnDataset	cnvkit.atargMinSizeAutobin.500	39	266	150	2	457	0.9512	0.6394	0.2063	0.9925	0.3391	0.3427	0.2248	0.6674
panelcnDataset	cnvkit.atargMinSizeAutobin.550	39	261	155	2	457	0.9512	0.6274	0.201	0.9924	0.3319	0.3345	0.2158	0.6565
panelcnDataset	cnvkit.atargMinSizeAutobin.600	39	261	155	2	457	0.9512	0.6274	0.201	0.9924	0.3319	0.3345	0.2158	0.6565
panelcnDataset	cnvkit.atargMinSizeAutobin.650	39	261	155	2	457	0.9512	0.6274	0.201	0.9924	0.3319	0.3345	0.2158	0.6565
panelcnDataset	cnvkit.atargMinSizeAutobin.700	39	263	153	2	457	0.9512	0.6322	0.2031	0.9925	0.3348	0.3378	0.2193	0.6608
panelcnDataset	cnvkit.atargMinSizeAutobin.800	39	263	153	2	457	0.9512	0.6322	0.2031	0.9925	0.3348	0.3378	0.2193	0.6608
panelcnDataset	cnvkit.atargMinSizeAutobin.900	39	258	158	2	457	0.9512	0.6202	0.198	0.9923	0.3277	0.3297	0.2105	0.6499
panelcnDataset	cnvkit.bootstrapSegmetrics.10	39	262	154	2	457	0.9512	0.6298	0.2021	0.9924	0.3333	0.3362	0.2174	0.6586
panelcnDataset	cnvkit.bootstrapSegmetrics.100	39	266	150	2	457	0.9512	0.6394	0.2063	0.9925	0.3391	0.3427	0.2248	0.6674
panelcnDataset	cnvkit.bootstrapSegmetrics.1000	39	262	154	2	457	0.9512	0.6298	0.2021	0.9924	0.3333	0.3362	0.2174	0.6586
panelcnDataset	cnvkit.bootstrapSegmetrics.110	39	264	152	2	457	0.9512	0.6346	0.2042	0.9925	0.3362	0.3394	0.2211	0.663
panelcnDataset	cnvkit.bootstrapSegmetrics.120	39	266	150	2	457	0.9512	0.6394	0.2063	0.9925	0.3391	0.3427	0.2248	0.6674
panelcnDataset	cnvkit.bootstrapSegmetrics.150	39	268	148	2	457	0.9512	0.6442	0.2086	0.9926	0.3421	0.3461	0.2286	0.6718
panelcnDataset	cnvkit.bootstrapSegmetrics.20	39	262	154	2	457	0.9512	0.6298	0.2021	0.9924	0.3333	0.3362	0.2174	0.6586
[truncated: 4,661 more rows]
