# Supplementary material for: Detection of germline CNVs from gene panel data: benchmarking the state of the art
Source: Brief Bioinform. 2024 Dec 12;26(1):bbae645. doi: 10.1093/bib/bbae645 (PMC11637760; doi:10.1093/bib/bbae645)
Supplement: Supplementary_data_bbae645 [file supplementary_data_bbae645.zip › Supplementary Table 7.xlsx]

## Sheet: Combination of tool pairs
ST7: Comparative performance of tool pair combinations at the ROI and gene levels. Performance results are divided into two approaches: union and intersection of results. Abbreviations: TP:true positive, TN: true negative, FP: false positive, FN: false negative, Total: total number of genes examined, PPV: positive predictive value, NPV: negative predictive value, MCC: Matthews correlation coeffic…
				UNION													INTERSECTION
dataset	level	tool1	tool2	TP	TN	FP	FN	total	sensitivity	specificity	PPV	NPV	F1	MCC	kappa	accuracy	TP	TN	FP	FN	total	sensitivity	specificity	PPV	NPV	F1	MCC	kappa	accuracy
ICR96	gene	atlasCNV	clearCNV	65	1639	113	3	1820	0.9559	0.9355	0.3652	0.9982	0.5285	0.5691	0.5018	0.9363	54	1749	3	14	1820	0.7941	0.9983	0.9474	0.9921	0.864	0.8628	0.8598	0.9907
ICR96	gene	atlasCNV	clincnv	68	1636	116	0	1820	1	0.9338	0.3696	1	0.5397	0.5874	0.5134	0.9363	60	1735	17	8	1820	0.8824	0.9903	0.7792	0.9954	0.8276	0.8222	0.8209	0.9863
ICR96	gene	atlasCNV	cnvkit	67	1379	373	1	1820	0.9853	0.7871	0.1523	0.9993	0.2638	0.3421	0.2128	0.7945	57	1694	58	11	1820	0.8382	0.9669	0.4957	0.9935	0.623	0.6276	0.6045	0.9621
ICR96	gene	atlasCNV	cobalt	66	1636	116	2	1820	0.9706	0.9338	0.3626	0.9988	0.528	0.5717	0.5011	0.9352	55	1714	38	13	1820	0.8088	0.9783	0.5914	0.9925	0.6832	0.6779	0.6692	0.972
ICR96	gene	atlasCNV	codex2	68	1625	127	0	1820	1	0.9275	0.3487	1	0.5171	0.5687	0.4886	0.9302	59	1732	20	9	1820	0.8676	0.9886	0.7468	0.9948	0.8027	0.7969	0.7949	0.9841
ICR96	gene	atlasCNV	convading	68	1614	138	0	1820	1	0.9212	0.3301	1	0.4964	0.5514	0.4665	0.9242	61	1675	77	7	1820	0.8971	0.9561	0.442	0.9958	0.5922	0.6112	0.5703	0.9538
ICR96	gene	atlasCNV	decon	66	1611	141	2	1820	0.9706	0.9195	0.3188	0.9988	0.48	0.5317	0.4488	0.9214	60	1734	18	8	1820	0.8824	0.9897	0.7692	0.9954	0.8219	0.8166	0.8143	0.9857
ICR96	gene	atlasCNV	exomedepth	64	1626	126	4	1820	0.9412	0.9281	0.3368	0.9975	0.4961	0.5391	0.467	0.9286	59	1742	10	9	1820	0.8676	0.9943	0.8551	0.9949	0.8613	0.8559	0.8564	0.9896
ICR96	gene	atlasCNV	germlineCNVcaller	68	1637	115	0	1820	1	0.9344	0.3716	1	0.5418	0.5892	0.5153	0.9368	62	1740	12	6	1820	0.9118	0.9932	0.8378	0.9966	0.8732	0.8689	0.868	0.9901
ICR96	gene	atlasCNV	panelcnmops	68	1611	141	0	1820	1	0.9195	0.3254	1	0.491	0.547	0.4604	0.9225	62	1679	73	6	1820	0.9118	0.9583	0.4593	0.9964	0.6108	0.6297	0.5905	0.9566
ICR96	gene	atlasCNV	viscap	65	1609	143	3	1820	0.9559	0.9184	0.3125	0.9981	0.471	0.5211	0.4396	0.9198	56	1722	30	12	1820	0.8235	0.9829	0.6512	0.9931	0.7273	0.7208	0.7151	0.9769
ICR96	gene	clearCNV	cnvkit	65	1410	342	3	1820	0.9559	0.8048	0.1597	0.9979	0.2737	0.3462	0.2238	0.8104	52	1749	3	16	1820	0.7647	0.9983	0.9455	0.9909	0.8455	0.8453	0.8408	0.9896
ICR96	gene	clearCNV	cobalt	61	1706	46	7	1820	0.8971	0.9737	0.5701	0.9959	0.6971	0.7021	0.6829	0.9709	53	1750	2	15	1820	0.7794	0.9989	0.9636	0.9915	0.8618	0.8622	0.8576	0.9907
ICR96	gene	clearCNV	convading	66	1650	102	2	1820	0.9706	0.9418	0.3929	0.9988	0.5593	0.5978	0.5349	0.9429	56	1748	4	12	1820	0.8235	0.9977	0.9333	0.9932	0.875	0.8723	0.8703	0.9912
ICR96	gene	clearCNV	germlineCNVcaller	67	1733	19	1	1820	0.9853	0.9892	0.7791	0.9994	0.8701	0.871	0.8643	0.989	56	1752	0	12	1820	0.8235	1	1	0.9932	0.9032	0.9044	0.8997	0.9934
ICR96	gene	clearCNV	viscap	62	1690	62	6	1820	0.9118	0.9646	0.5	0.9965	0.6458	0.6596	0.6275	0.9626	52	1751	1	16	1820	0.7647	0.9994	0.9811	0.9909	0.8595	0.8619	0.8554	0.9907
ICR96	gene	clincnv	clearCNV	66	1729	23	2	1820	0.9706	0.9869	0.7416	0.9988	0.8408	0.842	0.8342	0.9863	55	1750	2	13	1820	0.8088	0.9989	0.9649	0.9926	0.88	0.8794	0.8764	0.9918
ICR96	gene	clincnv	cnvkit	66	1409	343	2	1820	0.9706	0.8042	0.1614	0.9986	0.2767	0.352	0.2271	0.8104	60	1733	19	8	1820	0.8824	0.9892	0.7595	0.9954	0.8163	0.8111	0.8091	0.9852
ICR96	gene	clincnv	cobalt	67	1703	49	1	1820	0.9853	0.972	0.5776	0.9994	0.7283	0.7432	0.7145	0.9725	56	1737	15	12	1820	0.8235	0.9914	0.7887	0.9931	0.8058	0.7982	0.7985	0.9852
ICR96	gene	clincnv	codex2	67	1698	54	1	1820	0.9853	0.9692	0.5537	0.9994	0.709	0.7266	0.6946	0.9698	62	1746	6	6	1820	0.9118	0.9966	0.9118	0.9966	0.9118	0.9083	0.9082	0.9934
ICR96	gene	clincnv	convading	67	1648	104	1	1820	0.9853	0.9406	0.3918	0.9994	0.5607	0.6019	0.5358	0.9423	64	1736	16	4	1820	0.9412	0.9909	0.8	0.9977	0.8649	0.8623	0.859	0.989
ICR96	gene	clincnv	germlineCNVcaller	67	1719	33	1	1820	0.9853	0.9812	0.67	0.9994	0.7976	0.8043	0.788	0.9813	65	1749	3	3	1820	0.9559	0.9983	0.9559	0.9983	0.9559	0.9542	0.9541	0.9967
ICR96	gene	clincnv	viscap	66	1677	75	2	1820	0.9706	0.9572	0.4681	0.9988	0.6316	0.6582	0.6121	0.9577	56	1748	4	12	1820	0.8235	0.9977	0.9333	0.9932	0.875	0.8723	0.8703	0.9912
ICR96	gene	cnvkit	germlineCNVcaller	68	1408	344	0	1820	1	0.8037	0.165	1	0.2833	0.3642	0.2343	0.811	60	1741	11	8	1820	0.8824	0.9937	0.8451	0.9954	0.8633	0.8581	0.8584	0.9896
ICR96	gene	cobalt	cnvkit	65	1404	348	3	1820	0.9559	0.8014	0.1574	0.9979	0.2703	0.3429	0.2201	0.8071	54	1720	32	14	1820	0.7941	0.9817	0.6279	0.9919	0.7013	0.6935	0.688	0.9747
ICR96	gene	cobalt	convading	66	1647	105	2	1820	0.9706	0.9401	0.386	0.9988	0.5523	0.5919	0.5269	0.9412	58	1714	38	10	1820	0.8529	0.9783	0.6042	0.9942	0.7073	0.7053	0.6936	0.9736
ICR96	gene	cobalt	germlineCNVcaller	67	1704	48	1	1820	0.9853	0.9726	0.5826	0.9994	0.7322	0.7467	0.7193	0.9731	58	1741	11	10	1820	0.8529	0.9937	0.8406	0.9943	0.8467	0.8407	0.8413	0.9885
ICR96	gene	codex2	clearCNV	68	1708	44	0	1820	1	0.9749	0.6071	1	0.7556	0.7693	0.7434	0.9758	52	1751	1	16	1820	0.7647	0.9994	0.9811	0.9909	0.8595	0.8619	0.8554	0.9907
ICR96	gene	codex2	cnvkit	67	1402	350	1	1820	0.9853	0.8002	0.1607	0.9993	0.2763	0.3545	0.2264	0.8071	58	1733	19	10	1820	0.8529	0.9892	0.7532	0.9943	0.8	0.7934	0.7922	0.9841
ICR96	gene	codex2	cobalt	68	1682	70	0	1820	1	0.96	0.4928	1	0.6602	0.6878	0.6419	0.9615	54	1743	9	14	1820	0.7941	0.9949	0.8571	0.992	0.8244	0.8185	0.8184	0.9874
ICR96	gene	codex2	convading	68	1631	121	0	1820	1	0.9309	0.3598	1	0.5292	0.5787	0.5017	0.9335	62	1735	17	6	1820	0.9118	0.9903	0.7848	0.9966	0.8435	0.8395	0.8375	0.9874
ICR96	gene	codex2	germlineCNVcaller	68	1701	51	0	1820	1	0.9709	0.5714	1	0.7273	0.7448	0.7139	0.972	63	1746	6	5	1820	0.9265	0.9966	0.913	0.9971	0.9197	0.9166	0.9172	0.994
ICR96	gene	codex2	viscap	68	1661	91	0	1820	1	0.9481	0.4277	1	0.5991	0.6368	0.577	0.95	51	1746	6	17	1820	0.75	0.9966	0.8947	0.9904	0.816	0.8129	0.8101	0.9874
ICR96	gene	convading	cnvkit	68	1378	374	0	1820	1	0.7865	0.1538	1	0.2667	0.3479	0.2159	0.7945	59	1703	49	9	1820	0.8676	0.972	0.5463	0.9947	0.6705	0.674	0.6543	0.9681
ICR96	gene	convading	germlineCNVcaller	67	1651	101	1	1820	0.9853	0.9424	0.3988	0.9994	0.5678	0.6078	0.5439	0.944	66	1740	12	2	1820	0.9706	0.9932	0.8462	0.9989	0.9041	0.9024	0.9	0.9923
ICR96	gene	decon	clearCNV	64	1703	49	4	1820	0.9412	0.972	0.5664	0.9977	0.7072	0.7177	0.6931	0.9709	55	1751	1	13	1820	0.8088	0.9994	0.9821	0.9926	0.8871	0.8876	0.883	0.9923
ICR96	gene	decon	clincnv	66	1686	66	2	1820	0.9706	0.9623	0.5	0.9988	0.66	0.6822	0.642	0.9626	62	1750	2	6	1820	0.9118	0.9989	0.9688	0.9966	0.9394	0.9376	0.9371	0.9956
ICR96	gene	decon	cnvkit	66	1378	374	2	1820	0.9706	0.7865	0.15	0.9986	0.2598	0.3354	0.2086	0.7934	58	1744	8	10	1820	0.8529	0.9954	0.8788	0.9943	0.8657	0.8606	0.8604	0.9901
ICR96	gene	decon	cobalt	64	1665	87	4	1820	0.9412	0.9503	0.4238	0.9976	0.5845	0.613	0.5619	0.95	57	1748	4	11	1820	0.8382	0.9977	0.9344	0.9937	0.8837	0.8809	0.8801	0.9918
ICR96	gene	decon	codex2	68	1667	85	0	1820	1	0.9515	0.4444	1	0.6154	0.6503	0.5944	0.9533	59	1748	4	9	1820	0.8676	0.9977	0.9365	0.9949	0.9008	0.8978	0.8977	0.9929
ICR96	gene	decon	convading	66	1635	117	2	1820	0.9706	0.9332	0.3607	0.9988	0.5259	0.57	0.4985	0.9346	63	1721	31	5	1820	0.9265	0.9823	0.6702	0.9971	0.7778	0.7787	0.7675	0.9802
ICR96	gene	decon	exomedepth	63	1705	47	5	1820	0.9265	0.9732	0.5727	0.9971	0.7079	0.716	0.6934	0.9714	60	1728	24	8	1820	0.8824	0.9863	0.7143	0.9954	0.7895	0.7852	0.7802	0.9824
ICR96	gene	decon	germlineCNVcaller	67	1695	57	1	1820	0.9853	0.9675	0.5403	0.9994	0.6979	0.7171	0.6823	0.9681	63	1747	5	5	1820	0.9265	0.9971	0.9265	0.9971	0.9265	0.9236	0.9235	0.9945
ICR96	gene	decon	panelcnmops	67	1612	140	1	1820	0.9853	0.9201	0.3237	0.9994	0.4873	0.5408	0.4565	0.9225	63	1741	11	5	1820	0.9265	0.9937	0.8514	0.9971	0.8873	0.8836	0.8826	0.9912
ICR96	gene	decon	viscap	65	1672	80	3	1820	0.9559	0.9543	0.4483	0.9982	0.6103	0.6375	0.5895	0.9544	56	1727	25	12	1820	0.8235	0.9857	0.6914	0.9931	0.7517	0.7442	0.7415	0.9797
ICR96	gene	exomedepth	clearCNV	62	1725	27	6	1820	0.9118	0.9846	0.6966	0.9965	0.7898	0.7882	0.7809	0.9819	54	1752	0	14	1820	0.7941	1	1	0.9921	0.8852	0.8876	0.8812	0.9923
ICR96	gene	exomedepth	clincnv	65	1708	44	3	1820	0.9559	0.9749	0.5963	0.9982	0.7345	0.7439	0.7219	0.9742	60	1751	1	8	1820	0.8824	0.9994	0.9836	0.9955	0.9302	0.9291	0.9283	0.9951
ICR96	gene	exomedepth	cnvkit	65	1396	356	3	1820	0.9559	0.7968	0.1544	0.9979	0.2658	0.3385	0.2152	0.8027	56	1747	5	12	1820	0.8235	0.9971	0.918	0.9932	0.8682	0.8648	0.864	0.9907
ICR96	gene	exomedepth	cobalt	64	1686	66	4	1820	0.9412	0.9623	0.4923	0.9976	0.6465	0.6653	0.6279	0.9615	54	1750	2	14	1820	0.7941	0.9989	0.9643	0.9921	0.871	0.8708	0.8663	0.9912
ICR96	gene	exomedepth	codex2	67	1689	63	1	1820	0.9853	0.964	0.5154	0.9994	0.6768	0.6991	0.6598	0.9648	57	1749	3	11	1820	0.8382	0.9983	0.95	0.9938	0.8906	0.8885	0.8865	0.9923
ICR96	gene	exomedepth	convading	66	1645	107	2	1820	0.9706	0.9389	0.3815	0.9988	0.5477	0.5881	0.522	0.9401	60	1734	18	8	1820	0.8824	0.9897	0.7692	0.9954	0.8219	0.8166	0.8143	0.9857
ICR96	gene	exomedepth	germlineCNVcaller	67	1715	37	1	1820	0.9853	0.9789	0.6442	0.9994	0.7791	0.7878	0.7684	0.9791	60	1749	3	8	1820	0.8824	0.9983	0.9524	0.9954	0.916	0.9136	0.9135	0.994
ICR96	gene	exomedepth	viscap	64	1687	65	4	1820	0.9412	0.9629	0.4961	0.9976	0.6497	0.6681	0.6318	0.9621	54	1735	17	14	1820	0.7941	0.9903	0.7606	0.992	0.777	0.7683	0.7686	0.983
ICR96	gene	panelcnmops	clearCNV	67	1645	107	1	1820	0.9853	0.9389	0.3851	0.9994	0.5537	0.5961	0.5287	0.9407	56	1748	4	12	1820	0.8235	0.9977	0.9333	0.9932	0.875	0.8723	0.8703	0.9912
ICR96	gene	panelcnmops	clincnv	67	1643	109	1	1820	0.9853	0.9378	0.3807	0.9994	0.5492	0.5923	0.5238	0.9396	65	1736	16	3	1820	0.9559	0.9909	0.8025	0.9983	0.8725	0.8707	0.8676	0.9896
ICR96	gene	panelcnmops	cnvkit	67	1377	375	1	1820	0.9853	0.786	0.1516	0.9993	0.2627	0.3411	0.2117	0.7934	61	1702	50	7	1820	0.8971	0.9715	0.5495	0.9959	0.6816	0.6883	0.6663	0.9687
ICR96	gene	panelcnmops	cobalt	68	1640	112	0	1820	1	0.9361	0.3778	1	0.5484	0.5947	0.5228	0.9385	57	1717	35	11	1820	0.8382	0.98	0.6196	0.9936	0.7125	0.7083	0.6993	0.9747
ICR96	gene	panelcnmops	codex2	68	1631	121	0	1820	1	0.9309	0.3598	1	0.5292	0.5787	0.5017	0.9335	63	1732	20	5	1820	0.9265	0.9886	0.759	0.9971	0.8344	0.8318	0.8278	0.9863
ICR96	gene	panelcnmops	convading	68	1611	141	0	1820	1	0.9195	0.3254	1	0.491	0.547	0.4604	0.9225	65	1687	65	3	1820	0.9559	0.9629	0.5	0.9982	0.6566	0.6766	0.6385	0.9626
ICR96	gene	panelcnmops	exomedepth	67	1628	124	1	1820	0.9853	0.9292	0.3508	0.9994	0.5174	0.5659	0.4891	0.9313	60	1748	4	8	1820	0.8824	0.9977	0.9375	0.9954	0.9091	0.9061	0.9056	0.9934
ICR96	gene	panelcnmops	germlineCNVcaller	68	1640	112	0	1820	1	0.9361	0.3778	1	0.5484	0.5947	0.5228	0.9385	66	1744	8	2	1820	0.9706	0.9954	0.8919	0.9989	0.9296	0.9276	0.9267	0.9945
ICR96	gene	panelcnmops	viscap	67	1608	144	1	1820	0.9853	0.9178	0.3175	0.9994	0.4803	0.535	0.449	0.9203	58	1737	15	10	1820	0.8529	0.9914	0.7945	0.9943	0.8227	0.8161	0.816	0.9863
ICR96	gene	viscap	cnvkit	65	1378	374	3	1820	0.9559	0.7865	0.1481	0.9978	0.2564	0.3291	0.2051	0.7929	52	1737	15	16	1820	0.7647	0.9914	0.7761	0.9909	0.7704	0.7615	0.762	0.983
ICR96	gene	viscap	cobalt	64	1659	93	4	1820	0.9412	0.9469	0.4076	0.9976	0.5689	0.5999	0.5451	0.9467	52	1741	11	16	1820	0.7647	0.9937	0.8254	0.9909	0.7939	0.7868	0.7867	0.9852
ICR96	gene	viscap	convading	67	1633	119	1	1820	0.9853	0.9321	0.3602	0.9994	0.5276	0.5744	0.5005	0.9341	57	1709	43	11	1820	0.8382	0.9755	0.57	0.9936	0.6786	0.6772	0.6633	0.9703
ICR96	gene	viscap	germlineCNVcaller	67	1682	70	1	1820	0.9853	0.96	0.4891	0.9994	0.6537	0.6795	0.6356	0.961	58	1748	4	10	1820	0.8529	0.9977	0.9355	0.9943	0.8923	0.8893	0.8882	0.9923
ICR96	roi	atlasCNV	clearCNV	281	28020	490	15	28806	0.9493	0.9828	0.3645	0.9995	0.5267	0.5824	0.5204	0.9825	242	28500	10	54	28806	0.8176	0.9996	0.9603	0.9981	0.8832	0.885	0.8833	0.9978
ICR96	roi	atlasCNV	clincnv	288	27974	536	8	28806	0.973	0.9812	0.3495	0.9997	0.5143	0.5773	0.5064	0.9811	245	28448	62	51	28806	0.8277	0.9978	0.798	0.9982	0.8126	0.8108	0.8117	0.9961
ICR96	roi	atlasCNV	cnvkit	282	27525	985	14	28806	0.9527	0.9655	0.2226	0.9995	0.3608	0.4515	0.3496	0.9653	241	28336	174	55	28806	0.8142	0.9939	0.5807	0.9981	0.6779	0.6839	0.676	0.9921
ICR96	roi	atlasCNV	cobalt	288	27930	580	8	28806	0.973	0.9797	0.3318	0.9997	0.4948	0.562	0.4873	0.9796	243	28312	198	53	28806	0.8209	0.9931	0.551	0.9981	0.6594	0.6686	0.6557	0.9913
ICR96	roi	atlasCNV	codex2	291	27924	586	5	28806	0.9831	0.9794	0.3318	0.9998	0.4962	0.565	0.4887	0.9795	237	28458	52	59	28806	0.8007	0.9982	0.8201	0.9979	0.8103	0.8084	0.806	0.9961
ICR96	roi	atlasCNV	convading	290	27841	669	6	28806	0.9797	0.9765	0.3024	0.9998	0.4622	0.5376	0.4543	0.9766	249	28205	305	47	28806	0.8412	0.9893	0.4495	0.9983	0.5859	0.6098	0.5809	0.9878
ICR96	roi	atlasCNV	decon	289	27972	538	7	28806	0.9764	0.9811	0.3495	0.9997	0.5147	0.5782	0.5077	0.9811	253	28478	32	43	28806	0.8547	0.9989	0.8877	0.9985	0.8709	0.8698	0.8698	0.9974
ICR96	roi	atlasCNV	exomedepth	284	27994	516	12	28806	0.9595	0.9819	0.355	0.9996	0.5182	0.5777	0.5117	0.9817	252	28490	20	44	28806	0.8514	0.9993	0.9265	0.9985	0.8873	0.887	0.8873	0.9978
ICR96	roi	atlasCNV	germlineCNVcaller	293	28004	506	3	28806	0.9899	0.9823	0.3667	0.9999	0.5352	0.597	0.5273	0.9823	255	28449	61	41	28806	0.8615	0.9979	0.807	0.9986	0.8333	0.832	0.8335	0.9965
ICR96	roi	atlasCNV	panelcnmops	288	27931	579	8	28806	0.973	0.9797	0.3322	0.9997	0.4953	0.5623	0.4869	0.9796	252	28278	232	44	28806	0.8514	0.9919	0.5207	0.9984	0.6462	0.6616	0.6409	0.9904
ICR96	roi	atlasCNV	viscap	259	28015	495	37	28806	0.875	0.9826	0.3435	0.9987	0.4933	0.5417	0.4849	0.9815	70	28475	35	226	28806	0.2365	0.9988	0.6667	0.9921	0.3491	0.3937	0.3428	0.9909
ICR96	roi	clearCNV	cnvkit	280	27798	712	16	28806	0.9459	0.975	0.2823	0.9994	0.4348	0.5093	0.4251	0.9747	254	28481	29	42	28806	0.8581	0.999	0.8975	0.9985	0.8774	0.8764	0.8744	0.9975
ICR96	roi	clearCNV	cobalt	282	28185	325	14	28806	0.9527	0.9886	0.4646	0.9995	0.6246	0.6609	0.6183	0.9882	260	28483	27	36	28806	0.8784	0.9991	0.9059	0.9987	0.8919	0.8909	0.8902	0.9978
ICR96	roi	clearCNV	convading	291	27997	513	5	28806	0.9831	0.982	0.3619	0.9998	0.5291	0.5909	0.5214	0.982	259	28479	31	37	28806	0.875	0.9989	0.8931	0.9987	0.884	0.8828	0.8808	0.9976
ICR96	roi	clearCNV	germlineCNVcaller	292	28373	137	4	28806	0.9865	0.9952	0.6807	0.9999	0.8055	0.8173	0.8029	0.9951	267	28484	26	29	28806	0.902	0.9991	0.9113	0.999	0.9066	0.9057	0.9061	0.9981
ICR96	roi	clearCNV	viscap	273	28412	98	23	28806	0.9223	0.9966	0.7358	0.9992	0.8186	0.8218	0.8165	0.9958	67	28508	2	229	28806	0.2264	0.9999	0.971	0.992	0.3671	0.4668	0.3662	0.992
ICR96	roi	clincnv	clearCNV	287	28361	149	9	28806	0.9696	0.9948	0.6583	0.9997	0.7842	0.7966	0.7809	0.9945	257	28483	27	39	28806	0.8682	0.9991	0.9049	0.9986	0.8862	0.8852	0.8846	0.9977
ICR96	roi	clincnv	cnvkit	279	27775	735	17	28806	0.9426	0.9742	0.2751	0.9994	0.426	0.5017	0.4168	0.9739	265	28398	112	31	28806	0.8953	0.9961	0.7029	0.9989	0.7875	0.7909	0.7835	0.995
ICR96	roi	clincnv	cobalt	290	28143	367	6	28806	0.9797	0.9871	0.4414	0.9998	0.6086	0.6531	0.6045	0.9871	262	28419	91	34	28806	0.8851	0.9968	0.7422	0.9988	0.8074	0.8084	0.807	0.9957
ICR96	roi	clincnv	codex2	291	28227	283	5	28806	0.9831	0.9901	0.507	0.9998	0.669	0.7023	0.6643	0.99	258	28463	47	38	28806	0.8716	0.9984	0.8459	0.9987	0.8586	0.8572	0.8547	0.997
ICR96	roi	clincnv	convading	290	27944	566	6	28806	0.9797	0.9801	0.3388	0.9998	0.5035	0.5701	0.4947	0.9801	270	28440	70	26	28806	0.9122	0.9975	0.7941	0.9991	0.8491	0.8495	0.8489	0.9967
ICR96	roi	clincnv	germlineCNVcaller	292	28283	227	4	28806	0.9865	0.992	0.5626	0.9999	0.7166	0.7419	0.7135	0.992	277	28468	42	19	28806	0.9358	0.9985	0.8683	0.9993	0.9008	0.9004	0.9006	0.9979
ICR96	roi	clincnv	viscap	281	28310	200	15	28806	0.9493	0.993	0.5842	0.9995	0.7233	0.7416	0.7184	0.9925	69	28504	6	227	28806	0.2331	0.9998	0.92	0.9921	0.372	0.4609	0.3685	0.9919
ICR96	roi	cnvkit	germlineCNVcaller	287	27752	758	9	28806	0.9696	0.9734	0.2746	0.9997	0.428	0.5086	0.4193	0.9734	272	28442	68	24	28806	0.9189	0.9976	0.8	0.9992	0.8553	0.8558	0.8535	0.9968
ICR96	roi	cobalt	cnvkit	282	27664	846	14	28806	0.9527	0.9703	0.25	0.9995	0.3961	0.4799	0.3851	0.9701	260	28337	173	36	28806	0.8784	0.9939	0.6005	0.9987	0.7133	0.723	0.708	0.9927
ICR96	roi	cobalt	convading	291	27896	614	5	28806	0.9831	0.9785	0.3215	0.9998	0.4846	0.5559	0.4762	0.9785	267	28320	190	29	28806	0.902	0.9933	0.5842	0.999	0.7092	0.7226	0.7056	0.9924
ICR96	roi	cobalt	germlineCNVcaller	293	28157	353	3	28806	0.9899	0.9876	0.4536	0.9999	0.6221	0.6658	0.6154	0.9876	274	28438	72	22	28806	0.9257	0.9975	0.7919	0.9992	0.8536	0.8546	0.8503	0.9967
ICR96	roi	codex2	clearCNV	292	28307	203	4	28806	0.9865	0.9929	0.5899	0.9999	0.7383	0.76	0.7344	0.9928	247	28483	27	49	28806	0.8345	0.9991	0.9015	0.9983	0.8667	0.866	0.8673	0.9974
ICR96	roi	codex2	cnvkit	284	27690	820	12	28806	0.9595	0.9712	0.2572	0.9996	0.4057	0.4889	0.3956	0.9711	255	28447	63	41	28806	0.8615	0.9978	0.8019	0.9986	0.8306	0.8293	0.8293	0.9964
ICR96	roi	codex2	cobalt	293	28068	442	3	28806	0.9899	0.9845	0.3986	0.9999	0.5684	0.6231	0.5633	0.9846	254	28458	52	42	28806	0.8581	0.9982	0.8301	0.9985	0.8439	0.8423	0.8404	0.9967
ICR96	roi	codex2	convading	291	27917	593	5	28806	0.9831	0.9792	0.3292	0.9998	0.4932	0.5627	0.4843	0.9792	264	28435	75	32	28806	0.8919	0.9974	0.7788	0.9989	0.8315	0.8316	0.8303	0.9963
ICR96	roi	codex2	germlineCNVcaller	293	28232	278	3	28806	0.9899	0.9902	0.5131	0.9999	0.6759	0.7091	0.6699	0.9902	271	28465	45	25	28806	0.9155	0.9984	0.8576	0.9991	0.8856	0.8849	0.8858	0.9976
ICR96	roi	codex2	viscap	281	28261	249	15	28806	0.9493	0.9913	0.5302	0.9995	0.6804	0.7058	0.6749	0.9908	64	28503	7	232	28806	0.2162	0.9998	0.9014	0.9919	0.3488	0.4392	0.3459	0.9917
ICR96	roi	convading	cnvkit	284	27484	1026	12	28806	0.9595	0.964	0.2168	0.9996	0.3537	0.447	0.3433	0.964	266	28353	157	30	28806	0.8986	0.9945	0.6288	0.9989	0.7399	0.7488	0.7364	0.9935
ICR96	roi	convading	germlineCNVcaller	294	27973	537	2	28806	0.9932	0.9812	0.3538	0.9999	0.5217	0.5871	0.5147	0.9813	281	28448	62	15	28806	0.9493	0.9978	0.8192	0.9995	0.8795	0.8806	0.8769	0.9973
ICR96	roi	decon	clearCNV	287	28396	114	9	28806	0.9696	0.996	0.7157	0.9997	0.8235	0.8311	0.8202	0.9957	266	28484	26	30	28806	0.8986	0.9991	0.911	0.9989	0.9048	0.9038	0.906	0.9981
ICR96	roi	decon	clincnv	289	28300	210	7	28806	0.9764	0.9926	0.5792	0.9998	0.727	0.749	0.7247	0.9925	274	28474	36	22	28806	0.9257	0.9987	0.8839	0.9992	0.9043	0.9035	0.9039	0.998
ICR96	roi	decon	cnvkit	284	27739	771	12	28806	0.9595	0.973	0.2692	0.9996	0.4204	0.5006	0.4106	0.9728	269	28470	40	27	28806	0.9088	0.9986	0.8706	0.9991	0.8893	0.8883	0.8893	0.9977
ICR96	roi	decon	cobalt	289	28125	385	7	28806	0.9764	0.9865	0.4288	0.9998	0.5959	0.6423	0.5903	0.9864	272	28473	37	24	28806	0.9189	0.9987	0.8803	0.9992	0.8992	0.8983	0.899	0.9979
ICR96	roi	decon	codex2	293	28247	263	3	28806	0.9899	0.9908	0.527	0.9999	0.6878	0.7188	0.6847	0.9908	265	28473	37	31	28806	0.8953	0.9987	0.8775	0.9989	0.8863	0.8851	0.8832	0.9976
ICR96	roi	decon	convading	292	27961	549	4	28806	0.9865	0.9807	0.3472	0.9999	0.5136	0.5794	0.5061	0.9808	277	28447	63	19	28806	0.9358	0.9978	0.8147	0.9993	0.8711	0.8718	0.8718	0.9972
ICR96	roi	decon	exomedepth	286	28405	105	10	28806	0.9662	0.9963	0.7315	0.9996	0.8326	0.8389	0.8303	0.996	280	28439	71	16	28806	0.9459	0.9975	0.7977	0.9994	0.8655	0.8672	0.8649	0.997
ICR96	roi	decon	germlineCNVcaller	292	28317	193	4	28806	0.9865	0.9932	0.6021	0.9999	0.7478	0.7679	0.746	0.9932	286	28470	40	10	28806	0.9662	0.9986	0.8773	0.9996	0.9196	0.9198	0.9204	0.9983
ICR96	roi	decon	panelcnmops	291	28102	408	5	28806	0.9831	0.9857	0.4163	0.9998	0.5849	0.6349	0.5799	0.9857	279	28467	43	17	28806	0.9426	0.9985	0.8665	0.9994	0.9029	0.9027	0.9011	0.9979
ICR96	roi	decon	viscap	288	28366	144	8	28806	0.973	0.9949	0.6667	0.9997	0.7912	0.8031	0.7877	0.9947	71	28484	26	225	28806	0.2399	0.9991	0.732	0.9922	0.3613	0.416	0.3591	0.9913
ICR96	roi	exomedepth	clearCNV	282	28429	81	14	28806	0.9527	0.9972	0.7769	0.9995	0.8558	0.8587	0.8541	0.9967	265	28485	25	31	28806	0.8953	0.9991	0.9138	0.9989	0.9044	0.9035	0.9056	0.9981
ICR96	roi	exomedepth	clincnv	288	28328	182	8	28806	0.973	0.9936	0.6128	0.9997	0.752	0.7694	0.7486	0.9934	269	28480	30	27	28806	0.9088	0.9989	0.8997	0.9991	0.9042	0.9032	0.9022	0.998
ICR96	roi	exomedepth	cnvkit	282	27767	743	14	28806	0.9527	0.9739	0.2751	0.9995	0.4269	0.5045	0.4172	0.9737	265	28476	34	31	28806	0.8953	0.9988	0.8863	0.9989	0.8908	0.8896	0.8875	0.9977
ICR96	roi	exomedepth	cobalt	288	28153	357	8	28806	0.973	0.9875	0.4465	0.9997	0.6121	0.6547	0.6057	0.9873	267	28479	31	29	28806	0.902	0.9989	0.896	0.999	0.899	0.8979	0.8971	0.9979
ICR96	roi	exomedepth	codex2	292	28275	235	4	28806	0.9865	0.9918	0.5541	0.9999	0.7096	0.7361	0.7056	0.9917	260	28479	31	36	28806	0.8784	0.9989	0.8935	0.9987	0.8859	0.8847	0.886	0.9977
ICR96	roi	exomedepth	convading	292	27975	535	4	28806	0.9865	0.9812	0.3531	0.9999	0.52	0.5844	0.513	0.9813	271	28465	45	25	28806	0.9155	0.9984	0.8576	0.9991	0.8856	0.8849	0.8858	0.9976
ICR96	roi	exomedepth	germlineCNVcaller	292	28343	167	4	28806	0.9865	0.9941	0.6362	0.9999	0.7735	0.7897	0.772	0.9941	280	28478	32	16	28806	0.9459	0.9989	0.8974	0.9994	0.9211	0.9205	0.9186	0.9983
ICR96	roi	exomedepth	viscap	284	28392	118	12	28806	0.9595	0.9959	0.7065	0.9996	0.8138	0.8213	0.8121	0.9955	69	28492	18	227	28806	0.2331	0.9994	0.7931	0.9921	0.3603	0.4272	0.3577	0.9915
ICR96	roi	panelcnmops	clearCNV	290	28158	352	6	28806	0.9797	0.9877	0.4517	0.9998	0.6183	0.6609	0.6138	0.9876	261	28481	29	35	28806	0.8818	0.999	0.9	0.9988	0.8908	0.8897	0.8907	0.9978
ICR96	roi	panelcnmops	clincnv	290	28094	416	6	28806	0.9797	0.9854	0.4108	0.9998	0.5788	0.6295	0.5741	0.9854	271	28445	65	25	28806	0.9155	0.9977	0.8065	0.9991	0.8576	0.8578	0.8571	0.9969
ICR96	roi	panelcnmops	cnvkit	284	27613	897	12	28806	0.9595	0.9685	0.2405	0.9996	0.3846	0.472	0.3734	0.9684	267	28369	141	29	28806	0.902	0.9951	0.6544	0.999	0.7585	0.7656	0.7557	0.9941
ICR96	roi	panelcnmops	cobalt	292	27994	516	4	28806	0.9865	0.9819	0.3614	0.9999	0.529	0.5915	0.5205	0.9819	267	28363	147	29	28806	0.902	0.9948	0.6449	0.999	0.7521	0.7599	0.7495	0.9939
ICR96	roi	panelcnmops	codex2	290	28041	469	6	28806	0.9797	0.9835	0.3821	0.9998	0.5498	0.6065	0.5427	0.9835	266	28440	70	30	28806	0.8986	0.9975	0.7917	0.9989	0.8418	0.8417	0.8387	0.9965
ICR96	roi	panelcnmops	convading	292	27879	631	4	28806	0.9865	0.9779	0.3164	0.9999	0.4791	0.5522	0.4719	0.978	275	28286	224	21	28806	0.9291	0.9921	0.5511	0.9993	0.6918	0.712	0.688	0.9915
ICR96	roi	panelcnmops	exomedepth	291	28125	385	5	28806	0.9831	0.9865	0.4305	0.9998	0.5988	0.6459	0.5941	0.9865	273	28478	32	23	28806	0.9223	0.9989	0.8951	0.9992	0.9085	0.9076	0.908	0.9981
ICR96	roi	panelcnmops	germlineCNVcaller	293	28110	400	3	28806	0.9899	0.986	0.4228	0.9999	0.5925	0.6422	0.5863	0.986	283	28456	54	13	28806	0.9561	0.9981	0.8398	0.9995	0.8942	0.8949	0.8942	0.9977
ICR96	roi	panelcnmops	viscap	286	28117	393	10	28806	0.9662	0.9862	0.4212	0.9996	0.5867	0.6331	0.5804	0.986	71	28492	18	225	28806	0.2399	0.9994	0.7978	0.9922	0.3688	0.4347	0.3685	0.9916
ICR96	roi	viscap	cnvkit	273	27759	751	23	28806	0.9223	0.9737	0.2666	0.9992	0.4136	0.488	0.4035	0.9731	67	28490	20	229	28806	0.2264	0.9993	0.7701	0.992	0.3499	0.4147	0.3501	0.9914
ICR96	roi	viscap	cobalt	281	28143	367	15	28806	0.9493	0.9871	0.4336	0.9995	0.5953	0.6369	0.5883	0.9867	67	28495	15	229	28806	0.2264	0.9995	0.8171	0.992	0.3545	0.4275	0.3493	0.9915
ICR96	roi	viscap	convading	285	27984	526	11	28806	0.9628	0.9816	0.3514	0.9996	0.5149	0.5758	0.5086	0.9814	71	28462	48	225	28806	0.2399	0.9983	0.5966	0.9922	0.3422	0.3745	0.3367	0.9905
ICR96	roi	viscap	germlineCNVcaller	292	28324	186	4	28806	0.9865	0.9935	0.6109	0.9999	0.7545	0.7736	0.7512	0.9934	73	28505	5	223	28806	0.2466	0.9998	0.9359	0.9922	0.3904	0.4783	0.3889	0.9921
panelcnDataset	gene	atlasCNV	clearCNV	40	395	21	1	457	0.9756	0.9495	0.6557	0.9975	0.7843	0.7774	0.7586	0.9519	33	416	0	8	457	0.8049	1	1	0.9811	0.8919	0.8886	0.8825	0.9825
panelcnDataset	gene	atlasCNV	clincnv	41	394	22	0	457	1	0.9471	0.6508	1	0.7885	0.7851	0.7629	0.9519	35	414	2	6	457	0.8537	0.9952	0.9459	0.9857	0.8974	0.8893	0.8879	0.9825
panelcnDataset	gene	atlasCNV	cnvkit	41	265	151	0	457	1	0.637	0.2135	1	0.3519	0.3688	0.2395	0.6696	36	409	7	5	457	0.878	0.9832	0.8372	0.9879	0.8571	0.843	0.8424	0.9737
panelcnDataset	gene	atlasCNV	cobalt	41	390	26	0	457	1	0.9375	0.6119	1	0.7593	0.7574	0.7291	0.9431	30	415	1	11	457	0.7317	0.9976	0.9677	0.9742	0.8333	0.8288	0.8191	0.9737
panelcnDataset	gene	atlasCNV	codex2	41	393	23	0	457	1	0.9447	0.6406	1	0.781	0.7779	0.7542	0.9497	38	416	0	3	457	0.9268	1	1	0.9928	0.962	0.9593	0.9582	0.9934
panelcnDataset	gene	atlasCNV	convading	41	390	26	0	457	1	0.9375	0.6119	1	0.7593	0.7574	0.7291	0.9431	37	410	6	4	457	0.9024	0.9856	0.8605	0.9903	0.881	0.8692	0.8688	0.9781
panelcnDataset	gene	atlasCNV	decon	41	389	27	0	457	1	0.9351	0.6029	1	0.7523	0.7509	0.721	0.9409	38	414	2	3	457	0.9268	0.9952	0.95	0.9928	0.9383	0.9324	0.9325	0.9891
panelcnDataset	gene	atlasCNV	exomedepth	41	389	27	0	457	1	0.9351	0.6029	1	0.7523	0.7509	0.721	0.9409	37	414	2	4	457	0.9024	0.9952	0.9487	0.9904	0.925	0.9182	0.918	0.9869
panelcnDataset	gene	atlasCNV	germlineCNVcaller	41	395	21	0	457	1	0.9495	0.6613	1	0.7961	0.7924	0.7712	0.954	38	414	2	3	457	0.9268	0.9952	0.95	0.9928	0.9383	0.9324	0.9325	0.9891
panelcnDataset	gene	atlasCNV	panelcnmops	41	385	31	0	457	1	0.9255	0.5694	1	0.7257	0.726	0.6904	0.9322	38	410	6	3	457	0.9268	0.9856	0.8636	0.9927	0.8941	0.8839	0.8832	0.9803
panelcnDataset	gene	atlasCNV	viscap	41	392	24	0	457	1	0.9423	0.6308	1	0.7736	0.771	0.7457	0.9475	35	412	4	6	457	0.8537	0.9904	0.8974	0.9856	0.875	0.8633	0.8629	0.9781
panelcnDataset	gene	clearCNV	cnvkit	40	274	142	1	457	0.9756	0.6587	0.2198	0.9964	0.3587	0.3703	0.2488	0.6871	35	416	0	6	457	0.8537	1	1	0.9858	0.9211	0.9173	0.9141	0.9869
panelcnDataset	gene	clearCNV	cobalt	38	409	7	3	457	0.9268	0.9832	0.8444	0.9927	0.8837	0.8728	0.8716	0.9781	31	416	0	10	457	0.7561	1	1	0.9765	0.8611	0.8593	0.8494	0.9781
panelcnDataset	gene	clearCNV	convading	41	405	11	0	457	1	0.9736	0.7885	1	0.8817	0.8761	0.8684	0.9759	34	416	0	7	457	0.8293	1	1	0.9835	0.9067	0.9031	0.8985	0.9847
panelcnDataset	gene	clearCNV	germlineCNVcaller	41	414	2	0	457	1	0.9952	0.9535	1	0.9762	0.9741	0.9736	0.9956	35	416	0	6	457	0.8537	1	1	0.9858	0.9211	0.9173	0.9141	0.9869
panelcnDataset	gene	clearCNV	viscap	40	409	7	1	457	0.9756	0.9832	0.8511	0.9976	0.9091	0.902	0.8995	0.9825	33	416	0	8	457	0.8049	1	1	0.9811	0.8919	0.8886	0.8825	0.9825
panelcnDataset	gene	clincnv	clearCNV	41	413	3	0	457	1	0.9928	0.9318	1	0.9647	0.9618	0.9609	0.9934	33	416	0	8	457	0.8049	1	1	0.9811	0.8919	0.8886	0.8825	0.9825
panelcnDataset	gene	clincnv	cnvkit	41	271	145	0	457	1	0.6514	0.2204	1	0.3612	0.3789	0.2511	0.6827	36	416	0	5	457	0.878	1	1	0.9881	0.9351	0.9315	0.9294	0.9891
panelcnDataset	gene	clincnv	cobalt	40	406	10	1	457	0.9756	0.976	0.8	0.9975	0.8791	0.8712	0.8657	0.9759	31	416	0	10	457	0.7561	1	1	0.9765	0.8611	0.8593	0.8494	0.9781
panelcnDataset	gene	clincnv	codex2	41	410	6	0	457	1	0.9856	0.8723	1	0.9318	0.9272	0.9248	0.9869	38	416	0	3	457	0.9268	1	1	0.9928	0.962	0.9593	0.9582	0.9934
panelcnDataset	gene	clincnv	convading	41	404	12	0	457	1	0.9712	0.7736	1	0.8723	0.8668	0.8577	0.9737	37	414	2	4	457	0.9024	0.9952	0.9487	0.9904	0.925	0.9182	0.918	0.9869
panelcnDataset	gene	clincnv	germlineCNVcaller	41	413	3	0	457	1	0.9928	0.9318	1	0.9647	0.9618	0.9609	0.9934	38	414	2	3	457	0.9268	0.9952	0.95	0.9928	0.9383	0.9324	0.9325	0.9891
panelcnDataset	gene	clincnv	viscap	41	409	7	0	457	1	0.9832	0.8542	1	0.9213	0.9164	0.913	0.9847	34	413	3	7	457	0.8293	0.9928	0.9189	0.9833	0.8718	0.8612	0.8598	0.9781
panelcnDataset	gene	cnvkit	germlineCNVcaller	41	272	144	0	457	1	0.6538	0.2216	1	0.3628	0.3807	0.2531	0.6849	39	416	0	2	457	0.9512	1	1	0.9952	0.975	0.973	0.9725	0.9956
panelcnDataset	gene	cobalt	cnvkit	40	272	144	1	457	0.9756	0.6538	0.2174	0.9963	0.3556	0.3668	0.2447	0.6827	32	412	4	9	457	0.7805	0.9904	0.8889	0.9786	0.8312	0.8178	0.816	0.9716
panelcnDataset	gene	cobalt	convading	40	404	12	1	457	0.9756	0.9712	0.7692	0.9975	0.8602	0.852	0.8449	0.9716	33	410	6	8	457	0.8049	0.9856	0.8462	0.9809	0.825	0.8085	0.8084	0.9694
panelcnDataset	gene	cobalt	germlineCNVcaller	41	407	9	0	457	1	0.9784	0.82	1	0.9011	0.8957	0.8902	0.9803	33	416	0	8	457	0.8049	1	1	0.9811	0.8919	0.8886	0.8825	0.9825
panelcnDataset	gene	codex2	clearCNV	41	413	3	0	457	1	0.9928	0.9318	1	0.9647	0.9618	0.9609	0.9934	36	416	0	5	457	0.878	1	1	0.9881	0.9351	0.9315	0.9294	0.9891
panelcnDataset	gene	codex2	cnvkit	41	273	143	0	457	1	0.6562	0.2228	1	0.3644	0.3824	0.2552	0.6871	39	415	1	2	457	0.9512	0.9976	0.975	0.9952	0.963	0.9595	0.9591	0.9934
panelcnDataset	gene	codex2	cobalt	41	407	9	0	457	1	0.9784	0.82	1	0.9011	0.8957	0.8902	0.9803	33	416	0	8	457	0.8049	1	1	0.9811	0.8919	0.8886	0.8825	0.9825
panelcnDataset	gene	codex2	convading	41	402	14	0	457	1	0.9663	0.7455	1	0.8542	0.8487	0.8376	0.9694	40	416	0	1	457	0.9756	1	1	0.9976	0.9877	0.9865	0.9864	0.9978
panelcnDataset	gene	codex2	germlineCNVcaller	41	411	5	0	457	1	0.988	0.8913	1	0.9425	0.9384	0.9367	0.9891	41	416	0	0	457	1	1	1	1	1	1	1	1
panelcnDataset	gene	codex2	viscap	41	406	10	0	457	1	0.976	0.8039	1	0.8913	0.8858	0.8792	0.9781	37	416	0	4	457	0.9024	1	1	0.9905	0.9487	0.9454	0.9436	0.9912
panelcnDataset	gene	convading	cnvkit	41	271	145	0	457	1	0.6514	0.2204	1	0.3612	0.3789	0.2511	0.6827	38	411	5	3	457	0.9268	0.988	0.8837	0.9928	0.9048	0.8954	0.8952	0.9825
panelcnDataset	gene	convading	germlineCNVcaller	41	405	11	0	457	1	0.9736	0.7885	1	0.8817	0.8761	0.8684	0.9759	40	414	2	1	457	0.9756	0.9952	0.9524	0.9976	0.9639	0.9603	0.96	0.9934
panelcnDataset	gene	decon	clearCNV	41	407	9	0	457	1	0.9784	0.82	1	0.9011	0.8957	0.8902	0.9803	36	416	0	5	457	0.878	1	1	0.9881	0.9351	0.9315	0.9294	0.9891
panelcnDataset	gene	decon	clincnv	41	407	9	0	457	1	0.9784	0.82	1	0.9011	0.8957	0.8902	0.9803	38	413	3	3	457	0.9268	0.9928	0.9268	0.9928	0.9268	0.9196	0.9198	0.9869
panelcnDataset	gene	decon	cnvkit	41	265	151	0	457	1	0.637	0.2135	1	0.3519	0.3688	0.2395	0.6696	39	416	0	2	457	0.9512	1	1	0.9952	0.975	0.973	0.9725	0.9956
panelcnDataset	gene	decon	cobalt	41	400	16	0	457	1	0.9615	0.7193	1	0.8367	0.8316	0.8178	0.965	33	416	0	8	457	0.8049	1	1	0.9811	0.8919	0.8886	0.8825	0.9825
panelcnDataset	gene	decon	codex2	41	404	12	0	457	1	0.9712	0.7736	1	0.8723	0.8668	0.8577	0.9737	41	416	0	0	457	1	1	1	1	1	1	1	1
panelcnDataset	gene	decon	convading	41	398	18	0	457	1	0.9567	0.6949	1	0.82	0.8154	0.7986	0.9606	40	414	2	1	457	0.9756	0.9952	0.9524	0.9976	0.9639	0.9603	0.96	0.9934
panelcnDataset	gene	decon	exomedepth	41	407	9	0	457	1	0.9784	0.82	1	0.9011	0.8957	0.8902	0.9803	40	407	9	1	457	0.9756	0.9784	0.8163	0.9975	0.8889	0.8811	0.8768	0.9781
panelcnDataset	gene	decon	germlineCNVcaller	41	407	9	0	457	1	0.9784	0.82	1	0.9011	0.8957	0.8902	0.9803	41	414	2	0	457	1	0.9952	0.9535	1	0.9762	0.9741	0.9736	0.9956
panelcnDataset	gene	decon	panelcnmops	41	390	26	0	457	1	0.9375	0.6119	1	0.7593	0.7574	0.7291	0.9431	41	414	2	0	457	1	0.9952	0.9535	1	0.9762	0.9741	0.9736	0.9956
panelcnDataset	gene	decon	viscap	41	404	12	0	457	1	0.9712	0.7736	1	0.8723	0.8668	0.8577	0.9737	38	412	4	3	457	0.9268	0.9904	0.9048	0.9928	0.9157	0.9073	0.9073	0.9847
panelcnDataset	gene	exomedepth	clearCNV	41	407	9	0	457	1	0.9784	0.82	1	0.9011	0.8957	0.8902	0.9803	35	416	0	6	457	0.8537	1	1	0.9858	0.9211	0.9173	0.9141	0.9869
panelcnDataset	gene	exomedepth	clincnv	41	407	9	0	457	1	0.9784	0.82	1	0.9011	0.8957	0.8902	0.9803	37	413	3	4	457	0.9024	0.9928	0.925	0.9904	0.9136	0.9053	0.9053	0.9847
panelcnDataset	gene	exomedepth	cnvkit	41	265	151	0	457	1	0.637	0.2135	1	0.3519	0.3688	0.2395	0.6696	38	416	0	3	457	0.9268	1	1	0.9928	0.962	0.9593	0.9582	0.9934
panelcnDataset	gene	exomedepth	cobalt	41	400	16	0	457	1	0.9615	0.7193	1	0.8367	0.8316	0.8178	0.965	32	416	0	9	457	0.7805	1	1	0.9788	0.8767	0.874	0.8661	0.9803
panelcnDataset	gene	exomedepth	codex2	41	404	12	0	457	1	0.9712	0.7736	1	0.8723	0.8668	0.8577	0.9737	40	416	0	1	457	0.9756	1	1	0.9976	0.9877	0.9865	0.9864	0.9978
panelcnDataset	gene	exomedepth	convading	41	398	18	0	457	1	0.9567	0.6949	1	0.82	0.8154	0.7986	0.9606	39	414	2	2	457	0.9512	0.9952	0.9512	0.9952	0.9512	0.9464	0.9461	0.9912
panelcnDataset	gene	exomedepth	germlineCNVcaller	41	407	9	0	457	1	0.9784	0.82	1	0.9011	0.8957	0.8902	0.9803	40	414	2	1	457	0.9756	0.9952	0.9524	0.9976	0.9639	0.9603	0.96	0.9934
panelcnDataset	gene	exomedepth	viscap	41	404	12	0	457	1	0.9712	0.7736	1	0.8723	0.8668	0.8577	0.9737	37	412	4	4	457	0.9024	0.9904	0.9024	0.9904	0.9024	0.8928	0.8929	0.9825
panelcnDataset	gene	panelcnmops	clearCNV	41	397	19	0	457	1	0.9543	0.6833	1	0.8119	0.8075	0.7893	0.9584	36	416	0	5	457	0.878	1	1	0.9881	0.9351	0.9315	0.9294	0.9891
panelcnDataset	gene	panelcnmops	clincnv	41	396	20	0	457	1	0.9519	0.6721	1	0.8039	0.7999	0.7802	0.9562	38	414	2	3	457	0.9268	0.9952	0.95	0.9928	0.9383	0.9324	0.9325	0.9891
panelcnDataset	gene	panelcnmops	cnvkit	41	270	146	0	457	1	0.649	0.2193	1	0.3596	0.3772	0.2491	0.6805	39	408	8	2	457	0.9512	0.9808	0.8298	0.9951	0.8864	0.8768	0.8742	0.9781
panelcnDataset	gene	panelcnmops	cobalt	41	397	19	0	457	1	0.9543	0.6833	1	0.8119	0.8075	0.7893	0.9584	33	409	7	8	457	0.8049	0.9832	0.825	0.9808	0.8148	0.7969	0.797	0.9672
panelcnDataset	gene	panelcnmops	codex2	41	397	19	0	457	1	0.9543	0.6833	1	0.8119	0.8075	0.7893	0.9584	41	415	1	0	457	1	0.9976	0.9762	1	0.988	0.9868	0.9867	0.9978
panelcnDataset	gene	panelcnmops	convading	41	396	20	0	457	1	0.9519	0.6721	1	0.8039	0.7999	0.7802	0.9562	40	406	10	1	457	0.9756	0.976	0.8	0.9975	0.8791	0.8712	0.8657	0.9759
panelcnDataset	gene	panelcnmops	exomedepth	41	390	26	0	457	1	0.9375	0.6119	1	0.7593	0.7574	0.7291	0.9431	40	414	2	1	457	0.9756	0.9952	0.9524	0.9976	0.9639	0.9603	0.96	0.9934
panelcnDataset	gene	panelcnmops	germlineCNVcaller	41	397	19	0	457	1	0.9543	0.6833	1	0.8119	0.8075	0.7893	0.9584	41	414	2	0	457	1	0.9952	0.9535	1	0.9762	0.9741	0.9736	0.9956
panelcnDataset	gene	panelcnmops	viscap	41	394	22	0	457	1	0.9471	0.6508	1	0.7885	0.7851	0.7629	0.9519	37	413	3	4	457	0.9024	0.9928	0.925	0.9904	0.9136	0.9053	0.9053	0.9847
panelcnDataset	gene	viscap	cnvkit	41	270	146	0	457	1	0.649	0.2193	1	0.3596	0.3772	0.2491	0.6805	33	414	2	8	457	0.8049	0.9952	0.9429	0.981	0.8684	0.8598	0.8564	0.9781
panelcnDataset	gene	viscap	cobalt	40	403	13	1	457	0.9756	0.9688	0.7547	0.9975	0.8511	0.8428	0.8345	0.9694	31	415	1	10	457	0.7561	0.9976	0.9688	0.9765	0.8493	0.844	0.8362	0.9759
panelcnDataset	gene	viscap	convading	41	402	14	0	457	1	0.9663	0.7455	1	0.8542	0.8487	0.8376	0.9694	37	412	4	4	457	0.9024	0.9904	0.9024	0.9904	0.9024	0.8928	0.8929	0.9825
panelcnDataset	gene	viscap	germlineCNVcaller	41	409	7	0	457	1	0.9832	0.8542	1	0.9213	0.9164	0.913	0.9847	38	414	2	3	457	0.9268	0.9952	0.95	0.9928	0.9383	0.9324	0.9325	0.9891
panelcnDataset	roi	atlasCNV	clearCNV	295	9422	64	26	9807	0.919	0.9933	0.8217	0.9972	0.8676	0.8644	0.8626	0.9908	141	9482	4	180	9807	0.4393	0.9996	0.9724	0.9814	0.6052	0.647	0.5961	0.9812
panelcnDataset	roi	atlasCNV	clincnv	316	9426	60	5	9807	0.9844	0.9937	0.8404	0.9995	0.9067	0.9064	0.9037	0.9934	141	9478	8	180	9807	0.4393	0.9992	0.9463	0.9814	0.6	0.6377	0.5909	0.9808
panelcnDataset	roi	atlasCNV	cnvkit	275	9193	293	46	9807	0.8567	0.9691	0.4842	0.995	0.6187	0.6291	0.6016	0.9654	137	9474	12	184	9807	0.4268	0.9987	0.9195	0.9809	0.583	0.619	0.5738	0.98
panelcnDataset	roi	atlasCNV	cobalt	315	9405	81	6	9807	0.9813	0.9915	0.7955	0.9994	0.8787	0.8793	0.8737	0.9911	138	9481	5	183	9807	0.4299	0.9995	0.965	0.9811	0.5948	0.6374	0.5858	0.9808
panelcnDataset	roi	atlasCNV	codex2	316	9409	77	5	9807	0.9844	0.9919	0.8041	0.9995	0.8852	0.8857	0.8803	0.9916	144	9482	4	177	9807	0.4486	0.9996	0.973	0.9817	0.6141	0.6541	0.605	0.9815
panelcnDataset	roi	atlasCNV	convading	316	9329	157	5	9807	0.9844	0.9834	0.6681	0.9995	0.796	0.8038	0.7879	0.9835	145	9466	20	176	9807	0.4517	0.9979	0.8788	0.9817	0.5967	0.622	0.5872	0.98
panelcnDataset	roi	atlasCNV	decon	316	9392	94	5	9807	0.9844	0.9901	0.7707	0.9995	0.8646	0.8664	0.8593	0.9899	146	9478	8	175	9807	0.4548	0.9992	0.9481	0.9819	0.6147	0.6497	0.6055	0.9813
panelcnDataset	roi	atlasCNV	exomedepth	316	9392	94	5	9807	0.9844	0.9901	0.7707	0.9995	0.8646	0.8664	0.8593	0.9899	131	9478	8	190	9807	0.4081	0.9992	0.9424	0.9803	0.5696	0.613	0.5607	0.9798
panelcnDataset	roi	atlasCNV	germlineCNVcaller	315	9426	60	6	9807	0.9813	0.9937	0.84	0.9994	0.9052	0.9046	0.9021	0.9933	146	9478	8	175	9807	0.4548	0.9992	0.9481	0.9819	0.6147	0.6497	0.6055	0.9813
panelcnDataset	roi	atlasCNV	panelcnmops	302	9391	95	19	9807	0.9408	0.99	0.7607	0.998	0.8412	0.8403	0.8356	0.9884	144	9472	14	177	9807	0.4486	0.9985	0.9114	0.9817	0.6013	0.6319	0.5919	0.9805
panelcnDataset	roi	atlasCNV	viscap	167	9424	62	154	9807	0.5202	0.9935	0.7293	0.9839	0.6073	0.6053	0.5967	0.978	35	9482	4	286	9807	0.109	0.9996	0.8974	0.9707	0.1944	0.3071	0.1879	0.9704
panelcnDataset	roi	clearCNV	cnvkit	304	9233	253	17	9807	0.947	0.9733	0.5458	0.9982	0.6925	0.7076	0.6795	0.9725	252	9482	4	69	9807	0.785	0.9996	0.9844	0.9928	0.8735	0.8756	0.8705	0.9926
panelcnDataset	roi	clearCNV	cobalt	313	9452	34	8	9807	0.9751	0.9964	0.902	0.9992	0.9371	0.9357	0.9346	0.9957	284	9482	4	37	9807	0.8847	0.9996	0.9861	0.9961	0.9327	0.932	0.9302	0.9958
panelcnDataset	roi	clearCNV	convading	317	9367	119	4	9807	0.9875	0.9875	0.7271	0.9996	0.8375	0.8417	0.8317	0.9875	288	9476	10	33	9807	0.8972	0.9989	0.9664	0.9965	0.9305	0.929	0.928	0.9956
panelcnDataset	roi	clearCNV	germlineCNVcaller	317	9470	16	4	9807	0.9875	0.9983	0.952	0.9996	0.9694	0.9685	0.969	0.998	288	9482	4	33	9807	0.8972	0.9996	0.9863	0.9965	0.9396	0.9388	0.9372	0.9962
panelcnDataset	roi	clearCNV	viscap	297	9468	18	24	9807	0.9252	0.9981	0.9429	0.9975	0.934	0.9318	0.9315	0.9957	49	9486	0	272	9807	0.1526	1	1	0.9721	0.2649	0.3852	0.2594	0.9723
panelcnDataset	roi	clincnv	clearCNV	317	9470	16	4	9807	0.9875	0.9983	0.952	0.9996	0.9694	0.9685	0.969	0.998	284	9482	4	37	9807	0.8847	0.9996	0.9861	0.9961	0.9327	0.932	0.9302	0.9958
panelcnDataset	roi	clincnv	cnvkit	315	9232	254	6	9807	0.9813	0.9732	0.5536	0.9994	0.7079	0.7265	0.6952	0.9735	262	9483	3	59	9807	0.8162	0.9997	0.9887	0.9938	0.8942	0.8953	0.8913	0.9937
panelcnDataset	roi	clincnv	cobalt	315	9452	34	6	9807	0.9813	0.9964	0.9026	0.9994	0.9403	0.9391	0.9379	0.9959	303	9482	4	18	9807	0.9439	0.9996	0.987	0.9981	0.965	0.9641	0.9645	0.9978
panelcnDataset	roi	clincnv	codex2	316	9457	29	5	9807	0.9844	0.9969	0.9159	0.9995	0.9489	0.9478	0.9467	0.9965	309	9482	4	12	9807	0.9626	0.9996	0.9872	0.9987	0.9748	0.974	0.9744	0.9984
panelcnDataset	roi	clincnv	convading	317	9365	121	4	9807	0.9875	0.9872	0.7237	0.9996	0.8353	0.8397	0.8295	0.9873	309	9478	8	12	9807	0.9626	0.9992	0.9748	0.9987	0.9687	0.9676	0.9682	0.998
panelcnDataset	roi	clincnv	germlineCNVcaller	316	9474	12	5	9807	0.9844	0.9987	0.9634	0.9995	0.9738	0.973	0.9734	0.9983	310	9478	8	11	9807	0.9657	0.9992	0.9748	0.9988	0.9703	0.9693	0.9699	0.9981
panelcnDataset	roi	clincnv	viscap	315	9471	15	6	9807	0.9813	0.9984	0.9545	0.9994	0.9677	0.9667	0.9673	0.9979	52	9483	3	269	9807	0.162	0.9997	0.9455	0.9724	0.2766	0.3852	0.2705	0.9723
panelcnDataset	roi	cnvkit	germlineCNVcaller	315	9232	254	6	9807	0.9813	0.9732	0.5536	0.9994	0.7079	0.7265	0.6952	0.9735	266	9483	3	55	9807	0.8287	0.9997	0.9888	0.9942	0.9017	0.9024	0.8989	0.9941
panelcnDataset	roi	cobalt	cnvkit	314	9219	267	7	9807	0.9782	0.9719	0.5404	0.9992	0.6962	0.7161	0.6833	0.9721	259	9478	8	62	9807	0.8069	0.9992	0.97	0.9935	0.881	0.8813	0.878	0.9929
panelcnDataset	roi	cobalt	convading	315	9365	121	6	9807	0.9813	0.9872	0.7225	0.9994	0.8322	0.8361	0.8263	0.9871	307	9460	26	14	9807	0.9564	0.9973	0.9219	0.9985	0.9388	0.9369	0.9364	0.9959
panelcnDataset	roi	cobalt	germlineCNVcaller	315	9452	34	6	9807	0.9813	0.9964	0.9026	0.9994	0.9403	0.9391	0.9379	0.9959	307	9482	4	14	9807	0.9564	0.9996	0.9871	0.9985	0.9715	0.9707	0.9711	0.9982
panelcnDataset	roi	codex2	clearCNV	317	9457	29	4	9807	0.9875	0.9969	0.9162	0.9996	0.9505	0.9495	0.9483	0.9966	287	9482	4	34	9807	0.8941	0.9996	0.9863	0.9964	0.9379	0.9371	0.9355	0.9961
panelcnDataset	roi	codex2	cnvkit	314	9221	265	7	9807	0.9782	0.9721	0.5423	0.9992	0.6978	0.7174	0.6849	0.9723	266	9481	5	55	9807	0.8287	0.9995	0.9815	0.9942	0.8986	0.8989	0.8958	0.9939
panelcnDataset	roi	codex2	cobalt	316	9439	47	5	9807	0.9844	0.995	0.8705	0.9995	0.924	0.9231	0.9213	0.9947	305	9482	4	16	9807	0.9502	0.9996	0.9871	0.9983	0.9683	0.9674	0.9678	0.998
panelcnDataset	roi	codex2	convading	317	9348	138	4	9807	0.9875	0.9855	0.6967	0.9996	0.817	0.8231	0.8094	0.9855	312	9482	4	9	9807	0.972	0.9996	0.9873	0.9991	0.9796	0.9789	0.9793	0.9987
panelcnDataset	roi	codex2	germlineCNVcaller	316	9457	29	5	9807	0.9844	0.9969	0.9159	0.9995	0.9489	0.9478	0.9467	0.9965	313	9482	4	8	9807	0.9751	0.9996	0.9874	0.9992	0.9812	0.9806	0.9809	0.9988
panelcnDataset	roi	codex2	viscap	315	9455	31	6	9807	0.9813	0.9967	0.9104	0.9994	0.9445	0.9433	0.9422	0.9962	55	9486	0	266	9807	0.1713	1	1	0.9727	0.2926	0.4082	0.2863	0.9729
panelcnDataset	roi	convading	cnvkit	316	9140	346	5	9807	0.9844	0.9635	0.4773	0.9995	0.6429	0.6723	0.6264	0.9642	265	9474	12	56	9807	0.8255	0.9987	0.9567	0.9941	0.8863	0.8853	0.8833	0.9931
panelcnDataset	roi	convading	germlineCNVcaller	316	9366	120	5	9807	0.9844	0.9873	0.7248	0.9995	0.8349	0.8389	0.829	0.9873	314	9477	9	7	9807	0.9782	0.9991	0.9721	0.9993	0.9752	0.9743	0.9748	0.9984
panelcnDataset	roi	decon	clearCNV	317	9436	50	4	9807	0.9875	0.9947	0.8638	0.9996	0.9215	0.9209	0.9188	0.9945	289	9482	4	32	9807	0.9003	0.9996	0.9863	0.9966	0.9414	0.9405	0.939	0.9963
panelcnDataset	roi	decon	clincnv	316	9442	44	5	9807	0.9844	0.9954	0.8778	0.9995	0.928	0.9271	0.9254	0.995	311	9476	10	10	9807	0.9688	0.9989	0.9688	0.9989	0.9688	0.9678	0.9684	0.998
panelcnDataset	roi	decon	cnvkit	315	9200	286	6	9807	0.9813	0.9699	0.5241	0.9993	0.6833	0.7056	0.6689	0.9702	267	9481	5	54	9807	0.8318	0.9995	0.9816	0.9943	0.9005	0.9007	0.8977	0.994
panelcnDataset	roi	decon	cobalt	316	9418	68	5	9807	0.9844	0.9928	0.8229	0.9995	0.8965	0.8965	0.8933	0.9926	307	9482	4	14	9807	0.9564	0.9996	0.9871	0.9985	0.9715	0.9707	0.9711	0.9982
panelcnDataset	roi	decon	codex2	316	9423	63	5	9807	0.9844	0.9934	0.8338	0.9995	0.9029	0.9026	0.8998	0.9931	314	9482	4	7	9807	0.9782	0.9996	0.9874	0.9993	0.9828	0.9822	0.9825	0.9989
panelcnDataset	roi	decon	convading	317	9332	154	4	9807	0.9875	0.9838	0.673	0.9996	0.8005	0.8083	0.7926	0.9839	314	9477	9	7	9807	0.9782	0.9991	0.9721	0.9993	0.9752	0.9743	0.9748	0.9984
panelcnDataset	roi	decon	exomedepth	316	9442	44	5	9807	0.9844	0.9954	0.8778	0.9995	0.928	0.9271	0.9254	0.995	301	9442	44	20	9807	0.9377	0.9954	0.8725	0.9979	0.9039	0.9012	0.9009	0.9935
panelcnDataset	roi	decon	germlineCNVcaller	316	9442	44	5	9807	0.9844	0.9954	0.8778	0.9995	0.928	0.9271	0.9254	0.995	315	9476	10	6	9807	0.9813	0.9989	0.9692	0.9994	0.9752	0.9744	0.9749	0.9984
panelcnDataset	roi	decon	panelcnmops	316	9399	87	5	9807	0.9844	0.9908	0.7841	0.9995	0.8729	0.8742	0.8679	0.9906	300	9478	8	21	9807	0.9346	0.9992	0.974	0.9978	0.9539	0.9526	0.9517	0.997
panelcnDataset	roi	decon	viscap	316	9438	48	5	9807	0.9844	0.9949	0.8681	0.9995	0.9226	0.9218	0.9199	0.9946	56	9482	4	265	9807	0.1745	0.9996	0.9333	0.9728	0.294	0.3971	0.2874	0.9726
panelcnDataset	roi	exomedepth	clearCNV	317	9436	50	4	9807	0.9875	0.9947	0.8638	0.9996	0.9215	0.9209	0.9188	0.9945	274	9482	4	47	9807	0.8536	0.9996	0.9856	0.9951	0.9149	0.9147	0.9122	0.9948
panelcnDataset	roi	exomedepth	clincnv	316	9442	44	5	9807	0.9844	0.9954	0.8778	0.9995	0.928	0.9271	0.9254	0.995	296	9476	10	25	9807	0.9221	0.9989	0.9673	0.9974	0.9442	0.9426	0.9418	0.9964
panelcnDataset	roi	exomedepth	cnvkit	315	9200	286	6	9807	0.9813	0.9699	0.5241	0.9993	0.6833	0.7056	0.6689	0.9702	252	9481	5	69	9807	0.785	0.9995	0.9805	0.9928	0.872	0.8738	0.8689	0.9925
panelcnDataset	roi	exomedepth	cobalt	316	9418	68	5	9807	0.9844	0.9928	0.8229	0.9995	0.8965	0.8965	0.8933	0.9926	292	9482	4	29	9807	0.9097	0.9996	0.9865	0.997	0.9465	0.9456	0.9442	0.9966
panelcnDataset	roi	exomedepth	codex2	316	9423	63	5	9807	0.9844	0.9934	0.8338	0.9995	0.9029	0.9026	0.8998	0.9931	299	9482	4	22	9807	0.9315	0.9996	0.9868	0.9977	0.9583	0.9574	0.9562	0.9973
panelcnDataset	roi	exomedepth	convading	317	9332	154	4	9807	0.9875	0.9838	0.673	0.9996	0.8005	0.8083	0.7926	0.9839	299	9477	9	22	9807	0.9315	0.9991	0.9708	0.9977	0.9507	0.9493	0.9485	0.9968
panelcnDataset	roi	exomedepth	germlineCNVcaller	316	9442	44	5	9807	0.9844	0.9954	0.8778	0.9995	0.928	0.9271	0.9254	0.995	300	9476	10	21	9807	0.9346	0.9989	0.9677	0.9978	0.9509	0.9494	0.9486	0.9968
panelcnDataset	roi	exomedepth	viscap	302	9438	48	19	9807	0.9408	0.9949	0.8629	0.998	0.9001	0.8975	0.8971	0.9932	55	9482	4	266	9807	0.1713	0.9996	0.9322	0.9727	0.2895	0.3933	0.283	0.9725
panelcnDataset	roi	panelcnmops	clearCNV	317	9429	57	4	9807	0.9875	0.994	0.8476	0.9996	0.9122	0.9119	0.9093	0.9938	273	9482	4	48	9807	0.8505	0.9996	0.9856	0.995	0.913	0.913	0.9104	0.9947
panelcnDataset	roi	panelcnmops	clincnv	316	9433	53	5	9807	0.9844	0.9944	0.8564	0.9995	0.9159	0.9153	0.9131	0.9941	295	9478	8	26	9807	0.919	0.9992	0.9736	0.9973	0.9455	0.9441	0.9432	0.9965
panelcnDataset	roi	panelcnmops	cnvkit	311	9203	283	10	9807	0.9688	0.9702	0.5236	0.9989	0.6798	0.7004	0.6653	0.9701	255	9473	13	66	9807	0.7944	0.9986	0.9515	0.9931	0.8659	0.8655	0.861	0.9919
panelcnDataset	roi	panelcnmops	cobalt	316	9429	57	5	9807	0.9844	0.994	0.8472	0.9995	0.9107	0.9102	0.9077	0.9937	291	9464	22	30	9807	0.9065	0.9977	0.9297	0.9968	0.918	0.9153	0.9153	0.9947
panelcnDataset	roi	panelcnmops	codex2	316	9417	69	5	9807	0.9844	0.9927	0.8208	0.9995	0.8952	0.8953	0.892	0.9925	298	9481	5	23	9807	0.9283	0.9995	0.9835	0.9976	0.9551	0.9541	0.9529	0.9971
panelcnDataset	roi	panelcnmops	convading	317	9351	135	4	9807	0.9875	0.9858	0.7013	0.9996	0.8202	0.8259	0.8127	0.9858	298	9451	35	23	9807	0.9283	0.9963	0.8949	0.9976	0.9113	0.9084	0.9085	0.9941
panelcnDataset	roi	panelcnmops	exomedepth	316	9399	87	5	9807	0.9844	0.9908	0.7841	0.9995	0.8729	0.8742	0.8679	0.9906	285	9478	8	36	9807	0.8879	0.9992	0.9727	0.9962	0.9283	0.9271	0.9258	0.9955
panelcnDataset	roi	panelcnmops	germlineCNVcaller	316	9433	53	5	9807	0.9844	0.9944	0.8564	0.9995	0.9159	0.9153	0.9131	0.9941	299	9478	8	22	9807	0.9315	0.9992	0.9739	0.9977	0.9522	0.9509	0.95	0.9969
panelcnDataset	roi	panelcnmops	viscap	305	9430	56	16	9807	0.9502	0.9941	0.8449	0.9983	0.8944	0.8923	0.8913	0.9927	51	9483	3	270	9807	0.1589	0.9997	0.9444	0.9723	0.272	0.3813	0.2661	0.9722
panelcnDataset	roi	viscap	cnvkit	274	9233	253	47	9807	0.8536	0.9733	0.5199	0.9949	0.6462	0.6525	0.6311	0.9694	48	9484	2	273	9807	0.1495	0.9998	0.96	0.972	0.2588	0.3731	0.2533	0.972
panelcnDataset	roi	viscap	cobalt	314	9451	35	7	9807	0.9782	0.9963	0.8997	0.9993	0.9373	0.936	0.9348	0.9957	49	9485	1	272	9807	0.1526	0.9999	0.98	0.9721	0.2642	0.3811	0.2586	0.9722
panelcnDataset	roi	viscap	convading	316	9365	121	5	9807	0.9844	0.9872	0.7231	0.9995	0.8338	0.8379	0.8279	0.9872	55	9482	4	266	9807	0.1713	0.9996	0.9322	0.9727	0.2895	0.3933	0.283	0.9725
panelcnDataset	roi	viscap	germlineCNVcaller	315	9470	16	6	9807	0.9813	0.9983	0.9517	0.9994	0.9663	0.9652	0.9658	0.9978	56	9484	2	265	9807	0.1745	0.9998	0.9655	0.9728	0.2955	0.4044	0.2891	0.9728
inHouseHiSeq	gene	atlasCNV	clearCNV	46	167	11	12	236	0.7931	0.9382	0.807	0.933	0.8	0.7356	0.7355	0.9025	30	177	1	28	236	0.5172	0.9944	0.9677	0.8634	0.6742	0.6521	0.6068	0.8771
inHouseHiSeq	gene	atlasCNV	clincnv	51	164	14	7	236	0.8793	0.9213	0.7846	0.9591	0.8293	0.7716	0.7693	0.911	38	176	2	20	236	0.6552	0.9888	0.95	0.898	0.7755	0.7389	0.7192	0.9068
inHouseHiSeq	gene	atlasCNV	cnvkit	54	146	32	4	236	0.931	0.8202	0.6279	0.9733	0.75	0.6721	0.6462	0.8475	33	168	10	25	236	0.569	0.9438	0.7674	0.8705	0.6535	0.5719	0.5618	0.8517
inHouseHiSeq	gene	atlasCNV	cobalt	51	165	13	7	236	0.8793	0.927	0.7969	0.9593	0.8361	0.7808	0.7792	0.9153	29	173	5	29	236	0.5	0.9719	0.8529	0.8564	0.6304	0.5786	0.5483	0.8559
inHouseHiSeq	gene	atlasCNV	codex2	56	154	24	2	236	0.9655	0.8652	0.7	0.9872	0.8116	0.7555	0.7364	0.8898	39	169	9	19	236	0.6724	0.9494	0.8125	0.8989	0.7358	0.6651	0.6603	0.8814
inHouseHiSeq	gene	atlasCNV	convading	58	159	19	0	236	1	0.8933	0.7532	1	0.8593	0.8203	0.8045	0.9195	41	169	9	17	236	0.7069	0.9494	0.82	0.9086	0.7593	0.6915	0.6883	0.8898
inHouseHiSeq	gene	atlasCNV	decon	57	165	13	1	236	0.9828	0.927	0.8143	0.994	0.8906	0.8575	0.8505	0.9407	40	177	1	18	236	0.6897	0.9944	0.9756	0.9077	0.8081	0.7773	0.7591	0.9195
inHouseHiSeq	gene	atlasCNV	exomedepth	53	164	14	5	236	0.9138	0.9213	0.791	0.9704	0.848	0.7974	0.7937	0.9195	39	177	1	19	236	0.6724	0.9944	0.975	0.9031	0.7959	0.7652	0.7448	0.9153
inHouseHiSeq	gene	atlasCNV	germlineCNVcaller	56	165	13	2	236	0.9655	0.927	0.8116	0.988	0.8819	0.8448	0.8388	0.9364	40	173	5	18	236	0.6897	0.9719	0.8889	0.9058	0.7767	0.7251	0.7155	0.9025
inHouseHiSeq	gene	atlasCNV	panelcnmops	51	155	23	7	236	0.8793	0.8708	0.6892	0.9568	0.7727	0.6961	0.6863	0.8729	39	167	11	19	236	0.6724	0.9382	0.78	0.8978	0.7222	0.6434	0.6404	0.8729
inHouseHiSeq	gene	atlasCNV	viscap	50	160	18	8	236	0.8621	0.8989	0.7353	0.9524	0.7937	0.7234	0.7191	0.8898	33	170	8	25	236	0.569	0.9551	0.8049	0.8718	0.6667	0.5955	0.5816	0.8602
inHouseHiSeq	gene	clearCNV	cnvkit	49	147	31	9	236	0.8448	0.8258	0.6125	0.9423	0.7101	0.61	0.5946	0.8305	32	177	1	26	236	0.5517	0.9944	0.9697	0.8719	0.7033	0.6779	0.639	0.8856
inHouseHiSeq	gene	clearCNV	cobalt	46	170	8	12	236	0.7931	0.9551	0.8519	0.9341	0.8214	0.7668	0.7661	0.9153	28	177	1	30	236	0.4828	0.9944	0.9655	0.8551	0.6437	0.6257	0.5737	0.8686
inHouseHiSeq	gene	clearCNV	convading	58	161	17	0	236	1	0.9045	0.7733	1	0.8722	0.8363	0.8232	0.928	35	177	1	23	236	0.6034	0.9944	0.9722	0.885	0.7447	0.7159	0.6855	0.8983
inHouseHiSeq	gene	clearCNV	germlineCNVcaller	55	171	7	3	236	0.9483	0.9607	0.8871	0.9828	0.9167	0.8892	0.8882	0.9576	35	177	1	23	236	0.6034	0.9944	0.9722	0.885	0.7447	0.7159	0.6855	0.8983
inHouseHiSeq	gene	clearCNV	viscap	50	163	15	8	236	0.8621	0.9157	0.7692	0.9532	0.813	0.7496	0.7473	0.9025	27	177	1	31	236	0.4655	0.9944	0.9643	0.851	0.6279	0.6123	0.557	0.8644
inHouseHiSeq	gene	clincnv	clearCNV	49	173	5	9	236	0.8448	0.9719	0.9074	0.9505	0.875	0.8371	0.8362	0.9407	34	177	1	24	236	0.5862	0.9944	0.9714	0.8806	0.7312	0.7033	0.6703	0.8941
inHouseHiSeq	gene	clincnv	cnvkit	51	147	31	7	236	0.8793	0.8258	0.622	0.9545	0.7286	0.6376	0.6189	0.839	43	174	4	15	236	0.7414	0.9775	0.9149	0.9206	0.819	0.775	0.768	0.9195
inHouseHiSeq	gene	clincnv	cobalt	50	167	11	8	236	0.8621	0.9382	0.8197	0.9543	0.8403	0.787	0.7866	0.9195	37	176	2	21	236	0.6379	0.9888	0.9487	0.8934	0.7629	0.7265	0.7044	0.9025
inHouseHiSeq	gene	clincnv	codex2	56	155	23	2	236	0.9655	0.8708	0.7089	0.9873	0.8175	0.763	0.7454	0.8941	46	174	4	12	236	0.7931	0.9775	0.92	0.9355	0.8519	0.812	0.8082	0.9322
inHouseHiSeq	gene	clincnv	convading	58	160	18	0	236	1	0.8989	0.7632	1	0.8657	0.8282	0.8137	0.9237	48	174	4	10	236	0.8276	0.9775	0.9231	0.9457	0.8727	0.8363	0.8343	0.9407
inHouseHiSeq	gene	clincnv	germlineCNVcaller	55	170	8	3	236	0.9483	0.9551	0.873	0.9827	0.9091	0.8792	0.8779	0.9534	48	174	4	10	236	0.8276	0.9775	0.9231	0.9457	0.8727	0.8363	0.8343	0.9407
inHouseHiSeq	gene	clincnv	viscap	51	162	16	7	236	0.8793	0.9101	0.7612	0.9586	0.816	0.7538	0.7501	0.9025	36	175	3	22	236	0.6207	0.9831	0.9231	0.8883	0.7423	0.7	0.6789	0.8941
inHouseHiSeq	gene	cnvkit	germlineCNVcaller	55	147	31	3	236	0.9483	0.8258	0.6395	0.98	0.7639	0.6925	0.6657	0.8559	46	171	7	12	236	0.7931	0.9607	0.8679	0.9344	0.8288	0.7777	0.7764	0.9195
inHouseHiSeq	gene	cobalt	cnvkit	48	147	31	10	236	0.8276	0.8258	0.6076	0.9363	0.7007	0.5962	0.5824	0.8263	37	171	7	21	236	0.6379	0.9607	0.8409	0.8906	0.7255	0.6617	0.6518	0.8814
inHouseHiSeq	gene	cobalt	convading	58	161	17	0	236	1	0.9045	0.7733	1	0.8722	0.8363	0.8232	0.928	39	172	6	19	236	0.6724	0.9663	0.8667	0.9005	0.7573	0.7	0.691	0.8941
inHouseHiSeq	gene	cobalt	germlineCNVcaller	55	166	12	3	236	0.9483	0.9326	0.8209	0.9822	0.88	0.8411	0.837	0.9364	39	175	3	19	236	0.6724	0.9831	0.9286	0.9021	0.78	0.7379	0.7228	0.9068
inHouseHiSeq	gene	codex2	clearCNV	56	156	22	2	236	0.9655	0.8764	0.7179	0.9873	0.8235	0.7706	0.7542	0.8983	32	177	1	26	236	0.5517	0.9944	0.9697	0.8719	0.7033	0.6779	0.639	0.8856
inHouseHiSeq	gene	codex2	cnvkit	55	145	33	3	236	0.9483	0.8146	0.625	0.9797	0.7534	0.6792	0.6497	0.8475	45	164	14	13	236	0.7759	0.9213	0.7627	0.9266	0.7692	0.6932	0.6932	0.8856
inHouseHiSeq	gene	codex2	cobalt	54	156	22	4	236	0.931	0.8764	0.7105	0.975	0.806	0.744	0.7309	0.8898	39	172	6	19	236	0.6724	0.9663	0.8667	0.9005	0.7573	0.7	0.691	0.8941
inHouseHiSeq	gene	codex2	convading	58	153	25	0	236	1	0.8596	0.6988	1	0.8227	0.775	0.7506	0.8941	54	166	12	4	236	0.931	0.9326	0.8182	0.9765	0.871	0.8284	0.8252	0.9322
inHouseHiSeq	gene	codex2	germlineCNVcaller	56	155	23	2	236	0.9655	0.8708	0.7089	0.9873	0.8175	0.763	0.7454	0.8941	53	172	6	5	236	0.9138	0.9663	0.8983	0.9718	0.906	0.8751	0.875	0.9534
inHouseHiSeq	gene	codex2	viscap	57	150	28	1	236	0.9828	0.8427	0.6706	0.9934	0.7972	0.7403	0.7135	0.8771	38	173	5	20	236	0.6552	0.9719	0.8837	0.8964	0.7525	0.6994	0.6871	0.8941
inHouseHiSeq	gene	convading	cnvkit	58	146	32	0	236	1	0.8202	0.6444	1	0.7838	0.727	0.6916	0.8644	46	165	13	12	236	0.7931	0.927	0.7797	0.9322	0.7863	0.716	0.716	0.8941
inHouseHiSeq	gene	convading	germlineCNVcaller	58	161	17	0	236	1	0.9045	0.7733	1	0.8722	0.8363	0.8232	0.928	55	171	7	3	236	0.9483	0.9607	0.8871	0.9828	0.9167	0.8892	0.8882	0.9576
inHouseHiSeq	gene	decon	clearCNV	56	175	3	2	236	0.9655	0.9831	0.9492	0.9887	0.9573	0.9432	0.9431	0.9788	35	177	1	23	236	0.6034	0.9944	0.9722	0.885	0.7447	0.7159	0.6855	0.8983
inHouseHiSeq	gene	decon	clincnv	57	171	7	1	236	0.9828	0.9607	0.8906	0.9942	0.9344	0.9137	0.9116	0.9661	47	177	1	11	236	0.8103	0.9944	0.9792	0.9415	0.8868	0.8607	0.8545	0.9492
inHouseHiSeq	gene	decon	cnvkit	57	145	33	1	236	0.9828	0.8146	0.6333	0.9932	0.7703	0.7068	0.6723	0.8559	45	177	1	13	236	0.7759	0.9944	0.9783	0.9316	0.8654	0.8371	0.8281	0.9407
inHouseHiSeq	gene	decon	cobalt	57	168	10	1	236	0.9828	0.9438	0.8507	0.9941	0.912	0.8848	0.8805	0.9534	38	177	1	20	236	0.6552	0.9944	0.9744	0.8985	0.7835	0.753	0.7301	0.911
inHouseHiSeq	gene	decon	codex2	58	154	24	0	236	1	0.8652	0.7073	1	0.8286	0.7823	0.7593	0.8983	52	177	1	6	236	0.8966	0.9944	0.9811	0.9672	0.9369	0.9192	0.9175	0.9703
inHouseHiSeq	gene	decon	convading	58	159	19	0	236	1	0.8933	0.7532	1	0.8593	0.8203	0.8045	0.9195	56	177	1	2	236	0.9655	0.9944	0.9825	0.9888	0.9739	0.9656	0.9655	0.9873
inHouseHiSeq	gene	decon	exomedepth	56	174	4	2	236	0.9655	0.9775	0.9333	0.9886	0.9492	0.9324	0.9323	0.9746	51	175	3	7	236	0.8793	0.9831	0.9444	0.9615	0.9107	0.884	0.8829	0.9576
inHouseHiSeq	gene	decon	germlineCNVcaller	58	169	9	0	236	1	0.9494	0.8657	1	0.928	0.9066	0.9023	0.9619	53	177	1	5	236	0.9138	0.9944	0.9815	0.9725	0.9464	0.9308	0.9299	0.9746
inHouseHiSeq	gene	decon	panelcnmops	57	154	24	1	236	0.9828	0.8652	0.7037	0.9935	0.8201	0.7689	0.748	0.8941	48	176	2	10	236	0.8276	0.9888	0.96	0.9462	0.8889	0.8601	0.8563	0.9492
inHouseHiSeq	gene	decon	viscap	56	161	17	2	236	0.9655	0.9045	0.7671	0.9877	0.855	0.8104	0.8003	0.9195	41	177	1	17	236	0.7069	0.9944	0.9762	0.9124	0.82	0.7894	0.7731	0.9237
inHouseHiSeq	gene	exomedepth	clearCNV	52	174	4	6	236	0.8966	0.9775	0.9286	0.9667	0.9123	0.8846	0.8843	0.9576	34	177	1	24	236	0.5862	0.9944	0.9714	0.8806	0.7312	0.7033	0.6703	0.8941
inHouseHiSeq	gene	exomedepth	clincnv	55	170	8	3	236	0.9483	0.9551	0.873	0.9827	0.9091	0.8792	0.8779	0.9534	44	177	1	14	236	0.7586	0.9944	0.9778	0.9267	0.8544	0.8253	0.8144	0.9364
inHouseHiSeq	gene	exomedepth	cnvkit	56	144	34	2	236	0.9655	0.809	0.6222	0.9863	0.7568	0.6865	0.6532	0.8475	41	177	1	17	236	0.7069	0.9944	0.9762	0.9124	0.82	0.7894	0.7731	0.9237
inHouseHiSeq	gene	exomedepth	cobalt	53	167	11	5	236	0.9138	0.9382	0.8281	0.9709	0.8689	0.8251	0.8233	0.9322	37	177	1	21	236	0.6379	0.9944	0.9737	0.8939	0.7708	0.7407	0.7155	0.9068
inHouseHiSeq	gene	exomedepth	codex2	58	153	25	0	236	1	0.8596	0.6988	1	0.8227	0.775	0.7506	0.8941	47	177	1	11	236	0.8103	0.9944	0.9792	0.9415	0.8868	0.8607	0.8545	0.9492
inHouseHiSeq	gene	exomedepth	convading	58	158	20	0	236	1	0.8876	0.7436	1	0.8529	0.8124	0.7953	0.9153	51	177	1	7	236	0.8793	0.9944	0.9808	0.962	0.9273	0.9076	0.9053	0.9661
inHouseHiSeq	gene	exomedepth	germlineCNVcaller	58	168	10	0	236	1	0.9438	0.8529	1	0.9206	0.8972	0.8919	0.9576	48	177	1	10	236	0.8276	0.9944	0.9796	0.9465	0.8972	0.8725	0.8674	0.9534
inHouseHiSeq	gene	exomedepth	viscap	53	160	18	5	236	0.9138	0.8989	0.7465	0.9697	0.8217	0.7629	0.7555	0.9025	39	177	1	19	236	0.6724	0.9944	0.975	0.9031	0.7959	0.7652	0.7448	0.9153
inHouseHiSeq	gene	panelcnmops	clearCNV	51	155	23	7	236	0.8793	0.8708	0.6892	0.9568	0.7727	0.6961	0.6863	0.8729	33	177	1	25	236	0.569	0.9944	0.9706	0.8762	0.7174	0.6907	0.6546	0.8898
inHouseHiSeq	gene	panelcnmops	clincnv	53	153	25	5	236	0.9138	0.8596	0.6795	0.9684	0.7794	0.7078	0.6929	0.8729	44	176	2	14	236	0.7586	0.9888	0.9565	0.9263	0.8462	0.8123	0.8034	0.9322
inHouseHiSeq	gene	panelcnmops	cnvkit	54	139	39	4	236	0.931	0.7809	0.5806	0.972	0.7152	0.6273	0.5916	0.8178	41	166	12	17	236	0.7069	0.9326	0.7736	0.9071	0.7387	0.6598	0.6586	0.8771
inHouseHiSeq	gene	panelcnmops	cobalt	52	153	25	6	236	0.8966	0.8596	0.6753	0.9623	0.7704	0.6943	0.6808	0.8686	36	174	4	22	236	0.6207	0.9775	0.9	0.8878	0.7347	0.6865	0.668	0.8898
inHouseHiSeq	gene	panelcnmops	codex2	56	147	31	2	236	0.9655	0.8258	0.6437	0.9866	0.7724	0.7062	0.6773	0.8602	47	167	11	11	236	0.8103	0.9382	0.8103	0.9382	0.8103	0.7485	0.7486	0.9068
inHouseHiSeq	gene	panelcnmops	convading	58	150	28	0	236	1	0.8427	0.6744	1	0.8056	0.7539	0.7249	0.8814	49	168	10	9	236	0.8448	0.9438	0.8305	0.9492	0.8376	0.7841	0.7841	0.9195
inHouseHiSeq	gene	panelcnmops	exomedepth	55	153	25	3	236	0.9483	0.8596	0.6875	0.9808	0.7971	0.7347	0.7164	0.8814	45	176	2	13	236	0.7759	0.9888	0.9574	0.9312	0.8571	0.8243	0.8167	0.9364
inHouseHiSeq	gene	panelcnmops	germlineCNVcaller	56	153	25	2	236	0.9655	0.8596	0.6914	0.9871	0.8058	0.7482	0.7278	0.8856	48	173	5	10	236	0.8276	0.9719	0.9057	0.9454	0.8649	0.8249	0.8233	0.9364
inHouseHiSeq	gene	panelcnmops	viscap	53	148	30	5	236	0.9138	0.8315	0.6386	0.9673	0.7518	0.672	0.6507	0.8517	34	174	4	24	236	0.5862	0.9775	0.8947	0.8788	0.7083	0.6604	0.638	0.8814
inHouseHiSeq	gene	viscap	cnvkit	53	142	36	5	236	0.9138	0.7978	0.5955	0.966	0.7211	0.6321	0.603	0.8263	33	169	9	25	236	0.569	0.9494	0.7857	0.8711	0.66	0.5835	0.5715	0.8559
inHouseHiSeq	gene	viscap	cobalt	52	161	17	6	236	0.8966	0.9045	0.7536	0.9641	0.8189	0.7582	0.7528	0.9025	26	174	4	32	236	0.4483	0.9775	0.8667	0.8447	0.5909	0.5504	0.5087	0.8475
inHouseHiSeq	gene	viscap	convading	58	156	22	0	236	1	0.8764	0.725	1	0.8406	0.7971	0.7771	0.9068	43	168	10	15	236	0.7414	0.9438	0.8113	0.918	0.7748	0.7069	0.7058	0.8941
inHouseHiSeq	gene	viscap	germlineCNVcaller	56	163	15	2	236	0.9655	0.9157	0.7887	0.9879	0.8682	0.8273	0.8194	0.928	39	172	6	19	236	0.6724	0.9663	0.8667	0.9005	0.7573	0.7	0.691	0.8941
inHouseHiSeq	roi	atlasCNV	clearCNV	272	4130	129	122	4653	0.6904	0.9697	0.6783	0.9713	0.6843	0.6548	0.6551	0.9461	152	4250	8	243	4653	0.3848	0.9981	0.95	0.9459	0.5477	0.5857	0.5249	0.9461
inHouseHiSeq	roi	atlasCNV	clincnv	377	4068	190	18	4653	0.9544	0.9554	0.6649	0.9956	0.7838	0.7752	0.7598	0.9553	175	4244	14	220	4653	0.443	0.9967	0.9259	0.9507	0.5993	0.6209	0.5759	0.9497
inHouseHiSeq	roi	atlasCNV	cnvkit	331	4006	253	63	4653	0.8401	0.9406	0.5668	0.9845	0.6769	0.656	0.6406	0.9321	163	4190	69	231	4653	0.4137	0.9838	0.7026	0.9477	0.5208	0.5084	0.4885	0.9355
inHouseHiSeq	roi	atlasCNV	cobalt	323	4061	218	51	4653	0.8636	0.9491	0.597	0.9876	0.706	0.6893	0.6752	0.9422	162	4233	25	233	4653	0.4101	0.9941	0.8663	0.9478	0.5567	0.5737	0.5315	0.9446
inHouseHiSeq	roi	atlasCNV	codex2	387	3976	284	6	4653	0.9847	0.9333	0.5768	0.9985	0.7274	0.7267	0.6951	0.9377	169	4213	45	226	4653	0.4278	0.9894	0.7897	0.9491	0.555	0.5552	0.5271	0.9418
inHouseHiSeq	roi	atlasCNV	convading	383	3981	278	11	4653	0.9721	0.9347	0.5794	0.9972	0.7261	0.7231	0.6936	0.9379	178	4146	113	216	4653	0.4518	0.9735	0.6117	0.9505	0.5197	0.4889	0.4825	0.9293
inHouseHiSeq	roi	atlasCNV	decon	362	4081	178	32	4653	0.9188	0.9582	0.6704	0.9922	0.7752	0.7623	0.7509	0.9549	168	4249	9	227	4653	0.4253	0.9979	0.9492	0.9493	0.5874	0.6166	0.5647	0.9493
inHouseHiSeq	roi	atlasCNV	exomedepth	320	4113	146	74	4653	0.8122	0.9657	0.6867	0.9823	0.7442	0.7214	0.7182	0.9527	167	4249	9	228	4653	0.4228	0.9979	0.9489	0.9491	0.5849	0.6146	0.5623	0.9491
inHouseHiSeq	roi	atlasCNV	germlineCNVcaller	383	4073	186	11	4653	0.9721	0.9563	0.6731	0.9973	0.7954	0.7889	0.7729	0.9577	177	4199	59	218	4653	0.4481	0.9861	0.75	0.9506	0.561	0.5516	0.5315	0.9405
inHouseHiSeq	roi	atlasCNV	panelcnmops	283	4096	163	111	4653	0.7183	0.9617	0.6345	0.9736	0.6738	0.6431	0.6415	0.9411	153	4220	38	242	4653	0.3873	0.9911	0.801	0.9458	0.5222	0.5316	0.494	0.9398
inHouseHiSeq	roi	atlasCNV	viscap	195	4120	139	199	4653	0.4949	0.9674	0.5838	0.9539	0.5357	0.4986	0.4969	0.9274	36	4241	17	359	4653	0.0911	0.996	0.6792	0.922	0.1607	0.2289	0.1436	0.9192
inHouseHiSeq	roi	clearCNV	cnvkit	333	4054	205	61	4653	0.8452	0.9519	0.619	0.9852	0.7146	0.6939	0.6835	0.9428	227	4250	8	168	4653	0.5747	0.9981	0.966	0.962	0.7206	0.7291	0.7019	0.9622
inHouseHiSeq	roi	clearCNV	cobalt	337	4158	121	37	4653	0.9011	0.9717	0.7358	0.9912	0.8101	0.7966	0.7914	0.966	215	4248	10	180	4653	0.5443	0.9977	0.9556	0.9593	0.6935	0.7042	0.6737	0.9592
inHouseHiSeq	roi	clearCNV	convading	383	3994	265	11	4653	0.9721	0.9378	0.591	0.9973	0.7351	0.7316	0.704	0.9407	244	4247	11	151	4653	0.6177	0.9974	0.9569	0.9657	0.7508	0.7533	0.7331	0.9652
inHouseHiSeq	roi	clearCNV	germlineCNVcaller	381	4123	135	14	4653	0.9646	0.9683	0.7384	0.9966	0.8364	0.828	0.8192	0.968	245	4247	11	150	4653	0.6203	0.9974	0.957	0.9659	0.7527	0.755	0.735	0.9654
inHouseHiSeq	roi	clearCNV	viscap	264	4223	35	131	4653	0.6684	0.9918	0.8829	0.9699	0.7608	0.7503	0.7418	0.9643	33	4252	6	362	4653	0.0835	0.9986	0.8462	0.9215	0.1521	0.2511	0.1388	0.9209
inHouseHiSeq	roi	clincnv	clearCNV	376	4178	80	19	4653	0.9519	0.9812	0.8246	0.9955	0.8837	0.8747	0.8719	0.9787	243	4248	10	152	4653	0.6152	0.9977	0.9605	0.9655	0.75	0.7533	0.7324	0.9652
inHouseHiSeq	roi	clincnv	cnvkit	377	4044	214	18	4653	0.9544	0.9497	0.6379	0.9956	0.7647	0.7568	0.7378	0.9501	311	4192	66	84	4653	0.7873	0.9845	0.8249	0.9804	0.8057	0.7884	0.7884	0.9678
inHouseHiSeq	roi	clincnv	cobalt	356	4122	136	39	4653	0.9013	0.9681	0.7236	0.9906	0.8027	0.788	0.7823	0.9624	304	4216	42	91	4653	0.7696	0.9901	0.8786	0.9789	0.8205	0.8071	0.8049	0.9714
inHouseHiSeq	roi	clincnv	codex2	389	4001	258	5	4653	0.9873	0.9394	0.6012	0.9988	0.7474	0.7457	0.7178	0.9435	362	4192	66	33	4653	0.9165	0.9845	0.8458	0.9922	0.8797	0.8689	0.8679	0.9787
inHouseHiSeq	roi	clincnv	convading	388	3984	274	7	4653	0.9823	0.9357	0.5861	0.9982	0.7342	0.7324	0.7025	0.9396	367	4189	69	28	4653	0.9291	0.9838	0.8417	0.9934	0.8833	0.8731	0.8721	0.9792
inHouseHiSeq	roi	clincnv	germlineCNVcaller	385	4112	146	10	4653	0.9747	0.9657	0.725	0.9976	0.8315	0.8243	0.8135	0.9665	370	4190	68	25	4653	0.9367	0.984	0.8447	0.9941	0.8884	0.8788	0.8773	0.98
inHouseHiSeq	roi	clincnv	viscap	382	4156	102	13	4653	0.9671	0.976	0.7893	0.9969	0.8692	0.8611	0.8558	0.9753	44	4251	7	351	4653	0.1114	0.9984	0.8627	0.9237	0.1973	0.2938	0.1818	0.9231
inHouseHiSeq	roi	cnvkit	germlineCNVcaller	383	4024	235	11	4653	0.9721	0.9448	0.6197	0.9973	0.7569	0.7522	0.7287	0.9471	313	4182	76	82	4653	0.7924	0.9822	0.8046	0.9808	0.7985	0.78	0.7796	0.966
inHouseHiSeq	roi	cobalt	cnvkit	340	4021	252	40	4653	0.8947	0.941	0.5743	0.9902	0.6996	0.6869	0.6662	0.9372	275	4195	63	120	4653	0.6962	0.9852	0.8136	0.9722	0.7503	0.7317	0.7293	0.9607
inHouseHiSeq	roi	cobalt	convading	367	3961	297	28	4653	0.9291	0.9302	0.5527	0.993	0.6931	0.6848	0.6568	0.9302	300	4200	58	95	4653	0.7595	0.9864	0.838	0.9779	0.7968	0.7801	0.7789	0.9671
inHouseHiSeq	roi	cobalt	germlineCNVcaller	364	4068	190	31	4653	0.9215	0.9554	0.657	0.9924	0.7671	0.7547	0.7415	0.9525	303	4216	42	92	4653	0.7671	0.9901	0.8783	0.9786	0.8189	0.8055	0.8033	0.9712
inHouseHiSeq	roi	codex2	clearCNV	386	4014	245	8	4653	0.9797	0.9425	0.6117	0.998	0.7532	0.7499	0.7243	0.9456	236	4247	11	159	4653	0.5975	0.9974	0.9555	0.9639	0.7352	0.7395	0.717	0.9635
inHouseHiSeq	roi	codex2	cnvkit	386	3933	326	8	4653	0.9797	0.9235	0.5421	0.998	0.698	0.6984	0.661	0.9282	305	4174	84	90	4653	0.7722	0.9803	0.7841	0.9789	0.7781	0.7577	0.7576	0.9626
inHouseHiSeq	roi	codex2	cobalt	366	3992	267	28	4653	0.9289	0.9373	0.5782	0.993	0.7128	0.7034	0.6793	0.9366	297	4181	77	98	4653	0.7519	0.9819	0.7941	0.9771	0.7724	0.7523	0.752	0.9624
inHouseHiSeq	roi	codex2	convading	391	3920	340	2	4653	0.9949	0.9202	0.5349	0.9995	0.6957	0.6993	0.6582	0.9265	368	4144	114	27	4653	0.9316	0.9732	0.7635	0.9935	0.8392	0.8276	0.8227	0.9697
inHouseHiSeq	roi	codex2	germlineCNVcaller	389	3996	263	5	4653	0.9873	0.9382	0.5966	0.9988	0.7438	0.7423	0.7135	0.9424	369	4179	79	26	4653	0.9342	0.9814	0.8237	0.9938	0.8754	0.8652	0.8629	0.9774
inHouseHiSeq	roi	codex2	viscap	382	4000	259	12	4653	0.9695	0.9392	0.5959	0.997	0.7382	0.7341	0.7077	0.9418	47	4246	12	348	4653	0.119	0.9972	0.7966	0.9242	0.207	0.2894	0.1888	0.9226
inHouseHiSeq	roi	convading	cnvkit	385	3937	322	9	4653	0.9772	0.9244	0.5446	0.9977	0.6994	0.6992	0.6629	0.9289	312	4138	121	82	4653	0.7919	0.9716	0.7206	0.9806	0.7545	0.7316	0.7308	0.9564
inHouseHiSeq	roi	convading	germlineCNVcaller	389	3997	262	5	4653	0.9873	0.9385	0.5975	0.9988	0.7445	0.743	0.7143	0.9426	374	4140	118	21	4653	0.9468	0.9723	0.7602	0.995	0.8433	0.8331	0.8268	0.9701
inHouseHiSeq	roi	decon	clearCNV	356	4197	61	39	4653	0.9013	0.9857	0.8537	0.9908	0.8768	0.8655	0.865	0.9785	240	4247	11	155	4653	0.6076	0.9974	0.9562	0.9648	0.743	0.7465	0.7247	0.9643
inHouseHiSeq	roi	decon	clincnv	387	4167	91	8	4653	0.9797	0.9786	0.8096	0.9981	0.8866	0.8798	0.8748	0.9787	338	4209	49	57	4653	0.8557	0.9885	0.8734	0.9866	0.8645	0.8521	0.8519	0.9772
inHouseHiSeq	roi	decon	cnvkit	373	4041	218	21	4653	0.9467	0.9488	0.6311	0.9948	0.7574	0.7487	0.7297	0.9486	293	4213	45	102	4653	0.7418	0.9894	0.8669	0.9764	0.7995	0.7852	0.7824	0.9684
inHouseHiSeq	roi	decon	cobalt	360	4133	138	22	4653	0.9424	0.9677	0.7229	0.9947	0.8182	0.8081	0.7995	0.9656	290	4223	35	105	4653	0.7342	0.9918	0.8923	0.9757	0.8056	0.7938	0.7893	0.9699
inHouseHiSeq	roi	decon	codex2	391	4005	254	3	4653	0.9924	0.9404	0.6062	0.9993	0.7526	0.7515	0.7238	0.9448	337	4206	52	58	4653	0.8532	0.9878	0.8663	0.9864	0.8597	0.8468	0.8471	0.9764
inHouseHiSeq	roi	decon	convading	384	3984	275	10	4653	0.9746	0.9354	0.5827	0.9975	0.7293	0.7266	0.697	0.9387	349	4207	51	46	4653	0.8835	0.988	0.8725	0.9892	0.878	0.8666	0.8669	0.9792
inHouseHiSeq	roi	decon	exomedepth	351	4193	65	44	4653	0.8886	0.9847	0.8438	0.9896	0.8656	0.8531	0.8529	0.9766	308	4233	25	87	4653	0.7797	0.9941	0.9249	0.9799	0.8462	0.8368	0.833	0.9759
inHouseHiSeq	roi	decon	germlineCNVcaller	385	4111	147	10	4653	0.9747	0.9655	0.7237	0.9976	0.8306	0.8235	0.8126	0.9663	347	4209	49	48	4653	0.8785	0.9885	0.8763	0.9887	0.8774	0.866	0.8663	0.9792
inHouseHiSeq	roi	decon	panelcnmops	369	4137	121	26	4653	0.9342	0.9716	0.7531	0.9938	0.8339	0.8225	0.8166	0.9684	239	4243	15	156	4653	0.6051	0.9965	0.9409	0.9645	0.7365	0.738	0.7174	0.9632
inHouseHiSeq	roi	decon	viscap	353	4175	83	42	4653	0.8937	0.9805	0.8096	0.99	0.8496	0.8361	0.8347	0.9731	50	4250	8	345	4653	0.1266	0.9981	0.8621	0.9249	0.2208	0.3133	0.2031	0.9241
inHouseHiSeq	roi	exomedepth	clearCNV	332	4228	30	63	4653	0.8405	0.993	0.9171	0.9853	0.8771	0.8673	0.8662	0.98	221	4248	10	174	4653	0.5595	0.9977	0.9567	0.9607	0.7061	0.7149	0.6868	0.9605
inHouseHiSeq	roi	exomedepth	clincnv	384	4163	95	11	4653	0.9722	0.9777	0.8017	0.9974	0.8787	0.8712	0.8662	0.9772	298	4245	13	97	4653	0.7544	0.9969	0.9582	0.9777	0.8442	0.8386	0.8319	0.9764
inHouseHiSeq	roi	exomedepth	cnvkit	370	4037	222	24	4653	0.9391	0.9479	0.625	0.9941	0.7505	0.741	0.7221	0.9471	253	4249	9	142	4653	0.6405	0.9979	0.9656	0.9677	0.7702	0.7719	0.7531	0.9675
inHouseHiSeq	roi	exomedepth	cobalt	341	4142	129	41	4653	0.8927	0.9698	0.7255	0.9902	0.8005	0.7857	0.7808	0.9635	266	4246	12	129	4653	0.6734	0.9972	0.9568	0.9705	0.7905	0.7886	0.7747	0.9697
inHouseHiSeq	roi	exomedepth	codex2	391	4001	258	3	4653	0.9924	0.9394	0.6025	0.9993	0.7498	0.7488	0.7202	0.9439	294	4242	16	101	4653	0.7443	0.9962	0.9484	0.9767	0.834	0.8277	0.821	0.9749
inHouseHiSeq	roi	exomedepth	convading	383	3980	279	11	4653	0.9721	0.9345	0.5785	0.9972	0.7254	0.7225	0.6929	0.9377	307	4243	15	88	4653	0.7772	0.9965	0.9534	0.9797	0.8563	0.8497	0.8447	0.9779
inHouseHiSeq	roi	exomedepth	germlineCNVcaller	385	4107	151	10	4653	0.9747	0.9645	0.7183	0.9976	0.8271	0.82	0.8083	0.9654	304	4245	13	91	4653	0.7696	0.9969	0.959	0.979	0.8539	0.848	0.8416	0.9776
inHouseHiSeq	roi	exomedepth	viscap	313	4207	51	82	4653	0.7924	0.988	0.8599	0.9809	0.8248	0.81	0.8091	0.9714	47	4250	8	348	4653	0.119	0.9981	0.8545	0.9243	0.2089	0.302	0.1922	0.9235
inHouseHiSeq	roi	panelcnmops	clearCNV	319	4179	79	76	4653	0.8076	0.9814	0.8015	0.9821	0.8045	0.7863	0.7864	0.9667	183	4251	7	212	4653	0.4633	0.9984	0.9632	0.9525	0.6256	0.6502	0.6035	0.9529
inHouseHiSeq	roi	panelcnmops	clincnv	380	4122	136	15	4653	0.962	0.9681	0.7364	0.9964	0.8342	0.8256	0.8163	0.9675	251	4242	16	144	4653	0.6354	0.9962	0.9401	0.9672	0.7583	0.757	0.7404	0.9656
inHouseHiSeq	roi	panelcnmops	cnvkit	352	4024	235	42	4653	0.8934	0.9448	0.5997	0.9897	0.7176	0.7028	0.686	0.9405	220	4222	36	175	4653	0.557	0.9915	0.8594	0.9602	0.6759	0.6705	0.6531	0.9547
inHouseHiSeq	roi	panelcnmops	cobalt	342	4098	173	40	4653	0.8953	0.9595	0.6641	0.9903	0.7625	0.7479	0.7377	0.9542	214	4244	14	181	4653	0.5418	0.9967	0.9386	0.9591	0.687	0.6953	0.6663	0.9581
inHouseHiSeq	roi	panelcnmops	codex2	389	3982	277	5	4653	0.9873	0.935	0.5841	0.9987	0.734	0.7332	0.7023	0.9394	245	4219	39	150	4653	0.6203	0.9908	0.8627	0.9657	0.7216	0.7115	0.7005	0.9594
inHouseHiSeq	roi	panelcnmops	convading	383	3964	295	11	4653	0.9721	0.9307	0.5649	0.9972	0.7146	0.7124	0.6801	0.9342	256	4213	45	139	4653	0.6481	0.9894	0.8505	0.9681	0.7356	0.7224	0.715	0.9605
inHouseHiSeq	roi	panelcnmops	exomedepth	344	4164	94	51	4653	0.8709	0.9779	0.7854	0.9879	0.8259	0.8102	0.8086	0.9688	221	4248	10	174	4653	0.5595	0.9977	0.9567	0.9607	0.7061	0.7149	0.6868	0.9605
inHouseHiSeq	roi	panelcnmops	germlineCNVcaller	384	4076	182	11	4653	0.9722	0.9573	0.6784	0.9973	0.7992	0.7925	0.7767	0.9585	254	4232	26	141	4653	0.643	0.9939	0.9071	0.9678	0.7526	0.7465	0.7338	0.9641
inHouseHiSeq	roi	panelcnmops	viscap	268	4162	96	127	4653	0.6785	0.9775	0.7363	0.9704	0.7062	0.6808	0.6803	0.9521	41	4249	9	354	4653	0.1038	0.9979	0.82	0.9231	0.1843	0.2749	0.1686	0.922
inHouseHiSeq	roi	viscap	cnvkit	325	4043	216	69	4653	0.8249	0.9493	0.6007	0.9832	0.6952	0.6724	0.6618	0.9387	42	4242	16	353	4653	0.1063	0.9962	0.7241	0.9232	0.1854	0.2577	0.1674	0.9207
inHouseHiSeq	roi	viscap	cobalt	325	4138	141	49	4653	0.869	0.967	0.6974	0.9883	0.7738	0.7572	0.7519	0.9592	34	4249	9	361	4653	0.0861	0.9979	0.7907	0.9217	0.1553	0.2446	0.1411	0.9205
inHouseHiSeq	roi	viscap	convading	382	3986	273	12	4653	0.9695	0.9359	0.5832	0.997	0.7283	0.7248	0.6959	0.9387	52	4236	22	343	4653	0.1316	0.9948	0.7027	0.9251	0.2217	0.2818	0.2008	0.9216
inHouseHiSeq	roi	viscap	germlineCNVcaller	385	4109	149	10	4653	0.9747	0.965	0.721	0.9976	0.8288	0.8217	0.8102	0.9658	48	4244	14	347	4653	0.1215	0.9967	0.7742	0.9244	0.2101	0.2874	0.1913	0.9224
inHouseMiSeq	gene	atlasCNV	clearCNV	55	159	13	9	236	0.8594	0.9244	0.8088	0.9464	0.8333	0.7694	0.7688	0.9068	32	172	0	32	236	0.5	1	1	0.8431	0.6667	0.6493	0.5931	0.8644
inHouseMiSeq	gene	atlasCNV	clincnv	58	159	13	6	236	0.9062	0.9244	0.8169	0.9636	0.8593	0.8052	0.8031	0.9195	40	171	1	24	236	0.625	0.9942	0.9756	0.8769	0.7619	0.7266	0.698	0.8941
inHouseMiSeq	gene	atlasCNV	cnvkit	58	148	24	6	236	0.9062	0.8605	0.7073	0.961	0.7945	0.7158	0.7046	0.8729	36	166	6	28	236	0.5625	0.9651	0.8571	0.8557	0.6792	0.6133	0.5914	0.8559
inHouseMiSeq	gene	atlasCNV	cobalt	56	158	14	8	236	0.875	0.9186	0.8	0.9518	0.8358	0.7724	0.771	0.9068	32	168	4	32	236	0.5	0.9767	0.8889	0.84	0.64	0.5895	0.5528	0.8475
inHouseMiSeq	gene	atlasCNV	codex2	61	137	35	3	236	0.9531	0.7965	0.6354	0.9786	0.7625	0.6784	0.648	0.839	46	169	3	18	236	0.7188	0.9826	0.9388	0.9037	0.8142	0.7687	0.757	0.911
inHouseMiSeq	gene	atlasCNV	convading	64	147	25	0	236	1	0.8547	0.7191	1	0.8366	0.784	0.7614	0.8941	48	164	8	16	236	0.75	0.9535	0.8571	0.9111	0.8	0.7352	0.7322	0.8983
inHouseMiSeq	gene	atlasCNV	decon	62	156	16	2	236	0.9688	0.907	0.7949	0.9873	0.8732	0.8277	0.8194	0.9237	46	172	0	18	236	0.7188	1	1	0.9053	0.8364	0.8066	0.7883	0.9237
inHouseMiSeq	gene	atlasCNV	exomedepth	59	158	14	5	236	0.9219	0.9186	0.8082	0.9693	0.8613	0.8084	0.805	0.9195	43	172	0	21	236	0.6719	1	1	0.8912	0.8037	0.7738	0.749	0.911
inHouseMiSeq	gene	atlasCNV	germlineCNVcaller	62	159	13	2	236	0.9688	0.9244	0.8267	0.9876	0.8921	0.8528	0.8473	0.9364	47	170	2	17	236	0.7344	0.9884	0.9592	0.9091	0.8319	0.7922	0.7802	0.9195
inHouseMiSeq	gene	atlasCNV	panelcnmops	57	141	31	7	236	0.8906	0.8198	0.6477	0.9527	0.75	0.6531	0.6356	0.839	43	170	2	21	236	0.6719	0.9884	0.9556	0.8901	0.789	0.7472	0.728	0.9025
inHouseMiSeq	gene	atlasCNV	viscap	57	152	20	7	236	0.8906	0.8837	0.7403	0.956	0.8085	0.7343	0.7279	0.8856	36	170	2	28	236	0.5625	0.9884	0.9474	0.8586	0.7059	0.6663	0.6315	0.8729
inHouseMiSeq	gene	clearCNV	cnvkit	49	154	18	15	236	0.7656	0.8953	0.7313	0.9112	0.7481	0.6517	0.6515	0.8602	36	172	0	28	236	0.5625	1	1	0.86	0.72	0.6955	0.6522	0.8814
inHouseMiSeq	gene	clearCNV	cobalt	45	167	5	19	236	0.7031	0.9709	0.9	0.8978	0.7895	0.7333	0.7237	0.8983	34	172	0	30	236	0.5312	1	1	0.8515	0.6939	0.6726	0.623	0.8729
inHouseMiSeq	gene	clearCNV	convading	64	152	20	0	236	1	0.8837	0.7619	1	0.8649	0.8206	0.8049	0.9153	39	172	0	25	236	0.6094	1	1	0.8731	0.7573	0.7294	0.6946	0.8941
inHouseMiSeq	gene	clearCNV	germlineCNVcaller	61	170	2	3	236	0.9531	0.9884	0.9683	0.9827	0.9606	0.9462	0.9461	0.9788	39	172	0	25	236	0.6094	1	1	0.8731	0.7573	0.7294	0.6946	0.8941
inHouseMiSeq	gene	clearCNV	viscap	53	163	9	11	236	0.8281	0.9477	0.8548	0.9368	0.8413	0.7837	0.7836	0.9153	32	172	0	32	236	0.5	1	1	0.8431	0.6667	0.6493	0.5931	0.8644
inHouseMiSeq	gene	clincnv	clearCNV	51	171	1	13	236	0.7969	0.9942	0.9808	0.9293	0.8793	0.8485	0.8406	0.9407	38	172	0	26	236	0.5938	1	1	0.8687	0.7451	0.7182	0.6805	0.8898
inHouseMiSeq	gene	clincnv	cnvkit	52	154	18	12	236	0.8125	0.8953	0.7429	0.9277	0.7761	0.689	0.6877	0.8729	44	172	0	20	236	0.6875	1	1	0.8958	0.8148	0.7848	0.7624	0.9153
inHouseMiSeq	gene	clincnv	cobalt	51	167	5	13	236	0.7969	0.9709	0.9107	0.9278	0.85	0.8024	0.7991	0.9237	39	172	0	25	236	0.6094	1	1	0.8731	0.7573	0.7294	0.6946	0.8941
inHouseMiSeq	gene	clincnv	codex2	61	146	26	3	236	0.9531	0.8488	0.7011	0.9799	0.8079	0.739	0.7206	0.8771	49	171	1	15	236	0.7656	0.9942	0.98	0.9194	0.8596	0.8266	0.8158	0.9322
inHouseMiSeq	gene	clincnv	convading	64	152	20	0	236	1	0.8837	0.7619	1	0.8649	0.8206	0.8049	0.9153	50	172	0	14	236	0.7812	1	1	0.9247	0.8772	0.85	0.8389	0.9407
inHouseMiSeq	gene	clincnv	germlineCNVcaller	62	169	3	2	236	0.9688	0.9826	0.9538	0.9883	0.9612	0.9467	0.9466	0.9788	49	172	0	15	236	0.7656	1	1	0.9198	0.8673	0.8392	0.8263	0.9364
inHouseMiSeq	gene	clincnv	viscap	56	162	10	8	236	0.875	0.9419	0.8485	0.9529	0.8615	0.8091	0.8089	0.9237	39	172	0	25	236	0.6094	1	1	0.8731	0.7573	0.7294	0.6946	0.8941
inHouseMiSeq	gene	cnvkit	germlineCNVcaller	62	153	19	2	236	0.9688	0.8895	0.7654	0.9871	0.8552	0.8037	0.7922	0.911	45	171	1	19	236	0.7031	0.9942	0.9783	0.9	0.8182	0.7826	0.765	0.9153
inHouseMiSeq	gene	cobalt	cnvkit	48	153	19	16	236	0.75	0.8895	0.7164	0.9053	0.7328	0.6306	0.6303	0.8517	38	169	3	26	236	0.5938	0.9826	0.9268	0.8667	0.7238	0.6762	0.6495	0.8771
inHouseMiSeq	gene	cobalt	convading	64	152	20	0	236	1	0.8837	0.7619	1	0.8649	0.8206	0.8049	0.9153	40	168	4	24	236	0.625	0.9767	0.9091	0.875	0.7407	0.6869	0.6673	0.8814
inHouseMiSeq	gene	cobalt	germlineCNVcaller	62	165	7	2	236	0.9688	0.9593	0.8986	0.988	0.9323	0.9071	0.9059	0.9619	39	172	0	25	236	0.6094	1	1	0.8731	0.7573	0.7294	0.6946	0.8941
inHouseMiSeq	gene	codex2	clearCNV	61	146	26	3	236	0.9531	0.8488	0.7011	0.9799	0.8079	0.739	0.7206	0.8771	37	172	0	27	236	0.5781	1	1	0.8643	0.7327	0.7069	0.6664	0.8856
inHouseMiSeq	gene	codex2	cnvkit	61	134	38	3	236	0.9531	0.7791	0.6162	0.9781	0.7485	0.6596	0.625	0.8263	45	167	5	19	236	0.7031	0.9709	0.9	0.8978	0.7895	0.7333	0.7237	0.8983
inHouseMiSeq	gene	codex2	cobalt	60	145	27	4	236	0.9375	0.843	0.6897	0.9732	0.7947	0.7193	0.7013	0.8686	40	169	3	24	236	0.625	0.9826	0.9302	0.8756	0.7477	0.6997	0.6774	0.8856
inHouseMiSeq	gene	codex2	convading	64	135	37	0	236	1	0.7849	0.6337	1	0.7758	0.7052	0.6643	0.8432	60	165	7	4	236	0.9375	0.9593	0.8955	0.9763	0.916	0.8842	0.8838	0.9534
inHouseMiSeq	gene	codex2	germlineCNVcaller	62	145	27	2	236	0.9688	0.843	0.6966	0.9864	0.8105	0.7446	0.7231	0.8771	59	171	1	5	236	0.9219	0.9942	0.9833	0.9716	0.9516	0.9353	0.9345	0.9746
inHouseMiSeq	gene	codex2	viscap	62	140	32	2	236	0.9688	0.814	0.6596	0.9859	0.7848	0.7108	0.6822	0.8559	43	170	2	21	236	0.6719	0.9884	0.9556	0.8901	0.789	0.7472	0.728	0.9025
inHouseMiSeq	gene	convading	cnvkit	64	144	28	0	236	1	0.8372	0.6957	1	0.8205	0.7632	0.7362	0.8814	46	164	8	18	236	0.7188	0.9535	0.8519	0.9011	0.7797	0.7115	0.7068	0.8898
inHouseMiSeq	gene	convading	germlineCNVcaller	64	151	21	0	236	1	0.8779	0.7529	1	0.8591	0.813	0.7959	0.911	61	172	0	3	236	0.9531	1	1	0.9829	0.976	0.9679	0.9674	0.9873
inHouseMiSeq	gene	decon	clearCNV	60	169	3	4	236	0.9375	0.9826	0.9524	0.9769	0.9449	0.9246	0.9245	0.9703	39	172	0	25	236	0.6094	1	1	0.8731	0.7573	0.7294	0.6946	0.8941
inHouseMiSeq	gene	decon	clincnv	62	168	4	2	236	0.9688	0.9767	0.9394	0.9882	0.9538	0.9365	0.9364	0.9746	48	172	0	16	236	0.75	1	1	0.9149	0.8571	0.8284	0.8139	0.9322
inHouseMiSeq	gene	decon	cnvkit	63	153	19	1	236	0.9844	0.8895	0.7683	0.9935	0.863	0.8159	0.8031	0.9153	43	170	2	21	236	0.6719	0.9884	0.9556	0.8901	0.789	0.7472	0.728	0.9025
inHouseMiSeq	gene	decon	cobalt	61	165	7	3	236	0.9531	0.9593	0.8971	0.9821	0.9242	0.8957	0.8948	0.9576	39	171	1	25	236	0.6094	0.9942	0.975	0.8724	0.75	0.7152	0.684	0.8898
inHouseMiSeq	gene	decon	codex2	64	144	28	0	236	1	0.8372	0.6957	1	0.8205	0.7632	0.7362	0.8814	56	171	1	8	236	0.875	0.9942	0.9825	0.9553	0.9256	0.9028	0.9002	0.9619
inHouseMiSeq	gene	decon	convading	64	151	21	0	236	1	0.8779	0.7529	1	0.8591	0.813	0.7959	0.911	60	170	2	4	236	0.9375	0.9884	0.9677	0.977	0.9524	0.9353	0.9351	0.9746
inHouseMiSeq	gene	decon	exomedepth	60	169	3	4	236	0.9375	0.9826	0.9524	0.9769	0.9449	0.9246	0.9245	0.9703	54	171	1	10	236	0.8438	0.9942	0.9818	0.9448	0.9076	0.8811	0.8767	0.9534
inHouseMiSeq	gene	decon	germlineCNVcaller	63	167	5	1	236	0.9844	0.9709	0.9265	0.994	0.9545	0.9378	0.937	0.9746	58	172	0	6	236	0.9062	1	1	0.9663	0.9508	0.9358	0.9338	0.9746
inHouseMiSeq	gene	decon	panelcnmops	63	148	24	1	236	0.9844	0.8605	0.7241	0.9933	0.8344	0.7785	0.7593	0.8941	51	170	2	13	236	0.7969	0.9884	0.9623	0.929	0.8718	0.8366	0.8299	0.9364
inHouseMiSeq	gene	decon	viscap	63	161	11	1	236	0.9844	0.936	0.8514	0.9938	0.913	0.882	0.8775	0.9492	44	171	1	20	236	0.6875	0.9942	0.9778	0.8953	0.8073	0.7715	0.7517	0.911
inHouseMiSeq	gene	exomedepth	clearCNV	56	171	1	8	236	0.875	0.9942	0.9825	0.9553	0.9256	0.9028	0.9002	0.9619	37	172	0	27	236	0.5781	1	1	0.8643	0.7327	0.7069	0.6664	0.8856
inHouseMiSeq	gene	exomedepth	clincnv	58	170	2	6	236	0.9062	0.9884	0.9667	0.9659	0.9355	0.9134	0.9125	0.9661	46	172	0	18	236	0.7188	1	1	0.9053	0.8364	0.8066	0.7883	0.9237
inHouseMiSeq	gene	exomedepth	cnvkit	59	153	19	5	236	0.9219	0.8895	0.7564	0.9684	0.831	0.7669	0.7593	0.8983	41	172	0	23	236	0.6406	1	1	0.8821	0.781	0.7517	0.722	0.9025
inHouseMiSeq	gene	exomedepth	cobalt	57	166	6	7	236	0.8906	0.9651	0.9048	0.9595	0.8976	0.86	0.8599	0.9449	37	172	0	27	236	0.5781	1	1	0.8643	0.7327	0.7069	0.6664	0.8856
inHouseMiSeq	gene	exomedepth	codex2	64	145	27	0	236	1	0.843	0.7033	1	0.8258	0.77	0.7444	0.8856	50	172	0	14	236	0.7812	1	1	0.9247	0.8772	0.85	0.8389	0.9407
inHouseMiSeq	gene	exomedepth	convading	64	151	21	0	236	1	0.8779	0.7529	1	0.8591	0.813	0.7959	0.911	54	172	0	10	236	0.8438	1	1	0.9451	0.9153	0.893	0.8872	0.9576
inHouseMiSeq	gene	exomedepth	germlineCNVcaller	63	169	3	1	236	0.9844	0.9826	0.9545	0.9941	0.9692	0.9578	0.9577	0.9831	52	172	0	12	236	0.8125	1	1	0.9348	0.8966	0.8715	0.8634	0.9492
inHouseMiSeq	gene	exomedepth	viscap	61	162	10	3	236	0.9531	0.9419	0.8592	0.9818	0.9037	0.8676	0.8652	0.9449	40	172	0	24	236	0.625	1	1	0.8776	0.7692	0.7406	0.7084	0.8983
inHouseMiSeq	gene	panelcnmops	clearCNV	58	149	23	6	236	0.9062	0.8663	0.716	0.9613	0.8	0.7234	0.713	0.8771	35	172	0	29	236	0.5469	1	1	0.8557	0.7071	0.6841	0.6375	0.8771
inHouseMiSeq	gene	panelcnmops	clincnv	59	149	23	5	236	0.9219	0.8663	0.7195	0.9675	0.8082	0.7359	0.7243	0.8814	45	171	1	19	236	0.7031	0.9942	0.9783	0.9	0.8182	0.7826	0.765	0.9153
inHouseMiSeq	gene	panelcnmops	cnvkit	59	137	35	5	236	0.9219	0.7965	0.6277	0.9648	0.7468	0.6524	0.6262	0.8305	40	169	3	24	236	0.625	0.9826	0.9302	0.8756	0.7477	0.6997	0.6774	0.8856
inHouseMiSeq	gene	panelcnmops	cobalt	58	149	23	6	236	0.9062	0.8663	0.716	0.9613	0.8	0.7234	0.713	0.8771	36	169	3	28	236	0.5625	0.9826	0.9231	0.8579	0.699	0.6524	0.6211	0.8686
inHouseMiSeq	gene	panelcnmops	codex2	61	134	38	3	236	0.9531	0.7791	0.6162	0.9781	0.7485	0.6596	0.625	0.8263	53	163	9	11	236	0.8281	0.9477	0.8548	0.9368	0.8413	0.7837	0.7836	0.9153
inHouseMiSeq	gene	panelcnmops	convading	64	140	32	0	236	1	0.814	0.6667	1	0.8	0.7366	0.7035	0.8644	54	164	8	10	236	0.8438	0.9535	0.871	0.9425	0.8571	0.8053	0.8051	0.9237
inHouseMiSeq	gene	panelcnmops	exomedepth	60	148	24	4	236	0.9375	0.8605	0.7143	0.9737	0.8108	0.7409	0.7268	0.8814	48	172	0	16	236	0.75	1	1	0.9149	0.8571	0.8284	0.8139	0.9322
inHouseMiSeq	gene	panelcnmops	germlineCNVcaller	62	147	25	2	236	0.9688	0.8547	0.7126	0.9866	0.8212	0.7588	0.7399	0.8856	53	172	0	11	236	0.8281	1	1	0.9399	0.906	0.8822	0.8754	0.9534
inHouseMiSeq	gene	panelcnmops	viscap	61	142	30	3	236	0.9531	0.8256	0.6703	0.9793	0.7871	0.7113	0.6877	0.8602	35	170	2	29	236	0.5469	0.9884	0.9459	0.8543	0.6931	0.6545	0.6168	0.8686
inHouseMiSeq	gene	viscap	cnvkit	56	149	23	8	236	0.875	0.8663	0.7089	0.949	0.7832	0.6983	0.6904	0.8686	35	168	4	29	236	0.5469	0.9767	0.8974	0.8528	0.6796	0.6268	0.5969	0.8602
inHouseMiSeq	gene	viscap	cobalt	56	160	12	8	236	0.875	0.9302	0.8235	0.9524	0.8485	0.7904	0.7898	0.9153	29	170	2	35	236	0.4531	0.9884	0.9355	0.8293	0.6105	0.5811	0.5267	0.8432
inHouseMiSeq	gene	viscap	convading	64	150	22	0	236	1	0.8721	0.7442	1	0.8533	0.8056	0.7872	0.9068	48	165	7	16	236	0.75	0.9593	0.8727	0.9116	0.8067	0.7459	0.742	0.9025
inHouseMiSeq	gene	viscap	germlineCNVcaller	62	161	11	2	236	0.9688	0.936	0.8493	0.9877	0.9051	0.8703	0.8665	0.9449	45	172	0	19	236	0.7031	1	1	0.9005	0.8257	0.7957	0.7754	0.9195
inHouseMiSeq	roi	atlasCNV	clearCNV	449	4123	122	76	4770	0.8552	0.9713	0.7863	0.9819	0.8193	0.7968	0.796	0.9585	140	4239	5	386	4770	0.2662	0.9988	0.9655	0.9165	0.4173	0.4835	0.3879	0.918
inHouseMiSeq	roi	atlasCNV	clincnv	503	4098	146	23	4770	0.9563	0.9656	0.775	0.9944	0.8562	0.8422	0.8364	0.9646	211	4233	11	315	4770	0.4011	0.9974	0.9505	0.9307	0.5642	0.5926	0.5339	0.9317
inHouseMiSeq	roi	atlasCNV	cnvkit	424	4084	160	102	4770	0.8061	0.9623	0.726	0.9756	0.764	0.7343	0.7331	0.9451	173	4224	20	353	4770	0.3289	0.9953	0.8964	0.9229	0.4812	0.5154	0.4486	0.9218
inHouseMiSeq	roi	atlasCNV	cobalt	457	4117	127	69	4770	0.8688	0.9701	0.7825	0.9835	0.8234	0.8016	0.8002	0.9589	161	4214	30	365	4770	0.3061	0.9929	0.8429	0.9203	0.4491	0.4777	0.4148	0.9172
inHouseMiSeq	roi	atlasCNV	codex2	510	3965	281	14	4770	0.9733	0.9338	0.6448	0.9965	0.7757	0.7627	0.7417	0.9382	214	4218	27	311	4770	0.4076	0.9936	0.888	0.9313	0.5587	0.5734	0.5256	0.9291
inHouseMiSeq	roi	atlasCNV	convading	518	4035	210	7	4770	0.9867	0.9505	0.7115	0.9983	0.8268	0.8156	0.8014	0.9545	224	4195	50	301	4770	0.4267	0.9882	0.8175	0.9331	0.5607	0.558	0.5247	0.9264
inHouseMiSeq	roi	atlasCNV	decon	507	4107	138	18	4770	0.9657	0.9675	0.786	0.9956	0.8667	0.8541	0.8483	0.9673	204	4232	12	322	4770	0.3878	0.9972	0.9444	0.9293	0.5499	0.58	0.5191	0.93
inHouseMiSeq	roi	atlasCNV	exomedepth	463	4145	100	62	4770	0.8819	0.9764	0.8224	0.9853	0.8511	0.8326	0.8318	0.966	202	4236	8	324	4770	0.384	0.9981	0.9619	0.9289	0.5489	0.5835	0.5186	0.9304
inHouseMiSeq	roi	atlasCNV	germlineCNVcaller	508	4080	165	17	4770	0.9676	0.9611	0.7548	0.9959	0.8481	0.835	0.8264	0.9618	214	4208	36	312	4770	0.4068	0.9915	0.856	0.931	0.5515	0.5599	0.517	0.927
inHouseMiSeq	roi	atlasCNV	panelcnmops	373	4081	164	152	4770	0.7105	0.9614	0.6946	0.9641	0.7024	0.6652	0.6654	0.9338	152	4227	17	374	4770	0.289	0.996	0.8994	0.9187	0.4374	0.4828	0.4053	0.918
inHouseMiSeq	roi	atlasCNV	viscap	242	4146	99	283	4770	0.461	0.9767	0.7097	0.9361	0.5589	0.5316	0.5169	0.9199	45	4237	7	481	4770	0.0856	0.9984	0.8654	0.8981	0.1557	0.2531	0.1387	0.8977
inHouseMiSeq	roi	clearCNV	cnvkit	454	4141	103	72	4770	0.8631	0.9757	0.8151	0.9829	0.8384	0.8182	0.8177	0.9633	283	4215	29	243	4770	0.538	0.9932	0.9071	0.9455	0.6754	0.673	0.6465	0.943
inHouseMiSeq	roi	clearCNV	cobalt	420	4169	75	106	4770	0.7985	0.9823	0.8485	0.9752	0.8227	0.802	0.8017	0.9621	338	4216	28	188	4770	0.6426	0.9934	0.9235	0.9573	0.7578	0.7485	0.7337	0.9547
inHouseMiSeq	roi	clearCNV	convading	517	4076	169	8	4770	0.9848	0.9602	0.7536	0.998	0.8538	0.8428	0.833	0.9629	364	4208	36	162	4770	0.692	0.9915	0.91	0.9629	0.7862	0.7724	0.7637	0.9585
inHouseMiSeq	roi	clearCNV	germlineCNVcaller	497	4124	120	29	4770	0.9449	0.9717	0.8055	0.993	0.8696	0.8555	0.8522	0.9688	364	4212	32	162	4770	0.692	0.9925	0.9192	0.963	0.7896	0.7771	0.7674	0.9593
inHouseMiSeq	roi	clearCNV	viscap	384	4196	48	142	4770	0.73	0.9887	0.8889	0.9673	0.8017	0.7844	0.7799	0.9602	42	4241	3	484	4770	0.0798	0.9993	0.9333	0.8976	0.1471	0.2564	0.132	0.8979
inHouseMiSeq	roi	clincnv	clearCNV	493	4173	71	33	4770	0.9373	0.9833	0.8741	0.9922	0.9046	0.893	0.8923	0.9782	361	4212	32	165	4770	0.6863	0.9925	0.9186	0.9623	0.7856	0.7732	0.7633	0.9587
inHouseMiSeq	roi	clincnv	cnvkit	496	4131	113	30	4770	0.943	0.9734	0.8144	0.9928	0.874	0.8601	0.857	0.97	367	4194	50	159	4770	0.6977	0.9882	0.8801	0.9635	0.7784	0.7607	0.7545	0.9562
inHouseMiSeq	roi	clincnv	cobalt	493	4144	100	33	4770	0.9373	0.9764	0.8314	0.9921	0.8811	0.8674	0.8653	0.9721	391	4210	34	135	4770	0.7433	0.992	0.92	0.9689	0.8223	0.8085	0.803	0.9646
inHouseMiSeq	roi	clincnv	codex2	511	4014	230	15	4770	0.9715	0.9458	0.6896	0.9963	0.8066	0.7932	0.7778	0.9486	476	4190	54	50	4770	0.9049	0.9873	0.8981	0.9882	0.9015	0.8893	0.8893	0.9782
inHouseMiSeq	roi	clincnv	convading	522	4059	185	4	4770	0.9924	0.9564	0.7383	0.999	0.8467	0.8364	0.8246	0.9604	484	4194	50	42	4770	0.9202	0.9882	0.9064	0.9901	0.9132	0.9024	0.9023	0.9807
inHouseMiSeq	roi	clincnv	germlineCNVcaller	514	4109	135	12	4770	0.9772	0.9682	0.792	0.9971	0.8749	0.8637	0.8576	0.9692	473	4196	48	53	4770	0.8992	0.9887	0.9079	0.9875	0.9035	0.8917	0.8915	0.9788
inHouseMiSeq	roi	clincnv	viscap	499	4166	78	27	4770	0.9487	0.9816	0.8648	0.9936	0.9048	0.8936	0.8925	0.978	53	4240	4	473	4770	0.1008	0.9991	0.9298	0.8996	0.1818	0.2877	0.1638	0.9
inHouseMiSeq	roi	cnvkit	germlineCNVcaller	511	4079	165	15	4770	0.9715	0.9611	0.7559	0.9963	0.8502	0.8376	0.8292	0.9623	359	4197	47	167	4770	0.6825	0.9889	0.8842	0.9617	0.7704	0.7537	0.7458	0.9551
inHouseMiSeq	roi	cobalt	cnvkit	456	4124	120	70	4770	0.8669	0.9717	0.7917	0.9833	0.8276	0.8062	0.8053	0.9602	311	4203	41	215	4770	0.5913	0.9903	0.8835	0.9513	0.7084	0.6968	0.68	0.9463
inHouseMiSeq	roi	cobalt	convading	522	4062	182	4	4770	0.9924	0.9571	0.7415	0.999	0.8488	0.8385	0.8269	0.961	388	4191	53	138	4770	0.7376	0.9875	0.8798	0.9681	0.8025	0.7841	0.7806	0.96
inHouseMiSeq	roi	cobalt	germlineCNVcaller	515	4092	152	11	4770	0.9791	0.9642	0.7721	0.9973	0.8634	0.8519	0.844	0.9658	376	4213	31	150	4770	0.7148	0.9927	0.9238	0.9656	0.806	0.7933	0.7856	0.9621
inHouseMiSeq	roi	codex2	clearCNV	508	4024	222	16	4770	0.9695	0.9477	0.6959	0.996	0.8102	0.7966	0.7824	0.9501	355	4211	33	171	4770	0.6749	0.9922	0.9149	0.961	0.7768	0.7644	0.7536	0.9572
inHouseMiSeq	roi	codex2	cnvkit	507	4011	234	18	4770	0.9657	0.9449	0.6842	0.9955	0.8009	0.7867	0.7716	0.9472	364	4176	68	162	4770	0.692	0.984	0.8426	0.9627	0.7599	0.7378	0.7335	0.9518
inHouseMiSeq	roi	codex2	cobalt	510	4003	241	16	4770	0.9696	0.9432	0.6791	0.996	0.7987	0.785	0.7687	0.9461	381	4201	43	145	4770	0.7243	0.9899	0.8986	0.9666	0.8021	0.7861	0.7806	0.9606
inHouseMiSeq	roi	codex2	convading	520	3942	304	4	4770	0.9924	0.9284	0.6311	0.999	0.7715	0.7617	0.7359	0.9354	496	4167	78	29	4770	0.9448	0.9816	0.8641	0.9931	0.9026	0.8911	0.8901	0.9776
inHouseMiSeq	roi	codex2	germlineCNVcaller	514	3967	279	10	4770	0.9809	0.9343	0.6482	0.9975	0.7806	0.7687	0.7471	0.9394	482	4188	56	44	4770	0.9163	0.9868	0.8959	0.9896	0.906	0.8943	0.894	0.979
inHouseMiSeq	roi	codex2	viscap	505	4019	227	19	4770	0.9637	0.9465	0.6899	0.9953	0.8041	0.7898	0.7753	0.9484	56	4237	7	470	4770	0.1065	0.9984	0.8889	0.9001	0.1902	0.2876	0.1706	0.9
inHouseMiSeq	roi	convading	cnvkit	517	4054	190	9	4770	0.9829	0.9552	0.7313	0.9978	0.8386	0.827	0.8153	0.9583	372	4184	60	154	4770	0.7072	0.9859	0.8611	0.9645	0.7766	0.7565	0.7517	0.9551
inHouseMiSeq	roi	convading	germlineCNVcaller	517	4016	229	8	4770	0.9848	0.9461	0.693	0.998	0.8135	0.802	0.7858	0.9503	497	4190	54	29	4770	0.9449	0.9873	0.902	0.9931	0.9229	0.9134	0.9131	0.9826
inHouseMiSeq	roi	decon	clearCNV	492	4179	65	34	4770	0.9354	0.9847	0.8833	0.9919	0.9086	0.8974	0.8967	0.9792	358	4214	30	168	4770	0.6806	0.9929	0.9227	0.9617	0.7834	0.7718	0.761	0.9585
inHouseMiSeq	roi	decon	clincnv	512	4164	80	14	4770	0.9734	0.9811	0.8649	0.9966	0.9159	0.9068	0.9048	0.9803	464	4198	46	62	4770	0.8821	0.9892	0.9098	0.9854	0.8958	0.8832	0.8833	0.9774
inHouseMiSeq	roi	decon	cnvkit	510	4134	110	16	4770	0.9696	0.9741	0.8226	0.9961	0.8901	0.879	0.8752	0.9736	349	4199	45	177	4770	0.6635	0.9894	0.8858	0.9596	0.7587	0.7429	0.7338	0.9535
inHouseMiSeq	roi	decon	cobalt	511	4149	95	15	4770	0.9715	0.9776	0.8432	0.9964	0.9028	0.8927	0.8896	0.9769	369	4213	31	157	4770	0.7015	0.9927	0.9225	0.9641	0.797	0.7845	0.7757	0.9606
inHouseMiSeq	roi	decon	codex2	515	4019	227	9	4770	0.9828	0.9465	0.6941	0.9978	0.8136	0.8019	0.7859	0.9505	470	4193	51	56	4770	0.8935	0.988	0.9021	0.9868	0.8978	0.8852	0.8854	0.9776
inHouseMiSeq	roi	decon	convading	517	4072	173	8	4770	0.9848	0.9592	0.7493	0.998	0.851	0.8399	0.8299	0.9621	486	4189	55	40	4770	0.924	0.987	0.8983	0.9905	0.911	0.8999	0.8998	0.9801
inHouseMiSeq	roi	decon	exomedepth	488	4185	59	38	4770	0.9278	0.9861	0.8921	0.991	0.9096	0.8984	0.8983	0.9797	438	4227	17	88	4770	0.8327	0.996	0.9626	0.9796	0.893	0.8836	0.8808	0.978
inHouseMiSeq	roi	decon	germlineCNVcaller	503	4118	126	23	4770	0.9563	0.9703	0.7997	0.9944	0.871	0.8578	0.8536	0.9688	480	4195	49	46	4770	0.9125	0.9885	0.9074	0.9892	0.91	0.8988	0.8988	0.9801
inHouseMiSeq	roi	decon	panelcnmops	508	4141	103	18	4770	0.9658	0.9757	0.8314	0.9957	0.8936	0.8825	0.8791	0.9746	278	4198	46	248	4770	0.5285	0.9892	0.858	0.9442	0.6541	0.6444	0.6226	0.9384
inHouseMiSeq	roi	decon	viscap	490	4176	68	36	4770	0.9316	0.984	0.8781	0.9915	0.9041	0.8923	0.8918	0.9782	58	4238	6	468	4770	0.1103	0.9986	0.9062	0.9006	0.1966	0.2963	0.1767	0.9006
inHouseMiSeq	roi	exomedepth	clearCNV	488	4200	44	38	4770	0.9278	0.9896	0.9173	0.991	0.9225	0.9128	0.9128	0.9828	316	4235	9	210	4770	0.6008	0.9979	0.9723	0.9528	0.7427	0.7442	0.7191	0.9541
inHouseMiSeq	roi	exomedepth	clincnv	505	4171	73	21	4770	0.9601	0.9828	0.8737	0.995	0.9149	0.905	0.9038	0.9803	425	4233	11	101	4770	0.808	0.9974	0.9748	0.9767	0.8836	0.8754	0.8705	0.9765
inHouseMiSeq	roi	exomedepth	cnvkit	501	4138	106	25	4770	0.9525	0.975	0.8254	0.994	0.8844	0.8718	0.8687	0.9725	312	4237	7	214	4770	0.5932	0.9984	0.9781	0.9519	0.7385	0.7417	0.7149	0.9537
inHouseMiSeq	roi	exomedepth	cobalt	505	4170	74	21	4770	0.9601	0.9826	0.8722	0.995	0.914	0.9041	0.9029	0.9801	329	4234	10	197	4770	0.6255	0.9976	0.9705	0.9555	0.7607	0.7596	0.738	0.9566
inHouseMiSeq	roi	exomedepth	codex2	515	4024	222	9	4770	0.9828	0.9477	0.6988	0.9978	0.8168	0.8051	0.7899	0.9516	424	4230	14	102	4770	0.8061	0.9967	0.968	0.9765	0.8797	0.8708	0.8664	0.9757
inHouseMiSeq	roi	exomedepth	convading	517	4074	171	8	4770	0.9848	0.9597	0.7515	0.998	0.8524	0.8414	0.8315	0.9625	440	4229	15	86	4770	0.8365	0.9965	0.967	0.9801	0.897	0.8882	0.8852	0.9788
inHouseMiSeq	roi	exomedepth	germlineCNVcaller	503	4123	121	23	4770	0.9563	0.9715	0.8061	0.9945	0.8748	0.8618	0.8577	0.9698	434	4232	12	92	4770	0.8251	0.9972	0.9731	0.9787	0.893	0.8847	0.881	0.9782
inHouseMiSeq	roi	exomedepth	viscap	449	4217	27	77	4770	0.8536	0.9936	0.9433	0.9821	0.8962	0.8854	0.8841	0.9782	53	4239	5	473	4770	0.1008	0.9988	0.9138	0.8996	0.1815	0.2846	0.1633	0.8998
inHouseMiSeq	roi	panelcnmops	clearCNV	420	4144	100	106	4770	0.7985	0.9764	0.8077	0.9751	0.8031	0.7788	0.7787	0.9568	244	4218	26	282	4770	0.4639	0.9939	0.9037	0.9373	0.6131	0.6205	0.5816	0.9354
inHouseMiSeq	roi	panelcnmops	clincnv	506	4128	116	20	4770	0.962	0.9727	0.8135	0.9952	0.8815	0.8694	0.8655	0.9715	284	4203	41	242	4770	0.5399	0.9903	0.8738	0.9456	0.6675	0.6592	0.637	0.9407
inHouseMiSeq	roi	panelcnmops	cnvkit	449	4105	139	77	4770	0.8536	0.9672	0.7636	0.9816	0.8061	0.7821	0.7805	0.9547	224	4199	45	302	4770	0.4259	0.9894	0.8327	0.9329	0.5635	0.5638	0.5286	0.9273
inHouseMiSeq	roi	panelcnmops	cobalt	437	4119	125	89	4770	0.8308	0.9705	0.7776	0.9788	0.8033	0.7786	0.7778	0.9551	257	4212	32	269	4770	0.4886	0.9925	0.8893	0.94	0.6307	0.6316	0.5994	0.9369
inHouseMiSeq	roi	panelcnmops	codex2	510	3999	247	14	4770	0.9733	0.9418	0.6737	0.9965	0.7963	0.7832	0.7659	0.9453	289	4182	62	237	4770	0.5494	0.9854	0.8234	0.9464	0.6591	0.6416	0.626	0.9373
inHouseMiSeq	roi	panelcnmops	convading	517	4049	196	8	4770	0.9848	0.9538	0.7251	0.998	0.8352	0.8238	0.8112	0.9572	300	4181	63	226	4770	0.5703	0.9852	0.8264	0.9487	0.6749	0.6562	0.6427	0.9394
inHouseMiSeq	roi	panelcnmops	exomedepth	465	4148	96	61	4770	0.884	0.9774	0.8289	0.9855	0.8556	0.8376	0.8371	0.9671	275	4233	11	251	4770	0.5228	0.9974	0.9615	0.944	0.6773	0.6864	0.6503	0.9451
inHouseMiSeq	roi	panelcnmops	germlineCNVcaller	507	4082	162	19	4770	0.9639	0.9618	0.7578	0.9954	0.8485	0.835	0.8274	0.9621	290	4200	44	236	4770	0.5513	0.9896	0.8683	0.9468	0.6744	0.664	0.6439	0.9413
inHouseMiSeq	roi	panelcnmops	viscap	318	4143	101	208	4770	0.6046	0.9762	0.7589	0.9522	0.673	0.6427	0.6375	0.9352	44	4240	4	482	4770	0.0837	0.9991	0.9167	0.8979	0.1533	0.2596	0.1373	0.8981
inHouseMiSeq	roi	viscap	cnvkit	387	4140	104	139	4770	0.7357	0.9755	0.7882	0.9675	0.7611	0.7331	0.7328	0.9491	48	4237	7	478	4770	0.0913	0.9984	0.8727	0.8986	0.1652	0.2629	0.1472	0.8983
inHouseMiSeq	roi	viscap	cobalt	415	4167	77	111	4770	0.789	0.9819	0.8435	0.9741	0.8153	0.7938	0.7934	0.9606	41	4239	5	485	4770	0.0779	0.9988	0.8913	0.8973	0.1434	0.2461	0.1281	0.8973
inHouseMiSeq	roi	viscap	convading	517	4074	171	8	4770	0.9848	0.9597	0.7515	0.998	0.8524	0.8414	0.8315	0.9625	62	4231	13	464	4770	0.1179	0.9969	0.8267	0.9012	0.2063	0.2891	0.1839	0.9
inHouseMiSeq	roi	viscap	germlineCNVcaller	500	4118	126	26	4770	0.9506	0.9703	0.7987	0.9937	0.8681	0.8543	0.8499	0.9681	59	4239	5	467	4770	0.1122	0.9988	0.9219	0.9008	0.2	0.3022	0.18	0.901
